# Supplementary material for: An Unbiased Approach to Identifying Cellular Reprogramming-Inducible Enhancers
Source: Int J Mol Sci. 2024 Dec 6;25(23):13128. doi: 10.3390/ijms252313128 (PMC11642860; doi:10.3390/ijms252313128)
Supplement: Supplementary file 1 [file ijms-25-13128-s001.zip]

Archive with 9 entries (9 files):
- Supplementary-tables_legends.pdf
- Supplementary_figures.pdf
- TableS1_datasets-used.xlsx
- TableS2_ChIP-seq-combined-dataset-peaks.xlsx
- TableS3_GREAT-for-OSKM-sites.xlsx
- TableS4_ESC-SEs.xlsx
- TableS5_putative_RIEs.xlsx
- TableS6_RNA-seq-data.xlsx
- TableS7_primers&sequences.xlsx
