# Supplementary material for: An Unbiased Approach to Identifying Cellular Reprogramming-Inducible Enhancers
Source: Int J Mol Sci. 2024 Dec 6;25(23):13128. doi: 10.3390/ijms252313128 (PMC11642860; doi:10.3390/ijms252313128)
Supplement: Supplementary file 1 [file ijms-25-13128-s001.zip › TableS1_datasets-used.xlsx]

## Sheet: Combined-ChIP-dataset(peaks)
Table S1: The datasets used in the present study.
Combined dataset sample	GEO ID	Related publication	Data used	Pre-processing of data, prior to merging
Day 0 Klf4	GSE114581	Papathanasiou et al., 2021	MEFs Klf4	Re-analyzed from raw data
	GSE90893	Chronis et al., 2017	MEFs Klf4 endo	Published peaks, transformed to mm10 genome build edition (from mm9)
Day 0 Myc	GSE114581	Papathanasiou et al., 2021	MEFs Myc	Re-analyzed from raw data
	GSE90893	Chronis et al., 2017	MEFs Myc endo	Published peaks, transformed to mm10 genome build edition (from mm9)
Day 1 Oct4	GSE114581	Papathanasiou et al., 2021	18 hours Oct4	Re-analyzed from raw data
	GSE67520	Chen et al., 2016	total Day 1 Oct4	Published peaks, transformed to mm10 genome build edition (from mm9)
Day 1 Sox2	GSE114581	Papathanasiou et al., 2021	18 hours Sox2	Re-analyzed from raw data
Day 1 Klf4	GSE114581	Papathanasiou et al., 2021	18 hours Klf4	Re-analyzed from raw data
Day 1 Myc	GSE114581	Papathanasiou et al., 2021	18 hours Myc	Re-analyzed from raw data
Day 3 Oct4	GSE114581	Papathanasiou et al., 2021	Day 3 Oct4	Re-analyzed from raw data
	GSE67520	Chen et al., 2016	total Day 3 Oct4	Published peaks, transformed to mm10 genome build edition (from mm9)
	GSE101905	Knaupp et al., 2017	Day 3 Oct4 SSEA1+; Day 3 Oct4 Thy1+ (ref)	Published peaks
Day 3 Sox2	GSE114581	Papathanasiou et al., 2021	Day 3 Sox2	Re-analyzed from raw data
	GSE101905	Knaupp et al., 2017	Day 3 Sox2 SSEA1+; Day 3 Sox2 Thy1+ (ref)	Published peaks
Day 3 Klf4	GSE114581	Papathanasiou et al., 2021	Day 3 Klf4	Re-analyzed from raw data
	GSE113429	Di Giammartino et al., 2019	Day 3 Klf4 (2 replicates)	Published peaks
Day 3 Myc	GSE114581	Papathanasiou et al., 2021	Day 3 Myc	Re-analyzed from raw data
Day 6 Oct4	GSE114581	Papathanasiou et al., 2021	Day 5 Oct4	Re-analyzed from raw data
	GSE67520	Chen et al., 2016	total Day 5 Oct4	Published peaks, transformed to mm10 genome build edition (from mm9)
	GSE101905	Knaupp et al., 2017	Day 6 Oct4 SSEA1+; Day 6 Oct4 Thy1+ (ref)	Published peaks
Day 6 Sox2	GSE114581	Papathanasiou et al., 2021	Day 5 Sox2	Re-analyzed from raw data
	GSE101905	Knaupp et al., 2017	Day 6 Sox2 SSEA1+; Day 6 Sox2 Thy1+ (ref)	Published peaks
Day 6 Klf4	GSE114581	Papathanasiou et al., 2021	Day 5 Klf4	Re-analyzed from raw data
	GSE113429	Di Giammartino et al., 2019	Day 6 Klf4 SSEA1+ (2 replicates)	Published peaks
Day 6 Myc	GSE114581	Papathanasiou et al., 2021	Day 5 Myc	Re-analyzed from raw data
Oct4 ESC	GSE114581	Papathanasiou et al., 2021	ESC Oct4	Re-analyzed from raw data
	GSE90893	Chronis et al., 2017	ESC Oct4	Published peaks, transformed to mm10 genome build edition (from mm9)
Sox2 ESC	GSE114581	Papathanasiou et al., 2021	ESC Sox2	Re-analyzed from raw data
	GSE90893	Chronis et al., 2017	ESC Sox2	Published peaks, transformed to mm10 genome build edition (from mm9)
Klf4 ESC	GSE114581	Papathanasiou et al., 2021	ESC Klf4	Re-analyzed from raw data
	GSE90893	Chronis et al., 2017	ESC Klf4	Published peaks, transformed to mm10 genome build edition (from mm9)
	GSE113429	Di Giammartino et al., 2019	ESC Klf4 (2 replicates)	Published peaks
Myc ESC	GSE114581	Papathanasiou et al., 2021	ESC Myc	Re-analyzed from raw data
	GSE90893	Chronis et al., 2017	ESC Myc	Published peaks, transformed to mm10 genome build edition (from mm9)
Nanog ESC	GSE274131	(current study)	ESC Nanog	Analyzed from raw data
	GSE90893	Chronis et al., 2017	ESC Nanog	Published peaks, transformed to mm10 genome build edition (from mm9)

## Sheet: Combined-ChIP-dataset(bw-files)
Table S1: The datasets used in the present study.
Combined dataset sample	GEO ID	Related publication	Data used	Pre-processing of data, prior to merging
Day 0 Klf4	GSE114581	Papathanasiou et al., 2021	MEFs Klf4	Re-analyzed from raw data
	GSE90893	Chronis et al., 2017	MEFs Klf4 endo	Re-analyzed from raw data
Day 0 Myc	GSE114581	Papathanasiou et al., 2021	MEFs Myc	Re-analyzed from raw data
	GSE90893	Chronis et al., 2017	MEFs Myc endo	Re-analyzed from raw data
Day 1 Oct4	GSE114581	Papathanasiou et al., 2021	18 hours Oct4	Re-analyzed from raw data
	GSE67520	Chen et al., 2016	total Day 1 Oct4	Re-analyzed from raw data
Day 1 Sox2	GSE114581	Papathanasiou et al., 2021	18 hours Sox2	Re-analyzed from raw data
Day 1 Klf4	GSE114581	Papathanasiou et al., 2021	18 hours Klf4	Re-analyzed from raw data
Day 1 Myc	GSE114581	Papathanasiou et al., 2021	18 hours Myc	Re-analyzed from raw data
Day 3 Oct4	GSE114581	Papathanasiou et al., 2021	Day 3 Oct4	Re-analyzed from raw data
	GSE67520	Chen et al., 2016	total Day 3 Oct4	Re-analyzed from raw data
	GSE101905	Knaupp et al., 2017	Day 3 Oct4 SSEA1+; Day 3 Oct4 Thy1+ (ref)	Re-analyzed from raw data
Day 3 Sox2	GSE114581	Papathanasiou et al., 2021	Day 3 Sox2	Re-analyzed from raw data
	GSE101905	Knaupp et al., 2017	Day 3 Sox2 SSEA1+; Day 3 Sox2 Thy1+ (ref)	Re-analyzed from raw data
Day 3 Klf4	GSE114581	Papathanasiou et al., 2021	Day 3 Klf4	Re-analyzed from raw data
	GSE113429	Di Giammartino et al., 2019	Day 3 Klf4 (2 replicates)	Re-analyzed from raw data
Day 3 Myc	GSE114581	Papathanasiou et al., 2021	Day 3 Myc	Re-analyzed from raw data
Day 6 Oct4	GSE114581	Papathanasiou et al., 2021	Day 5 Oct4	Re-analyzed from raw data
	GSE67520	Chen et al., 2016	total Day 5 Oct4	Re-analyzed from raw data
	GSE101905	Knaupp et al., 2017	Day 6 Oct4 SSEA1+; Day 6 Oct4 Thy1+ (ref)	Re-analyzed from raw data
Day 6 Sox2	GSE114581	Papathanasiou et al., 2021	Day 5 Sox2	Re-analyzed from raw data
	GSE101905	Knaupp et al., 2017	Day 6 Sox2 SSEA1+; Day 6 Sox2 Thy1+ (ref)	Re-analyzed from raw data
Day 6 Klf4	GSE114581	Papathanasiou et al., 2021	Day 5 Klf4	Re-analyzed from raw data
	GSE113429	Di Giammartino et al., 2019	Day 6 Klf4 SSEA1+ (2 replicates)	Re-analyzed from raw data
Day 6 Myc	GSE114581	Papathanasiou et al., 2021	Day 5 Myc	Re-analyzed from raw data
Oct4 ESC	GSE114581	Papathanasiou et al., 2021	ESC Oct4	Re-analyzed from raw data
	GSE90893	Chronis et al., 2017	ESC Oct4	Re-analyzed from raw data
Sox2 ESC	GSE114581	Papathanasiou et al., 2021	ESC Sox2	Re-analyzed from raw data
	GSE90893	Chronis et al., 2017	ESC Sox2	Re-analyzed from raw data
Klf4 ESC	GSE114581	Papathanasiou et al., 2021	ESC Klf4	Re-analyzed from raw data
	GSE90893	Chronis et al., 2017	ESC Klf4	Re-analyzed from raw data
	GSE113429	Di Giammartino et al., 2019	ESC Klf4 (2 replicates)	Re-analyzed from raw data
Myc ESC	GSE114581	Papathanasiou et al., 2021	ESC Myc	Re-analyzed from raw data
	GSE90893	Chronis et al., 2017	ESC Myc	Re-analyzed from raw data
Nanog ESC	GSE274131	(current study)	ESC Nanog	Analyzed from raw data
	GSE90893	Chronis et al., 2017	ESC Nanog	Re-analyzed from raw data

## Sheet: other-published-datasets-used
Table S1: The datasets used in the present study.
Dataset used	GEO ID	Related publication	Processing of data
H3K4me1 ChIP-seq	GSE90893	Chronis et al., 2017	Re-analyzed from raw data for Figure S1
H3K27ac ChIP-seq	GSE90893	Chronis et al., 2017	none for Figure S5, Re-analyzed from raw data for Figure S1
H3K27me3 ChIP-seq	GSE90893	Chronis et al., 2017	none for Figure S5, Re-analyzed from raw data for Figure S1
Expression profiling by array	GSE114581	Papathanasiou et al., 2021	none
RNA-sequencing ESCs, wild-type	GSE215883	Valakos et al., 2023	none
ESC Super-enhancers		Whyte et al., 2013	mm9 to mm10
ESC MTL		Chen et al., 2008	mm8 to mm10
Single-cell RNA-seq	GSE122662	Schiebinger et al., 2019	Re-analyzed from raw data
