# Supplementary material for: An Unbiased Approach to Identifying Cellular Reprogramming-Inducible Enhancers
Source: Int J Mol Sci. 2024 Dec 6;25(23):13128. doi: 10.3390/ijms252313128 (PMC11642860; doi:10.3390/ijms252313128)
Supplement: Supplementary file 1 [file ijms-25-13128-s001.zip › TableS2_ChIP-seq-combined-dataset-peaks.xlsx]

## Sheet: MEF-peaks
Table S2: Combined dataset ChIP-seq peaks for OSKM and Nanog (mm10).
MEF Klf4 combined peaks				MEF Myc combined peaks
chr1	4109463	4109507		chr1	4785490	4785680
chr1	4387807	4387851		chr1	4857636	4858108
chr1	4781234	4781278		chr1	6214201	6214815
chr1	4785624	4785795		chr1	7397631	7397900
chr1	4857641	4858006		chr1	9545271	9545633
chr1	5083012	5083281		chr1	9943680	9944230
chr1	5892522	5892566		chr1	10039601	10039808
chr1	6214206	6215223		chr1	10231976	10232153
chr1	6280446	6280618		chr1	10232938	10233294
chr1	6287713	6288046		chr1	13589939	13590083
chr1	6306725	6307080		chr1	14309642	14310001
chr1	6389515	6389708		chr1	16104037	16104483
chr1	7088428	7089261		chr1	16104832	16105131
chr1	7397400	7398458		chr1	16618190	16618794
chr1	7454986	7455199		chr1	16665076	16665371
chr1	8373878	8373922		chr1	19208528	19209094
chr1	9277852	9277896		chr1	19209626	19210578
chr1	9627476	9627790		chr1	21014611	21014765
chr1	9629999	9630561		chr1	21041229	21041379
chr1	9700651	9701079		chr1	21960890	21961183
chr1	9748095	9748556		chr1	23256435	23256819
chr1	9798408	9798652		chr1	24099924	24100180
chr1	9937207	9937251		chr1	30873280	30873824
chr1	9943835	9944102		chr1	30949247	30950224
chr1	9947586	9947909		chr1	33757402	33757811
chr1	9983029	9983387		chr1	33814373	33814770
chr1	10037398	10038134		chr1	33907824	33908089
chr1	10039482	10040230		chr1	34439324	34439512
chr1	10060772	10060826		chr1	34842731	34843129
chr1	10219959	10220003		chr1	36017396	36017623
chr1	10232934	10233486		chr1	36030543	36030715
chr1	10570704	10571263		chr1	36369072	36369331
chr1	10699979	10700391		chr1	36557059	36557386
chr1	10719704	10720075		chr1	36672791	36672970
chr1	10955258	10955457		chr1	36709817	36710067
chr1	11349473	11349517		chr1	36938805	36939068
chr1	11414033	11414326		chr1	37872156	37872352
chr1	11493326	11493521		chr1	37890390	37890600
chr1	12510215	12510513		chr1	37996948	37997161
chr1	12620561	12620981		chr1	38129445	38130221
chr1	12623364	12623570		chr1	39283398	39283565
chr1	12644768	12644852		chr1	39367802	39368172
chr1	12715410	12715640		chr1	39576482	39576951
chr1	12718212	12718492		chr1	39901195	39901352
chr1	12759679	12759858		chr1	40324422	40324598
chr1	12796685	12796917		chr1	43098683	43098949
chr1	12991118	12991317		chr1	43163197	43163348
chr1	12992221	12992471		chr1	43445118	43445664
chr1	13372529	13373134		chr1	43933606	43934247
chr1	13374430	13374895		chr1	45313949	45314150
chr1	13572805	13572976		chr1	45795101	45795902
chr1	13589186	13589401		chr1	46852634	46853020
chr1	13589834	13590171		chr1	51478175	51478394
chr1	13660397	13660800		chr1	52113783	52114051
chr1	13787756	13788050		chr1	52119219	52119570
chr1	13874052	13874350		chr1	52232127	52232413
chr1	14460876	14461106		chr1	52499619	52500015
chr1	14512419	14512764		chr1	53774083	53774289
chr1	14800918	14801246		chr1	55027064	55027458
chr1	15286540	15286803		chr1	55052592	55052818
chr1	15892601	15892796		chr1	55087295	55088632
chr1	15984410	15984604		chr1	55226446	55226630
chr1	16093070	16093243		chr1	55237123	55237789
chr1	16104082	16104462		chr1	56973014	56973249
chr1	16105626	16105981		chr1	57406485	57406664
chr1	16228328	16228528		chr1	58586308	58586546
chr1	16241089	16241372		chr1	58711562	58711712
chr1	16248504	16248821		chr1	59481310	59481521
chr1	16618208	16618748		chr1	59482033	59482183
chr1	16619088	16619652		chr1	59482741	59482891
chr1	16656979	16657494		chr1	59483373	59484594
chr1	16665131	16665370		chr1	59485314	59485552
chr1	18516047	18516091		chr1	59684877	59685507
chr1	18960997	18961057		chr1	59763748	59764143
chr1	19200142	19200186		chr1	59764606	59764906
chr1	20069730	20070020		chr1	60097650	60098187
chr1	20619320	20619719		chr1	60343303	60343674
chr1	20634474	20634518		chr1	62551627	62551818
chr1	20678964	20679285		chr1	62706771	62707245
chr1	20890420	20890780		chr1	63177087	63177442
chr1	20951335	20951554		chr1	63730415	63730747
chr1	21014496	21014865		chr1	64122246	64122396
chr1	21052084	21053073		chr1	64533658	64533896
chr1	21079402	21079756		chr1	64617549	64617858
chr1	21097095	21097332		chr1	64649648	64649869
chr1	21218479	21218824		chr1	64736052	64736666
chr1	21961065	21961636		chr1	65186448	65186670
chr1	23190620	23190819		chr1	71557057	71557580
chr1	23214509	23214752		chr1	72254686	72254875
chr1	23255886	23256898		chr1	72284252	72284390
chr1	23271280	23271656		chr1	72307353	72307566
chr1	23383318	23383570		chr1	72711213	72711640
chr1	23921648	23922207		chr1	72874814	72875034
chr1	23966321	23966562		chr1	74041726	74041906
chr1	24099920	24100326		chr1	74236347	74236500
chr1	24108155	24108329		chr1	74284547	74284748
chr1	24678295	24679062		chr1	74303842	74304132
chr1	28822851	28822967		chr1	74661655	74661990
chr1	29166429	29166481		chr1	75142668	75142868
chr1	29848615	29848659		chr1	75399926	75400090
chr1	30873901	30874393		chr1	75505499	75505651
chr1	30949034	30950536		chr1	78488650	78489226
chr1	31093986	31094327		chr1	79761497	79761878
chr1	31149822	31150033		chr1	79775970	79776185
chr1	32309666	32309710		chr1	84839233	84839476
chr1	33125895	33125939		chr1	86064713	86064863
chr1	33669646	33670454		chr1	86154614	86154797
chr1	33673666	33673872		chr1	86358527	86359790
chr1	33696934	33697180		chr1	86440650	86440916
chr1	33714867	33715162		chr1	86442148	86442648
chr1	33719706	33720267		chr1	86487414	86487673
chr1	33724619	33724852		chr1	86504225	86504521
chr1	33755820	33756146		chr1	86509499	86509860
chr1	33757566	33757909		chr1	86524946	86526394
chr1	33814040	33814698		chr1	86527981	86528562
chr1	33883478	33883768		chr1	86587054	86587197
chr1	33907905	33908098		chr1	86703787	86704096
chr1	34010901	34011582		chr1	87213785	87214316
chr1	34011941	34012116		chr1	87327108	87327386
chr1	34041135	34041517		chr1	87755972	87756542
chr1	34043527	34043705		chr1	88277168	88277697
chr1	34060559	34060921		chr1	89454619	89454852
chr1	34073869	34074224		chr1	89455539	89455751
chr1	34111031	34111242		chr1	90603314	90603491
chr1	34121686	34121862		chr1	90754424	90754592
chr1	34127999	34128472		chr1	90834724	90834904
chr1	34140126	34140487		chr1	90840397	90840547
chr1	34236384	34236663		chr1	90999395	90999596
chr1	34434778	34435243		chr1	91250132	91250411
chr1	34439296	34439610		chr1	91398347	91398716
chr1	34579441	34579726		chr1	91459381	91459531
chr1	34642664	34642835		chr1	91801052	91801266
chr1	34801967	34802266		chr1	91801860	91802758
chr1	34842405	34842732		chr1	91803644	91803900
chr1	35274687	35274906		chr1	91804268	91804492
chr1	35629622	35629883		chr1	91805192	91805526
chr1	35875509	35875699		chr1	91816635	91816849
chr1	35879895	35880104		chr1	92934383	92934612
chr1	35931037	35931351		chr1	93176493	93176716
chr1	35935267	35935580		chr1	93445104	93445474
chr1	35940297	35940513		chr1	93478231	93479311
chr1	35972985	35973246		chr1	93512193	93512678
chr1	35986360	35986943		chr1	93754711	93754874
chr1	35992365	35992563		chr1	93802005	93802150
chr1	36006725	36007231		chr1	93803554	93804116
chr1	36017079	36017346		chr1	93826014	93826259
chr1	36030451	36030786		chr1	97770021	97770182
chr1	36064881	36065399		chr1	98095487	98095637
chr1	36068115	36068423		chr1	105663262	105663465
chr1	36244214	36244665		chr1	105990117	105990373
chr1	36307739	36308320		chr1	105991136	105991303
chr1	36322254	36322425		chr1	105993841	105994183
chr1	36368623	36369465		chr1	106172339	106173368
chr1	36445024	36445210		chr1	106713657	106714236
chr1	36457608	36458068		chr1	106759381	106759673
chr1	36470126	36470386		chr1	106796612	106796869
chr1	36471237	36471535		chr1	118311136	118311402
chr1	36511558	36512108		chr1	118321784	118322163
chr1	36547266	36547483		chr1	118825633	118825790
chr1	36549167	36549466		chr1	118982052	118982202
chr1	36556550	36558294		chr1	119047925	119048136
chr1	36684173	36684401		chr1	119053605	119054079
chr1	36691363	36691597		chr1	119526221	119526565
chr1	36709783	36710062		chr1	119836695	119836942
chr1	36939503	36940368		chr1	120121115	120121401
chr1	37029137	37029742		chr1	120236501	120236690
chr1	37248403	37248710		chr1	120602064	120602356
chr1	37299927	37300226		chr1	120603391	120604133
chr1	37419541	37419743		chr1	120607006	120607165
chr1	37429638	37430715		chr1	121327862	121328172
chr1	37864646	37865234		chr1	121567638	121568065
chr1	37871814	37872403		chr1	122357087	122357329
chr1	37884458	37884811		chr1	125435655	125435916
chr1	37890354	37890622		chr1	125508155	125508312
chr1	37918319	37918702		chr1	127774054	127774567
chr1	37996941	37997457		chr1	127868817	127868967
chr1	37997869	37998286		chr1	128103619	128103879
chr1	38129776	38130250		chr1	128244219	128244551
chr1	38212419	38212638		chr1	128359455	128359642
chr1	38222137	38222389		chr1	128416684	128417455
chr1	38248093	38248345		chr1	131528154	131528295
chr1	38262353	38262699		chr1	131910722	131910962
chr1	38291942	38292158		chr1	132007591	132007872
chr1	38393707	38393948		chr1	132391481	132391741
chr1	38424493	38424701		chr1	132417468	132417621
chr1	38602090	38602373		chr1	133025068	133025335
chr1	38700739	38700936		chr1	133130891	133131573
chr1	38974466	38974669		chr1	133609985	133610218
chr1	38987529	38988264		chr1	133978794	133978970
chr1	39256597	39256879		chr1	134093107	134093412
chr1	39349165	39349387		chr1	134494613	134494989
chr1	39367760	39368137		chr1	134560170	134560755
chr1	39535423	39535943		chr1	135313545	135313945
chr1	39556083	39556553		chr1	135765986	135766250
chr1	39563152	39563531		chr1	136345909	136346060
chr1	39576585	39577748		chr1	136415367	136415543
chr1	39759401	39759654		chr1	137898590	137898992
chr1	39760894	39761361		chr1	137899574	137900931
chr1	39762054	39762349		chr1	138838486	138838782
chr1	39763496	39763678		chr1	138840888	138842617
chr1	39894987	39895342		chr1	138843587	138843860
chr1	39900373	39900870		chr1	138848651	138848900
chr1	39901196	39901643		chr1	138964202	138964355
chr1	40174274	40174570		chr1	139422356	139422700
chr1	40179064	40179343		chr1	143702518	143703067
chr1	40180048	40180223		chr1	144004202	144004631
chr1	40224882	40225130		chr1	150099844	150100111
chr1	40235605	40235957		chr1	150392628	150392920
chr1	40266320	40267067		chr1	151344383	151344596
chr1	40358800	40359263		chr1	151345091	151345248
chr1	40373059	40373335		chr1	151500088	151500338
chr1	40393322	40393517		chr1	151686919	151687069
chr1	40439533	40439997		chr1	152386446	152386683
chr1	40444813	40445208		chr1	152536614	152536776
chr1	40790481	40790898		chr1	153331737	153332752
chr1	40840526	40840849		chr1	153487221	153487674
chr1	41004061	41004141		chr1	153900046	153900202
chr1	41272067	41272111		chr1	155050188	155050633
chr1	41306080	41306130		chr1	155083099	155083296
chr1	42918143	42918404		chr1	155093615	155093819
chr1	43127780	43128715		chr1	155558158	155558450
chr1	43147606	43147788		chr1	156040852	156041141
chr1	43163663	43163941		chr1	156558772	156558959
chr1	43224278	43224645		chr1	157412433	157412781
chr1	43445160	43445394		chr1	158732984	158733327
chr1	43445923	43446427		chr1	160213131	160213386
chr1	43446836	43447284		chr1	161035268	161035587
chr1	43698535	43698824		chr1	161036496	161036854
chr1	43827473	43827721		chr1	161250125	161250357
chr1	43933599	43934510		chr1	161251216	161251407
chr1	44080527	44080571		chr1	161969062	161969256
chr1	44102053	44102559		chr1	162220243	162220439
chr1	44147913	44148180		chr1	162548354	162548587
chr1	44551380	44551792		chr1	162570448	162570630
chr1	44567485	44567667		chr1	162740038	162740284
chr1	44850314	44850538		chr1	163302305	163302494
chr1	45021205	45021590		chr1	163308701	163309091
chr1	45031615	45031833		chr1	163311045	163311819
chr1	45287663	45287707		chr1	163312316	163312613
chr1	45290257	45290458		chr1	163313254	163313616
chr1	45309076	45309414		chr1	163313986	163314321
chr1	45355865	45356180		chr1	163929875	163930105
chr1	45430518	45430765		chr1	164249367	164249764
chr1	45448992	45449234		chr1	165281861	165282054
chr1	45472811	45473158		chr1	165459565	165459721
chr1	45499976	45500427		chr1	165461115	165461265
chr1	45675828	45676088		chr1	165641926	165642089
chr1	45723325	45723644		chr1	166002986	166003475
chr1	45795277	45795523		chr1	167283687	167285027
chr1	45816971	45817193		chr1	167308493	167308781
chr1	46408485	46409081		chr1	168427623	168427903
chr1	46853287	46853800		chr1	168428449	168428658
chr1	46964099	46964303		chr1	168429122	168429364
chr1	47035936	47035980		chr1	168429851	168431283
chr1	47120776	47120887		chr1	169531431	169531591
chr1	48003113	48003157		chr1	170110505	170110957
chr1	48260160	48260204		chr1	170867771	170867941
chr1	49335869	49335913		chr1	170868585	170868838
chr1	50883118	50883162		chr1	170884908	170885233
chr1	50927123	50927752		chr1	171247007	171247157
chr1	50962325	50962821		chr1	171329293	171329513
chr1	50965230	50965483		chr1	171345632	171345788
chr1	50971101	50971295		chr1	171503254	171503514
chr1	51003841	51004020		chr1	172148681	172149118
chr1	51211694	51211738		chr1	172217209	172217501
chr1	51250296	51250619		chr1	172309977	172310332
chr1	51265070	51265440		chr1	172376318	172376484
chr1	51289066	51289273		chr1	172500778	172500931
chr1	51334033	51334228		chr1	176813119	176813360
chr1	51478027	51478918		chr1	176813934	176814084
chr1	51563990	51564167		chr1	177441583	177441873
chr1	51594042	51594213		chr1	177795477	177795631
chr1	51747518	51747876		chr1	178318164	178319244
chr1	51808270	51808574		chr1	178336159	178336830
chr1	51815699	51816009		chr1	178337480	178337679
chr1	51822010	51822369		chr1	178369196	178369420
chr1	51906607	51906808		chr1	178406330	178406506
chr1	51911787	51912016		chr1	178528865	178529141
chr1	51914895	51915266		chr1	178936651	178936801
chr1	51915625	51916166		chr1	179042248	179042402
chr1	52113695	52114091		chr1	179060060	179060276
chr1	52119245	52119723		chr1	179546191	179546407
chr1	52150000	52150233		chr1	179802849	179803214
chr1	52232254	52233840		chr1	179959398	179959548
chr1	52500696	52500965		chr1	179960398	179961196
chr1	52597293	52598180		chr1	180195940	180196090
chr1	52630521	52631047		chr1	180568795	180569037
chr1	52726873	52727622		chr1	180768504	180768733
chr1	52817519	52817886		chr1	180777678	180778027
chr1	52844728	52845161		chr1	180812495	180812883
chr1	52953558	52953760		chr1	180850884	180851125
chr1	53352748	53352933		chr1	180904338	180904662
chr1	53634530	53634574		chr1	180942615	180942891
chr1	53749569	53749613		chr1	181144158	181144361
chr1	53784833	53785178		chr1	181211942	181212417
chr1	53823371	53823591		chr1	181352385	181352568
chr1	53890348	53890555		chr1	182018109	182019201
chr1	53939354	53939629		chr1	182282323	182282851
chr1	53941569	53941828		chr1	182489861	182490253
chr1	54128897	54129349		chr1	182504699	182504856
chr1	54194851	54195273		chr1	182515195	182515422
chr1	54250547	54250957		chr1	182908398	182908563
chr1	54438802	54439177		chr1	184033685	184033944
chr1	54557607	54557830		chr1	185328955	185329145
chr1	54666863	54667034		chr1	185362880	185363366
chr1	54713329	54713573		chr1	185363781	185364099
chr1	54826753	54827077		chr1	186705230	186705458
chr1	54829579	54829787		chr1	186749031	186749422
chr1	54851655	54851863		chr1	189727346	189727496
chr1	54926460	54926666		chr1	189728407	189728589
chr1	54996791	54997146		chr1	189921925	189922485
chr1	55027266	55027775		chr1	191574923	191575216
chr1	55052186	55053468		chr1	191575874	191576213
chr1	55087430	55088641		chr1	191718147	191718310
chr1	55131309	55131588		chr1	191906829	191907623
chr1	55201911	55202089		chr1	192138007	192138263
chr1	55226065	55226309		chr1	192770615	192770785
chr1	55236983	55237750		chr1	192854836	192855044
chr1	55238332	55238535		chr1	193130053	193130337
chr1	55322374	55322437		chr1	195034071	195034238
chr1	55406228	55406615		chr1	195130937	195131190
chr1	55489504	55489763		chr1	195241493	195241860
chr1	55528491	55529316		chr10	3973539	3973877
chr1	55531611	55531814		chr10	4266452	4266605
chr1	55532875	55533049		chr10	4387088	4387422
chr1	55575851	55576393		chr10	4388267	4388417
chr1	55647542	55647814		chr10	7680998	7681170
chr1	55733743	55733801		chr10	7792703	7793051
chr1	55859096	55859283		chr10	7956279	7957083
chr1	55863728	55864013		chr10	8715842	8716024
chr1	55865231	55865692		chr10	8886058	8886279
chr1	56697593	56697797		chr10	9899948	9900186
chr1	56972630	56973908		chr10	11149426	11149607
chr1	56977142	56977376		chr10	11280574	11281459
chr1	57047275	57047521		chr10	11281874	11282159
chr1	57227964	57228161		chr10	11343626	11343805
chr1	57377439	57378140		chr10	12869180	12869374
chr1	57406167	57406850		chr10	13192882	13193217
chr1	57436494	57436706		chr10	13966331	13966495
chr1	57579281	57579484		chr10	13967380	13967643
chr1	57607106	57607332		chr10	17722284	17723855
chr1	57687849	57687893		chr10	17724303	17724674
chr1	57774896	57775342		chr10	17725023	17725405
chr1	57969689	57970320		chr10	20312449	20313127
chr1	57995840	57996054		chr10	20952118	20952651
chr1	58029632	58030050		chr10	21161760	21162054
chr1	58030663	58030858		chr10	22731372	22731522
chr1	58080744	58080803		chr10	23348444	23349406
chr1	58111719	58111898		chr10	23786670	23787560
chr1	58144601	58144877		chr10	23988532	23988682
chr1	58202421	58202735		chr10	24595675	24595841
chr1	58209823	58210080		chr10	24596189	24596338
chr1	58257310	58257485		chr10	24598774	24599437
chr1	58303706	58304039		chr10	24599790	24599948
chr1	58304390	58304750		chr10	25359611	25359771
chr1	58352006	58352209		chr10	25360318	25360480
chr1	58366575	58367184		chr10	25361656	25362643
chr1	58392888	58393270		chr10	25520571	25520799
chr1	58408136	58408326		chr10	30618190	30618438
chr1	58423400	58424169		chr10	31313476	31313622
chr1	58445098	58445631		chr10	31609392	31609827
chr1	58504708	58505245		chr10	34019651	34019992
chr1	58526400	58526444		chr10	34186674	34186902
chr1	58586311	58586626		chr10	36973999	36974337
chr1	58652540	58652992		chr10	37135891	37137077
chr1	58698760	58699126		chr10	37138504	37138691
chr1	58710766	58711729		chr10	37139176	37140078
chr1	58713169	58713577		chr10	39731751	39731979
chr1	58741813	58741895		chr10	39732704	39732854
chr1	58859862	58860072		chr10	39898913	39899084
chr1	58946334	58946570		chr10	40246874	40247149
chr1	58951395	58951594		chr10	40257594	40258067
chr1	58972944	58973987		chr10	40258511	40258678
chr1	59082856	59082920		chr10	40300659	40301069
chr1	59087585	59087629		chr10	40301463	40301689
chr1	59112381	59112425		chr10	40348962	40349261
chr1	59119799	59120587		chr10	40417349	40417538
chr1	59236891	59237129		chr10	41490126	41490276
chr1	59256626	59256931		chr10	41519759	41520234
chr1	59270542	59270805		chr10	42275279	42275684
chr1	59276943	59277132		chr10	42278054	42278527
chr1	59316814	59316994		chr10	42761490	42761639
chr1	59409792	59410088		chr10	42761940	42762145
chr1	59426948	59427136		chr10	43173309	43173582
chr1	59456881	59457293		chr10	43478666	43480048
chr1	59464763	59465022		chr10	43901530	43901765
chr1	59479042	59479226		chr10	44268211	44268447
chr1	59481508	59482224		chr10	44458750	44458910
chr1	59483521	59484219		chr10	45066954	45067545
chr1	59515966	59516315		chr10	50592682	50593074
chr1	59520254	59520529		chr10	53379529	53379782
chr1	59580352	59580715		chr10	56377724	56378904
chr1	59623390	59623635		chr10	57486798	57486968
chr1	59663758	59663993		chr10	57487426	57487587
chr1	59670854	59671025		chr10	57532341	57532619
chr1	59763115	59764102		chr10	58446710	58447328
chr1	59764771	59765027		chr10	59221256	59221423
chr1	59904284	59904328		chr10	59323784	59323979
chr1	59912954	59913816		chr10	59511246	59511396
chr1	59930575	59930813		chr10	59578329	59578584
chr1	60000239	60000653		chr10	59879568	59879906
chr1	60098280	60098667		chr10	59921062	59921238
chr1	60180092	60181058		chr10	59943193	59943552
chr1	60192252	60192296		chr10	59951891	59952191
chr1	60196147	60196201		chr10	60209403	60209598
chr1	60342997	60344006		chr10	60827031	60827212
chr1	60408880	60408924		chr10	60831523	60831661
chr1	60409238	60409498		chr10	61648312	61648594
chr1	60410124	60410168		chr10	61695804	61695942
chr1	60410640	60410853		chr10	62450078	62450317
chr1	60442891	60442935		chr10	62601824	62602477
chr1	60469524	60469713		chr10	62651032	62651664
chr1	60566250	60567353		chr10	62792304	62792612
chr1	60825755	60826065		chr10	62980162	62980368
chr1	60850941	60851640		chr10	63022159	63024404
chr1	60898799	60898997		chr10	64049175	64049394
chr1	60920556	60920893		chr10	67126942	67127171
chr1	61038253	61038495		chr10	67185482	67185773
chr1	61418578	61418765		chr10	67548956	67549184
chr1	61423245	61423547		chr10	67912458	67912674
chr1	61540034	61540407		chr10	68276789	68276983
chr1	61638882	61639217		chr10	68277989	68278192
chr1	61929139	61929183		chr10	68280376	68280622
chr1	62550480	62550982		chr10	69212530	69212690
chr1	62552563	62552745		chr10	69744395	69744593
chr1	62678677	62678848		chr10	70096827	70097007
chr1	62690988	62691032		chr10	70960222	70960833
chr1	62702918	62703709		chr10	71285163	71285334
chr1	62706182	62706916		chr10	72655147	72655297
chr1	62751874	62752409		chr10	75517848	75518180
chr1	62767696	62767938		chr10	75764467	75764651
chr1	62859454	62859665		chr10	75835439	75835581
chr1	63008997	63009240		chr10	75859556	75860016
chr1	63176642	63177290		chr10	75921158	75921440
chr1	63199377	63199617		chr10	76442574	76442821
chr1	63445771	63446004		chr10	76669080	76669265
chr1	63529205	63529501		chr10	77033689	77033929
chr1	63696595	63696894		chr10	77484338	77484488
chr1	63768108	63768364		chr10	77606287	77606803
chr1	63776915	63777279		chr10	77622253	77622421
chr1	64000197	64000241		chr10	78009292	78009467
chr1	64005332	64005507		chr10	78184999	78185198
chr1	64006637	64006681		chr10	78244623	78244898
chr1	64074291	64074335		chr10	78412379	78412985
chr1	64101422	64101672		chr10	78464859	78465080
chr1	64121814	64122302		chr10	78591802	78591940
chr1	64209081	64209336		chr10	79704374	79704559
chr1	64225927	64226432		chr10	79766424	79767044
chr1	64305273	64305848		chr10	79840952	79841375
chr1	64317154	64317350		chr10	79853938	79854408
chr1	64532688	64533165		chr10	79854721	79855212
chr1	64616597	64617919		chr10	79934369	79934565
chr1	64623808	64624143		chr10	80039567	80039711
chr1	64649454	64649640		chr10	80141553	80141736
chr1	64667264	64667457		chr10	80148774	80148947
chr1	64690563	64690967		chr10	80151345	80151539
chr1	64691311	64691629		chr10	80153027	80153177
chr1	64735968	64736572		chr10	80160093	80160234
chr1	64737160	64737760		chr10	80161168	80161396
chr1	64757878	64758065		chr10	80167970	80168120
chr1	64852283	64852508		chr10	80172900	80173081
chr1	64956567	64956959		chr10	80226423	80226595
chr1	65051800	65052082		chr10	80249268	80249504
chr1	65178253	65179421		chr10	80264661	80264948
chr1	65186502	65186769		chr10	80292369	80292791
chr1	65389738	65390038		chr10	80322915	80323211
chr1	66079360	66079404		chr10	80329901	80330055
chr1	66174927	66175232		chr10	80387734	80388023
chr1	66817728	66817899		chr10	80398666	80399173
chr1	66862795	66863552		chr10	80561407	80561578
chr1	69277199	69277781		chr10	80576437	80576855
chr1	69284312	69284483		chr10	80577775	80578275
chr1	70115684	70115728		chr10	80602836	80603008
chr1	71004288	71004459		chr10	80701792	80701935
chr1	71102399	71103280		chr10	80754970	80755164
chr1	71301658	71301829		chr10	80774355	80774505
chr1	71556892	71557409		chr10	80797978	80798323
chr1	71595277	71595321		chr10	80798800	80798954
chr1	71617391	71617562		chr10	80807351	80807551
chr1	71646054	71646269		chr10	80825990	80826249
chr1	71650655	71651770		chr10	80928729	80928956
chr1	71652742	71654088		chr10	80932339	80932880
chr1	71680222	71680591		chr10	80933398	80933548
chr1	71807629	71807862		chr10	80955517	80955711
chr1	71816389	71816560		chr10	81060318	81060468
chr1	71893736	71893928		chr10	81105807	81106011
chr1	71909783	71910216		chr10	81136895	81137045
chr1	71923828	71924104		chr10	81138059	81138271
chr1	71947562	71947745		chr10	81176571	81177040
chr1	71953234	71953497		chr10	81182980	81183198
chr1	71967840	71968032		chr10	81266701	81267028
chr1	71977386	71977681		chr10	81285817	81286083
chr1	72069513	72069789		chr10	81378343	81378722
chr1	72076064	72076689		chr10	81411759	81411959
chr1	72186472	72186676		chr10	81416936	81417124
chr1	72229102	72229466		chr10	81426432	81426616
chr1	72236400	72236617		chr10	81496079	81496613
chr1	72243735	72244489		chr10	81551678	81551858
chr1	72254625	72255516		chr10	81560311	81560628
chr1	72582980	72583461		chr10	81643740	81643972
chr1	72720506	72720678		chr10	82699168	82699476
chr1	72871000	72871202		chr10	82811997	82812146
chr1	72955374	72955589		chr10	82859149	82859372
chr1	73118761	73119083		chr10	82860420	82860679
chr1	73122937	73123307		chr10	83359893	83360237
chr1	73126068	73126273		chr10	83882954	83883125
chr1	73130208	73130643		chr10	84533867	84534054
chr1	73153232	73153276		chr10	84576815	84577017
chr1	73190909	73191206		chr10	84622233	84622678
chr1	73217424	73217605		chr10	85184841	85184993
chr1	73344200	73344426		chr10	85871933	85872245
chr1	73363861	73364077		chr10	85917072	85917222
chr1	73515902	73516143		chr10	85957589	85957902
chr1	73566779	73567007		chr10	86685346	86685506
chr1	73758411	73758607		chr10	86778955	86779210
chr1	73906154	73906325		chr10	88379481	88379703
chr1	73955439	73955697		chr10	88731125	88731735
chr1	73957459	73957659		chr10	88826472	88826900
chr1	73962208	73962397		chr10	89686082	89686271
chr1	73996349	73996552		chr10	91170667	91171082
chr1	74025820	74026038		chr10	91171460	91171676
chr1	74026726	74027043		chr10	91182102	91182362
chr1	74028589	74029177		chr10	93160603	93161349
chr1	74036770	74037370		chr10	93162315	93162508
chr1	74042772	74043254		chr10	93589448	93589677
chr1	74054009	74054250		chr10	93889633	93890000
chr1	74066083	74066339		chr10	94036078	94036250
chr1	74069086	74069331		chr10	95415167	95415333
chr1	74084462	74084730		chr10	95501778	95502049
chr1	74092285	74092644		chr10	95514673	95514961
chr1	74098846	74099034		chr10	95563489	95563665
chr1	74236366	74237008		chr10	96214034	96214184
chr1	74264869	74264915		chr10	98914420	98914709
chr1	74284620	74285046		chr10	99263865	99264211
chr1	74288477	74288686		chr10	100519868	100520753
chr1	74295395	74296163		chr10	105841059	105841518
chr1	74296812	74296856		chr10	110920073	110920306
chr1	74297189	74297700		chr10	111009852	111010291
chr1	74298989	74299304		chr10	111108733	111108894
chr1	74303945	74305182		chr10	111389961	111390160
chr1	74305636	74305887		chr10	111473267	111473835
chr1	74332395	74332645		chr10	111506136	111506287
chr1	74386672	74387222		chr10	111506663	111506884
chr1	74390066	74390280		chr10	111972536	111973201
chr1	74391196	74391679		chr10	115314460	115314614
chr1	74392071	74392392		chr10	115314991	115315184
chr1	74397156	74397744		chr10	115315510	115315855
chr1	74506031	74506403		chr10	115342929	115343079
chr1	74587673	74588424		chr10	115384918	115385971
chr1	74600589	74600787		chr10	116580268	116581084
chr1	74601229	74601663		chr10	116581532	116582051
chr1	74661798	74662100		chr10	117063306	117063880
chr1	74713135	74713335		chr10	117148334	117148484
chr1	74773249	74773493		chr10	117150402	117150643
chr1	74807113	74807305		chr10	117376180	117377029
chr1	74808040	74808495		chr10	117710432	117710667
chr1	74817089	74817260		chr10	118479331	118479494
chr1	74858122	74858385		chr10	118988372	118988527
chr1	74893161	74893363		chr10	119240188	119240617
chr1	75040348	75040627		chr10	120226949	120227360
chr1	75124547	75125376		chr10	120473227	120477206
chr1	75141411	75141740		chr10	120717339	120717489
chr1	75142265	75143020		chr10	121430106	121430279
chr1	75168368	75169132		chr10	121586593	121586766
chr1	75179240	75179533		chr10	121625746	121626918
chr1	75192143	75192329		chr10	121739820	121740159
chr1	75210782	75210992		chr10	122096784	122096952
chr1	75219320	75219664		chr10	122984996	122986810
chr1	75236466	75237071		chr10	123076246	123076384
chr1	75248147	75248604		chr10	123196013	123196519
chr1	75292523	75292695		chr10	123197439	123197596
chr1	75316799	75317338		chr10	125965882	125971435
chr1	75317702	75318146		chr10	126901204	126901400
chr1	75398820	75399253		chr10	126905780	126905990
chr1	75458232	75458849		chr10	127030816	127030969
chr1	75477236	75477897		chr10	127041827	127042198
chr1	75479007	75479609		chr10	127063493	127063951
chr1	75486766	75487427		chr10	127165637	127165826
chr1	75505481	75506559		chr10	127188693	127188924
chr1	75521237	75522077		chr10	127290443	127290649
chr1	75546301	75546875		chr10	127311482	127311820
chr1	75559626	75559832		chr10	127521973	127522381
chr1	75705330	75705633		chr10	127621513	127621701
chr1	75772012	75772435		chr10	127643030	127643344
chr1	75832911	75833208		chr10	127666368	127666539
chr1	75916963	75917226		chr10	127666978	127667179
chr1	76025551	76025797		chr10	127667849	127668122
chr1	76201083	76201319		chr10	127677093	127677247
chr1	76246657	76246828		chr10	128035307	128035957
chr1	76804744	76804788		chr10	128058619	128059924
chr1	77039009	77039315		chr10	128322216	128322509
chr1	77462237	77462500		chr10	128409630	128409780
chr1	77496566	77497195		chr10	128547744	128548035
chr1	77514440	77514662		chr10	128548853	128549217
chr1	77516165	77516409		chr10	128565149	128566232
chr1	77860022	77860289		chr10	128626293	128626738
chr1	78347391	78347730		chr10	128696488	128696638
chr1	78448179	78448609		chr10	128704674	128704825
chr1	78489008	78489227		chr10	128909636	128909827
chr1	78525316	78525500		chr11	3202227	3202461
chr1	78537519	78537737		chr11	3289966	3290339
chr1	78585214	78585526		chr11	3332141	3332415
chr1	78607866	78607940		chr11	3535640	3535811
chr1	78657539	78658571		chr11	3649289	3649757
chr1	78876126	78876435		chr11	3913877	3914588
chr1	79064291	79064335		chr11	3963789	3964242
chr1	79672113	79672332		chr11	4160361	4160708
chr1	79775938	79776234		chr11	4186770	4186912
chr1	79895078	79895321		chr11	4266773	4267024
chr1	79917490	79917724		chr11	4308217	4308398
chr1	79978998	79979278		chr11	5098479	5099635
chr1	80025799	80026039		chr11	5182073	5182249
chr1	80341014	80341261		chr11	5244285	5244486
chr1	80344493	80344537		chr11	5520809	5521077
chr1	80496434	80496643		chr11	6199939	6200256
chr1	80618249	80618635		chr11	6267589	6267850
chr1	80784519	80784908		chr11	6292071	6292221
chr1	81010206	81010250		chr11	6415673	6416511
chr1	81539686	81539955		chr11	6474525	6475629
chr1	81571380	81571426		chr11	6476080	6476342
chr1	81661342	81661569		chr11	6527602	6528924
chr1	81743162	81743717		chr11	6546772	6547137
chr1	81933028	81933084		chr11	6625683	6626291
chr1	81954528	81954720		chr11	8468296	8468446
chr1	82039394	82039438		chr11	8624123	8624739
chr1	82099987	82100280		chr11	8664498	8664715
chr1	82283160	82283469		chr11	9011055	9011216
chr1	82290506	82291678		chr11	11461950	11462360
chr1	82357977	82358030		chr11	11809212	11809362
chr1	82429062	82429291		chr11	12034348	12034608
chr1	82448674	82449029		chr11	12035228	12035538
chr1	82476379	82476591		chr11	12036322	12036472
chr1	82597174	82597570		chr11	16752472	16753104
chr1	82724795	82725301		chr11	18870758	18870909
chr1	82785612	82785954		chr11	18871817	18872006
chr1	82787502	82787745		chr11	19007405	19008161
chr1	82820370	82820667		chr11	19009426	19011036
chr1	82834587	82834850		chr11	19013745	19020554
chr1	82839243	82840260		chr11	19920335	19920576
chr1	83006263	83006537		chr11	19924088	19924309
chr1	83038365	83038542		chr11	19925460	19925661
chr1	83101903	83102076		chr11	20201234	20201457
chr1	83111789	83112021		chr11	20249100	20249491
chr1	83848955	83848999		chr11	20332612	20333283
chr1	83850938	83851410		chr11	20542360	20542594
chr1	84360151	84360471		chr11	20740510	20740831
chr1	84406903	84407274		chr11	20830784	20831126
chr1	84507075	84507411		chr11	20878694	20878850
chr1	84596127	84596298		chr11	21092090	21092241
chr1	84833267	84833311		chr11	21238800	21239129
chr1	84839327	84839806		chr11	21239867	21240334
chr1	84840204	84840904		chr11	21370309	21370506
chr1	84881480	84881668		chr11	22512477	22512854
chr1	85165624	85165724		chr11	22858999	22859218
chr1	85243249	85243293		chr11	22990487	22991113
chr1	85703620	85703796		chr11	23305832	23306606
chr1	85793241	85794240		chr11	23665450	23665911
chr1	85853386	85853642		chr11	23666215	23666369
chr1	85895483	85895708		chr11	23770263	23770844
chr1	86062747	86062937		chr11	24080014	24080197
chr1	86064278	86064977		chr11	24081860	24082279
chr1	86140224	86140268		chr11	29130695	29130846
chr1	86178960	86179159		chr11	29172084	29172243
chr1	86303029	86303403		chr11	29373441	29373908
chr1	86358637	86359368		chr11	29547649	29548094
chr1	86434068	86435948		chr11	29693593	29693922
chr1	86437748	86438013		chr11	30267729	30267932
chr1	86440602	86440920		chr11	31369440	31369679
chr1	86441405	86443099		chr11	31870469	31870905
chr1	86470407	86471604		chr11	32267283	32267652
chr1	86472029	86473017		chr11	32347794	32347965
chr1	86487163	86488031		chr11	32435720	32436006
chr1	86492218	86492450		chr11	32455105	32455748
chr1	86503826	86505324		chr11	33162186	33162576
chr1	86522436	86522670		chr11	33163155	33163450
chr1	86524907	86526324		chr11	35167143	35167449
chr1	86528144	86528859		chr11	35769493	35769653
chr1	86557939	86558137		chr11	35980117	35980293
chr1	86586974	86587381		chr11	40692567	40692809
chr1	86623105	86623825		chr11	40733746	40734217
chr1	86632755	86633018		chr11	44470297	44470608
chr1	86648781	86648825		chr11	44617943	44618687
chr1	86703526	86704048		chr11	44619649	44620250
chr1	87175896	87176284		chr11	45852361	45852691
chr1	87213604	87214485		chr11	45955148	45955586
chr1	87326775	87326819		chr11	46055904	46056144
chr1	87365049	87365093		chr11	46058135	46058305
chr1	87550947	87551479		chr11	46437062	46437360
chr1	87756105	87756403		chr11	48800193	48800868
chr1	87881829	87882101		chr11	49203332	49203734
chr1	88008204	88008419		chr11	49245323	49245473
chr1	88095003	88095181		chr11	50131286	50131484
chr1	88205413	88205733		chr11	50291015	50291181
chr1	88216648	88216724		chr11	50325417	50326264
chr1	88220552	88220756		chr11	50377223	50378028
chr1	88277025	88277833		chr11	50378438	50378587
chr1	88337543	88337611		chr11	50431108	50431258
chr1	88360899	88361415		chr11	51263025	51263199
chr1	88437841	88438041		chr11	51584937	51585235
chr1	88474766	88475140		chr11	51605934	51607010
chr1	88475643	88475937		chr11	51619612	51620062
chr1	88482757	88483000		chr11	51635756	51635936
chr1	88526259	88526522		chr11	51688832	51689200
chr1	88534056	88534388		chr11	51756412	51756651
chr1	88651715	88651964		chr11	51916172	51916322
chr1	88701547	88702576		chr11	51967586	51967727
chr1	88705922	88706103		chr11	52004001	52004379
chr1	88994718	88995506		chr11	52360386	52360984
chr1	89063747	89063918		chr11	53299525	53300469
chr1	89068827	89069154		chr11	53430556	53430706
chr1	89069491	89069713		chr11	53707155	53707351
chr1	89070246	89071218		chr11	53763766	53764175
chr1	89092589	89093200		chr11	53770085	53770276
chr1	89104510	89104704		chr11	54067394	54067556
chr1	89122548	89122824		chr11	54100769	54100913
chr1	89124167	89124496		chr11	54113023	54113206
chr1	89231928	89232353		chr11	54755188	54755351
chr1	89245233	89245594		chr11	54787089	54787417
chr1	89545245	89545672		chr11	54866369	54866967
chr1	89570569	89570806		chr11	55469593	55470081
chr1	89581146	89581384		chr11	57719747	57719984
chr1	89805091	89805307		chr11	58008477	58009045
chr1	89927297	89927551		chr11	58009439	58010050
chr1	90074723	90075100		chr11	58168077	58168361
chr1	90100513	90100949		chr11	58938388	58938944
chr1	90203699	90204106		chr11	58977442	58977637
chr1	90208991	90209266		chr11	59163377	59163796
chr1	90225695	90226059		chr11	59191765	59191913
chr1	90234310	90235025		chr11	59346225	59346375
chr1	90258371	90259166		chr11	59449806	59450414
chr1	90265481	90265759		chr11	59809868	59810219
chr1	90271393	90271583		chr11	59839265	59839546
chr1	90288920	90289249		chr11	60046257	60046683
chr1	90334905	90335474		chr11	60104858	60105048
chr1	90351742	90352295		chr11	60105379	60106041
chr1	90360121	90360408		chr11	60176543	60176775
chr1	90416606	90416781		chr11	60416978	60417516
chr1	90461729	90462002		chr11	60454466	60454621
chr1	90481340	90481511		chr11	60537626	60537941
chr1	90487798	90488054		chr11	60728458	60728608
chr1	90497222	90497266		chr11	60777326	60777530
chr1	90497577	90497926		chr11	60810967	60811264
chr1	90506565	90506922		chr11	60878298	60878894
chr1	90519437	90519615		chr11	61407942	61408132
chr1	90590945	90591141		chr11	61504786	61505001
chr1	90603234	90603793		chr11	61855033	61855263
chr1	90633560	90634055		chr11	61930263	61930455
chr1	90650790	90650989		chr11	62281271	62281421
chr1	90663133	90663321		chr11	62457433	62458012
chr1	90676188	90676511		chr11	62458564	62458714
chr1	90706406	90706937		chr11	62551607	62551863
chr1	90718850	90719385		chr11	62602654	62603159
chr1	90738249	90738588		chr11	62648626	62648795
chr1	90744169	90744357		chr11	62879402	62879632
chr1	90750202	90750446		chr11	63115090	63115397
chr1	90753800	90754520		chr11	63925244	63925437
chr1	90783767	90783811		chr11	64079280	64079448
chr1	90834690	90835145		chr11	68691319	68691818
chr1	90835551	90835722		chr11	68852644	68852840
chr1	90837706	90838449		chr11	68901460	68901913
chr1	90839465	90839797		chr11	69096948	69097206
chr1	90840194	90840577		chr11	69098707	69098951
chr1	90841722	90842021		chr11	69099990	69100190
chr1	90842839	90843144		chr11	69340674	69340863
chr1	90896701	90896969		chr11	69366859	69367113
chr1	90900295	90900609		chr11	69368556	69368914
chr1	90909579	90909901		chr11	69395848	69396317
chr1	90973229	90973559		chr11	69409307	69409573
chr1	90975248	90975422		chr11	69409904	69410057
chr1	90980637	90980944		chr11	69415711	69415938
chr1	90981337	90981704		chr11	69417413	69417723
chr1	90998577	90999588		chr11	69443388	69443566
chr1	91017260	91017476		chr11	69580221	69580563
chr1	91023283	91024598		chr11	69662737	69662929
chr1	91039907	91040138		chr11	69671111	69671726
chr1	91052587	91053740		chr11	69672418	69672739
chr1	91060279	91060631		chr11	69681899	69682109
chr1	91095236	91095594		chr11	69803893	69804063
chr1	91231158	91231394		chr11	69846325	69846484
chr1	91248659	91248830		chr11	69881034	69881380
chr1	91250072	91250944		chr11	69913812	69914120
chr1	91272469	91272681		chr11	69920362	69921112
chr1	91352198	91352767		chr11	69921625	69921958
chr1	91366817	91367098		chr11	69990988	69991209
chr1	91388113	91388304		chr11	69997046	69997258
chr1	91398433	91399045		chr11	70000510	70000663
chr1	91413175	91413736		chr11	70409935	70410341
chr1	91458192	91459714		chr11	70432138	70432317
chr1	91494410	91494767		chr11	70452146	70452516
chr1	91540304	91540877		chr11	70653771	70654023
chr1	91659503	91659547		chr11	70654478	70655234
chr1	91693012	91693437		chr11	70655730	70656218
chr1	91708704	91708955		chr11	70844840	70845431
chr1	91759659	91759703		chr11	70982626	70983094
chr1	91801514	91802717		chr11	71004139	71004604
chr1	91811874	91812102		chr11	72441169	72441815
chr1	91816255	91817149		chr11	72607606	72608656
chr1	91823428	91823766		chr11	73176858	73177021
chr1	91858488	91858928		chr11	73177632	73177782
chr1	91872589	91872943		chr11	74649320	74650002
chr1	92083973	92084439		chr11	74724400	74724667
chr1	92113871	92114058		chr11	74829909	74830944
chr1	92130537	92130937		chr11	74831256	74832398
chr1	92179641	92179816		chr11	74837631	74837996
chr1	92180252	92181279		chr11	74897878	74898270
chr1	92329956	92330373		chr11	75165704	75166097
chr1	92348987	92349158		chr11	75166629	75168092
chr1	92379117	92379432		chr11	75169060	75169216
chr1	92448382	92448639		chr11	75190358	75190600
chr1	92473773	92474100		chr11	75454499	75454806
chr1	92751960	92752220		chr11	75462254	75462404
chr1	92815097	92815384		chr11	75732843	75733311
chr1	92815906	92816086		chr11	76217049	76217339
chr1	92849467	92850203		chr11	76243681	76243913
chr1	92902725	92902982		chr11	77491644	77491928
chr1	92906882	92907530		chr11	77686743	77686893
chr1	92934124	92935031		chr11	77687238	77687618
chr1	93081053	93081354		chr11	77981761	77981942
chr1	93100468	93100640		chr11	77983736	77983906
chr1	93115080	93115368		chr11	78032061	78032477
chr1	93165477	93165761		chr11	78080225	78080389
chr1	93166668	93166841		chr11	78183156	78183524
chr1	93176433	93177096		chr11	78261493	78261873
chr1	93184223	93184531		chr11	78512042	78512327
chr1	93188226	93188412		chr11	78536337	78536564
chr1	93207605	93207796		chr11	78550315	78551080
chr1	93210235	93210491		chr11	78751577	78751768
chr1	93235668	93236558		chr11	79254610	79254809
chr1	93252642	93252827		chr11	79340498	79340705
chr1	93272487	93272841		chr11	79711203	79712275
chr1	93342880	93343126		chr11	79992575	79992813
chr1	93444858	93445071		chr11	80141800	80142207
chr1	93445659	93445853		chr11	80476641	80476786
chr1	93477870	93479649		chr11	82780956	82781809
chr1	93511448	93512006		chr11	82908213	82908482
chr1	93529895	93530113		chr11	83271225	83271375
chr1	93537306	93537520		chr11	83753711	83753927
chr1	93635087	93635898		chr11	84129378	84129643
chr1	93680042	93680423		chr11	84179839	84180336
chr1	93685608	93685821		chr11	84513113	84513757
chr1	93686396	93686709		chr11	84819363	84819686
chr1	93702570	93702757		chr11	84828989	84829256
chr1	93754289	93755337		chr11	84869654	84869804
chr1	93796307	93796351		chr11	84870566	84870978
chr1	93803434	93804194		chr11	84879820	84880505
chr1	93824986	93825457		chr11	85140181	85140387
chr1	94079133	94079353		chr11	85887917	85888911
chr1	94087272	94087525		chr11	85894729	85894919
chr1	94755635	94755679		chr11	86201396	86201546
chr1	94945780	94945824		chr11	86355827	86356081
chr1	95313521	95314245		chr11	86357803	86358419
chr1	95439679	95439723		chr11	86484674	86484855
chr1	97660631	97661864		chr11	86544210	86544873
chr1	97769912	97770596		chr11	86570390	86570613
chr1	97977051	97977223		chr11	86581625	86581783
chr1	99659909	99659980		chr11	86582342	86583246
chr1	102222138	102222182		chr11	86584116	86584357
chr1	103142047	103142091		chr11	86585148	86585395
chr1	104932467	104932511		chr11	86585709	86586620
chr1	104994124	104994381		chr11	86683861	86684169
chr1	105310177	105310446		chr11	86757488	86758151
chr1	105660181	105660264		chr11	87086787	87086969
chr1	105663502	105663711		chr11	87127012	87127286
chr1	105752602	105752646		chr11	87442699	87442856
chr1	105989862	105990549		chr11	87443555	87443851
chr1	105993786	105994124		chr11	87448968	87449278
chr1	106043203	106043768		chr11	87737246	87737550
chr1	106049482	106049559		chr11	87749584	87749734
chr1	106171421	106171931		chr11	88047319	88048593
chr1	106172486	106173089		chr11	88086991	88087177
chr1	106289024	106289222		chr11	88162118	88162336
chr1	106713758	106714142		chr11	88173033	88173397
chr1	106752089	106752260		chr11	88180320	88180763
chr1	106759011	106760028		chr11	88181269	88181566
chr1	106796124	106796768		chr11	88204242	88204392
chr1	106883792	106883987		chr11	88551124	88551332
chr1	108694692	108694747		chr11	88716766	88716916
chr1	109188984	109189028		chr11	88718382	88718665
chr1	111252183	111252227		chr11	88864370	88864693
chr1	111332602	111332652		chr11	88955299	88955481
chr1	111864099	111865222		chr11	88969048	88969287
chr1	113631031	113631298		chr11	88973789	88974016
chr1	114148811	114148855		chr11	89060539	89060715
chr1	118311082	118311330		chr11	93886532	93886729
chr1	118368821	118369357		chr11	93955477	93956050
chr1	118388638	118389644		chr11	93967948	93968452
chr1	118453720	118453952		chr11	94321477	94322315
chr1	118458903	118459739		chr11	94548945	94549391
chr1	118472580	118472751		chr11	94629686	94630411
chr1	118597569	118597760		chr11	94873010	94873302
chr1	118627766	118628143		chr11	94933637	94933968
chr1	118825318	118825734		chr11	94936272	94936449
chr1	118873690	118873976		chr11	94936921	94937061
chr1	118976851	118977140		chr11	94937645	94937970
chr1	118981906	118982737		chr11	94989613	94989878
chr1	119033991	119034167		chr11	94992164	94992331
chr1	119053171	119053867		chr11	94992842	94993036
chr1	119104349	119104446		chr11	95259115	95259289
chr1	119120290	119120492		chr11	95532811	95532961
chr1	119125616	119125787		chr11	95666693	95666869
chr1	119126956	119127153		chr11	95824056	95824413
chr1	119152801	119153029		chr11	95859037	95859942
chr1	119255607	119255861		chr11	96003992	96004744
chr1	119308604	119309466		chr11	96005423	96006148
chr1	119348511	119348797		chr11	96007593	96007780
chr1	119420430	119420474		chr11	96065277	96065504
chr1	119423653	119423910		chr11	96260364	96260569
chr1	119504264	119505079		chr11	96277482	96277857
chr1	119525101	119525325		chr11	96283099	96283318
chr1	119526129	119526387		chr11	96284237	96284921
chr1	119648637	119649153		chr11	96299147	96299453
chr1	119913117	119913679		chr11	96301956	96302208
chr1	119997180	119997604		chr11	96304106	96304309
chr1	120073777	120074019		chr11	96314522	96314902
chr1	120083323	120083563		chr11	96317628	96317868
chr1	120136383	120136707		chr11	96319375	96319626
chr1	120224233	120224436		chr11	96319971	96320262
chr1	120236562	120236749		chr11	96323222	96323631
chr1	120245522	120246129		chr11	96325997	96326228
chr1	120248209	120248503		chr11	96341596	96342745
chr1	120588411	120588623		chr11	96345748	96345959
chr1	120594606	120594815		chr11	96349851	96350047
chr1	120602123	120602391		chr11	96352700	96354710
chr1	120752845	120753040		chr11	96413670	96413899
chr1	120757493	120759082		chr11	96829712	96830506
chr1	120759414	120759585		chr11	96916096	96916352
chr1	121013984	121014401		chr11	96943819	96944151
chr1	121034791	121035186		chr11	97094681	97094930
chr1	121111695	121111881		chr11	97150515	97150693
chr1	121327810	121328530		chr11	97186860	97187250
chr1	121359809	121359997		chr11	97187791	97188040
chr1	121377514	121377724		chr11	97188460	97188797
chr1	121398369	121398558		chr11	97437787	97438031
chr1	121398946	121399123		chr11	97663111	97663279
chr1	121430888	121431092		chr11	97685724	97685867
chr1	121567865	121568114		chr11	97744245	97744403
chr1	121866923	121866991		chr11	97777156	97777344
chr1	122498891	122498935		chr11	97781931	97782591
chr1	122682361	122682405		chr11	98026854	98027327
chr1	122731202	122731246		chr11	98149526	98149854
chr1	124093793	124093852		chr11	98202548	98203169
chr1	125434659	125434958		chr11	98682542	98682733
chr1	125435313	125436008		chr11	98754690	98754953
chr1	125450235	125450822		chr11	98772999	98773274
chr1	125508406	125508810		chr11	98773777	98773992
chr1	125526026	125526360		chr11	98775197	98775535
chr1	125560152	125560512		chr11	98783367	98783652
chr1	125560860	125561677		chr11	98785826	98785982
chr1	125677380	125677551		chr11	98788911	98789239
chr1	125687971	125688463		chr11	98809710	98809874
chr1	125701690	125702060		chr11	98863446	98863663
chr1	126755825	126756051		chr11	98938167	98938371
chr1	126801725	126801994		chr11	98963726	98963918
chr1	126817546	126818111		chr11	99066108	99066258
chr1	126830672	126830943		chr11	99230263	99230712
chr1	127204797	127205168		chr11	100320375	100320599
chr1	127773820	127774863		chr11	100414690	100414876
chr1	127850272	127850483		chr11	100415415	100415772
chr1	127868795	127869217		chr11	100545477	100545663
chr1	128079158	128079473		chr11	100619517	100619687
chr1	128102786	128103004		chr11	100712341	100712585
chr1	128243717	128244638		chr11	100939774	100939967
chr1	128359198	128359927		chr11	100969851	100970083
chr1	128416865	128417738		chr11	101082526	101082701
chr1	128592075	128592119		chr11	101173863	101174108
chr1	128593162	128593399		chr11	101315852	101316320
chr1	128825109	128825570		chr11	101442170	101442820
chr1	129491661	129491705		chr11	101732806	101733017
chr1	129589268	129589568		chr11	102189476	102189770
chr1	130462400	130463153		chr11	102218831	102219128
chr1	130879940	130880210		chr11	102245101	102245513
chr1	131096917	131097831		chr11	102296720	102297022
chr1	131135233	131135310		chr11	102317402	102317637
chr1	131153094	131153301		chr11	102318302	102318927
chr1	131184336	131184599		chr11	102319404	102319669
chr1	131200671	131200842		chr11	102407570	102407909
chr1	131238987	131239538		chr11	102408367	102408826
chr1	131244947	131245522		chr11	102430202	102430366
chr1	131293947	131294159		chr11	102603349	102603847
chr1	131378815	131379033		chr11	102604903	102607056
chr1	131447514	131447685		chr11	102624294	102624618
chr1	131511875	131512058		chr11	102819116	102819278
chr1	131523736	131523979		chr11	102819645	102819815
chr1	131525643	131525935		chr11	102880910	102881066
chr1	131526347	131527354		chr11	103003366	103003516
chr1	131527953	131528248		chr11	103017020	103017266
chr1	131690317	131690942		chr11	103117449	103117610
chr1	131691566	131691791		chr11	103132206	103132404
chr1	131827803	131828186		chr11	103246543	103246725
chr1	131867155	131867529		chr11	103360336	103360497
chr1	131910110	131910300		chr11	103697712	103697882
chr1	131910983	131911658		chr11	103953982	103954356
chr1	131942671	131942928		chr11	104441529	104441915
chr1	131962519	131963195		chr11	104442341	104443033
chr1	132006118	132006357		chr11	105126400	105126589
chr1	132007218	132008449		chr11	105181283	105181476
chr1	132095702	132095889		chr11	105292075	105292369
chr1	132158869	132159069		chr11	105292972	105293175
chr1	132181873	132181917		chr11	105589477	105589815
chr1	132201014	132201201		chr11	106065915	106066138
chr1	132212147	132212404		chr11	106216341	106217068
chr1	132233589	132233760		chr11	106255701	106255900
chr1	132264686	132264857		chr11	106272752	106272918
chr1	132287923	132288776		chr11	106500843	106501020
chr1	132291729	132291926		chr11	106501485	106501671
chr1	132292543	132293023		chr11	106613018	106613187
chr1	132298886	132299192		chr11	106779240	106779587
chr1	132315831	132316327		chr11	106787593	106787878
chr1	132346528	132346868		chr11	106788182	106789447
chr1	132353452	132354099		chr11	106999221	106999491
chr1	132391154	132391982		chr11	107189229	107189405
chr1	132417227	132418272		chr11	107470537	107470850
chr1	132431895	132432212		chr11	107573993	107574199
chr1	132476970	132477621		chr11	107784096	107784784
chr1	132648051	132648222		chr11	107785122	107785459
chr1	133025123	133025472		chr11	108343828	108344011
chr1	133033793	133034098		chr11	108980567	108980717
chr1	133057660	133057960		chr11	109011565	109012100
chr1	133084323	133084494		chr11	109473172	109473492
chr1	133130681	133131791		chr11	112781493	112781683
chr1	133177857	133178093		chr11	114668482	114669326
chr1	133182442	133182643		chr11	115187411	115187549
chr1	133226931	133227224		chr11	115403709	115403847
chr1	133239931	133240141		chr11	115491497	115491803
chr1	133296492	133296737		chr11	115514213	115514393
chr1	133363351	133363907		chr11	115535493	115535648
chr1	133610083	133610497		chr11	115564442	115564603
chr1	133661117	133661363		chr11	115603759	115604202
chr1	133685762	133685984		chr11	115814744	115815050
chr1	133694578	133694749		chr11	116012218	116012775
chr1	133696014	133696287		chr11	116030184	116030779
chr1	133744495	133745504		chr11	116109495	116109652
chr1	133767074	133767245		chr11	116130412	116130763
chr1	133777727	133778171		chr11	116167923	116168376
chr1	133790014	133790248		chr11	116274063	116274216
chr1	133799670	133800069		chr11	116490134	116490589
chr1	133800567	133801174		chr11	116533016	116533197
chr1	133855399	133855611		chr11	116534093	116534243
chr1	133856121	133856421		chr11	116671591	116672100
chr1	133885899	133886072		chr11	116814786	116814936
chr1	133893253	133893611		chr11	116827752	116828007
chr1	133909053	133909489		chr11	116842812	116843020
chr1	133911498	133911669		chr11	116843539	116843876
chr1	133941250	133942276		chr11	116852349	116853809
chr1	133950188	133950840		chr11	117067075	117068158
chr1	133953227	133953614		chr11	117072372	117072510
chr1	133959365	133959964		chr11	117076660	117077069
chr1	133961788	133961981		chr11	117268714	117268883
chr1	133978789	133978962		chr11	117311128	117311358
chr1	133985879	133986491		chr11	117318847	117319018
chr1	134039432	134039817		chr11	117331594	117331755
chr1	134060866	134061181		chr11	117655637	117655935
chr1	134078840	134079452		chr11	117849112	117849281
chr1	134083121	134083486		chr11	117949877	117950099
chr1	134092859	134093670		chr11	117969584	117969806
chr1	134098883	134099259		chr11	117990005	117990232
chr1	134101637	134101828		chr11	118290024	118290347
chr1	134146132	134146335		chr11	118324619	118324871
chr1	134206254	134206552		chr11	119299893	119300068
chr1	134244270	134244668		chr11	119491042	119491502
chr1	134361738	134362226		chr11	119602841	119603826
chr1	134405669	134406958		chr11	120098938	120099164
chr1	134414970	134415843		chr11	120184992	120185142
chr1	134419027	134419473		chr11	120185636	120190093
chr1	134422187	134422539		chr11	120229768	120231641
chr1	134455301	134455710		chr11	120232821	120238958
chr1	134494447	134495204		chr11	120239506	120241461
chr1	134555881	134556103		chr11	120261510	120261842
chr1	134556771	134557354		chr11	120344147	120344718
chr1	134560038	134560372		chr11	120348108	120348840
chr1	134646839	134647010		chr11	120350317	120350492
chr1	134709248	134709548		chr11	120378684	120378845
chr1	134757385	134757611		chr11	120458163	120458313
chr1	134789820	134789864		chr11	120484472	120484849
chr1	134804412	134804624		chr11	120549603	120549902
chr1	134816578	134816801		chr11	120573304	120573817
chr1	134879668	134879712		chr11	120581488	120581866
chr1	134880577	134880748		chr11	120597934	120598202
chr1	134894311	134894355		chr11	120598510	120598680
chr1	134909452	134909781		chr11	120632903	120633251
chr1	134955704	134956070		chr11	120643668	120643843
chr1	135017030	135017282		chr11	120672880	120673131
chr1	135021092	135021328		chr11	120697790	120698172
chr1	135146609	135147789		chr11	120776145	120776333
chr1	135154432	135154819		chr11	120784454	120784722
chr1	135217740	135217947		chr11	120796310	120796577
chr1	135283728	135284259		chr11	120823634	120824592
chr1	135313484	135314023		chr11	120949548	120949771
chr1	135367280	135367691		chr11	120990973	120991292
chr1	135368382	135368711		chr11	121204052	121204405
chr1	135374736	135375315		chr11	121673022	121673199
chr1	135430261	135430738		chr12	3235657	3235924
chr1	135466943	135467486		chr12	3309539	3309833
chr1	135535345	135535705		chr12	3426078	3426270
chr1	135540308	135540642		chr12	4233948	4234117
chr1	135616000	135616230		chr12	4593225	4593592
chr1	135637657	135637963		chr12	4768914	4769116
chr1	135668307	135669292		chr12	4917094	4918239
chr1	135670323	135670774		chr12	8208183	8208339
chr1	135687779	135688518		chr12	8499549	8499747
chr1	135698963	135699703		chr12	8500294	8500444
chr1	135700644	135700864		chr12	8640798	8640999
chr1	135728881	135729399		chr12	8674001	8674353
chr1	135752883	135753220		chr12	8675155	8675350
chr1	135755244	135755834		chr12	8771681	8772022
chr1	135759742	135760647		chr12	8921529	8922051
chr1	135765590	135766284		chr12	9029958	9030398
chr1	135770878	135771273		chr12	9574670	9574977
chr1	135779085	135779380		chr12	11265880	11266029
chr1	135781274	135781538		chr12	13249075	13249253
chr1	135788769	135788959		chr12	15813583	15813738
chr1	135857161	135857516		chr12	15815170	15815365
chr1	135863732	135863903		chr12	16591520	16591716
chr1	135906432	135906804		chr12	16653584	16653734
chr1	135925961	135926168		chr12	16894348	16895156
chr1	135933779	135934058		chr12	17544583	17545440
chr1	135941657	135941977		chr12	17881481	17881631
chr1	136007844	136008480		chr12	21335956	21336118
chr1	136136586	136136870		chr12	21417138	21417514
chr1	136228363	136228647		chr12	24651087	24651558
chr1	136234045	136234540		chr12	24974911	24975080
chr1	136345534	136346252		chr12	25098531	25098702
chr1	136414867	136415847		chr12	27338677	27339865
chr1	136466033	136466590		chr12	27340622	27340977
chr1	136556041	136556292		chr12	27342778	27343134
chr1	136683158	136684619		chr12	28635394	28635980
chr1	136685355	136685641		chr12	28649634	28649988
chr1	136695983	136696510		chr12	31265562	31266396
chr1	136698464	136698761		chr12	31634361	31634916
chr1	137897050	137897265		chr12	31654498	31654887
chr1	137899489	137899683		chr12	31949384	31949581
chr1	138044509	138044876		chr12	32060817	32061039
chr1	138244651	138244844		chr12	32820140	32820822
chr1	138248284	138248335		chr12	33302118	33302268
chr1	138348572	138348858		chr12	33429562	33429767
chr1	138357899	138358118		chr12	33957930	33958146
chr1	138515107	138515420		chr12	33958726	33960127
chr1	138618052	138618380		chr12	33960436	33961036
chr1	138619095	138620292		chr12	33961599	33963475
chr1	138826900	138827127		chr12	33963801	33964012
chr1	138831448	138831677		chr12	33966568	33966955
chr1	138848620	138848852		chr12	33967339	33967573
chr1	138928860	138929099		chr12	35046701	35047347
chr1	138959931	138960203		chr12	35047834	35047990
chr1	138963443	138963642		chr12	36156289	36156536
chr1	139406317	139406361		chr12	40222529	40222837
chr1	139422441	139423125		chr12	40223278	40223498
chr1	139455280	139455556		chr12	44210093	44210426
chr1	140183261	140183827		chr12	44269143	44269293
chr1	143701151	143701369		chr12	51348300	51348450
chr1	143702778	143703039		chr12	51690940	51691204
chr1	143777070	143777331		chr12	51829399	51829582
chr1	143941377	143941748		chr12	51971105	51971277
chr1	144004055	144004489		chr12	52006387	52006536
chr1	144256459	144256530		chr12	52503369	52503566
chr1	144267873	144268252		chr12	52503902	52504480
chr1	144833250	144833294		chr12	52504792	52505113
chr1	145113337	145113580		chr12	54656382	54656618
chr1	145316685	145316754		chr12	54985427	54985906
chr1	145971844	145971888		chr12	55302812	55303157
chr1	146317058	146317277		chr12	55398694	55398921
chr1	149912588	149912879		chr12	55492345	55492572
chr1	150027444	150027698		chr12	57230426	57230715
chr1	150099749	150100089		chr12	59066881	59067314
chr1	150115470	150115905		chr12	59130218	59130403
chr1	150130648	150130931		chr12	59130883	59131890
chr1	150135767	150136061		chr12	59219850	59220211
chr1	150165086	150165583		chr12	65036606	65036823
chr1	150251574	150252128		chr12	65073622	65074051
chr1	150392669	150393641		chr12	69183692	69184187
chr1	150403708	150403752		chr12	69197187	69197485
chr1	150472612	150472816		chr12	69371593	69372777
chr1	150481090	150481296		chr12	69539337	69539542
chr1	150488769	150489027		chr12	69582907	69583074
chr1	150533129	150533380		chr12	69681237	69681488
chr1	150733929	150734154		chr12	69892831	69893349
chr1	150776863	150777125		chr12	69986964	69987403
chr1	150845132	150845176		chr12	70111518	70111844
chr1	150893834	150894096		chr12	70590430	70590796
chr1	151062225	151062610		chr12	70825191	70825785
chr1	151259106	151259290		chr12	70974650	70975235
chr1	151344217	151344833		chr12	71015119	71015398
chr1	151369783	151369954		chr12	71136386	71136907
chr1	151428286	151428636		chr12	72085737	72085988
chr1	151501019	151501325		chr12	72664814	72664952
chr1	151564462	151564680		chr12	72760414	72761257
chr1	151571303	151571474		chr12	73039248	73039713
chr1	151663061	151663381		chr12	73040799	73041417
chr1	151665055	151665400		chr12	73042778	73043695
chr1	151685750	151685926		chr12	73044016	73046831
chr1	151686807	151687020		chr12	73110640	73110838
chr1	151755297	151756263		chr12	73367783	73368151
chr1	151878099	151878380		chr12	73775283	73775455
chr1	151889922	151890637		chr12	73790494	73790850
chr1	151914063	151914294		chr12	73901163	73901326
chr1	151991454	151991498		chr12	73908045	73909408
chr1	152090018	152090700		chr12	75669166	75669441
chr1	152114381	152114425		chr12	75735045	75735425
chr1	152386445	152386871		chr12	75826863	75827032
chr1	152536611	152536989		chr12	76255320	76255505
chr1	152549075	152549388		chr12	76369366	76369757
chr1	152551041	152551223		chr12	76370211	76370707
chr1	152556076	152556534		chr12	76371098	76371544
chr1	152587491	152587704		chr12	76493785	76493959
chr1	152590290	152590608		chr12	76533092	76533406
chr1	152604683	152604727		chr12	76546246	76546626
chr1	152669795	152670214		chr12	76837413	76837726
chr1	152764003	152764047		chr12	76961714	76961864
chr1	152766415	152766887		chr12	76962260	76962627
chr1	152902854	152903472		chr12	77238591	77238742
chr1	152904669	152904868		chr12	78225687	78225837
chr1	152956271	152956451		chr12	78226279	78226432
chr1	153048187	153048443		chr12	78861762	78862352
chr1	153050099	153050360		chr12	80111490	80111740
chr1	153091919	153092609		chr12	80112821	80113391
chr1	153121387	153121592		chr12	80114231	80114552
chr1	153126464	153126730		chr12	80114878	80115107
chr1	153129387	153130718		chr12	80115656	80115839
chr1	153191369	153191815		chr12	80366188	80366371
chr1	153204259	153204458		chr12	80435206	80435470
chr1	153215318	153215389		chr12	80463048	80463208
chr1	153267019	153267190		chr12	80643742	80644095
chr1	153304163	153304369		chr12	80790349	80790954
chr1	153308368	153308585		chr12	80946014	80946194
chr1	153332016	153332723		chr12	83597176	83597432
chr1	153333164	153333748		chr12	83632008	83632676
chr1	153386800	153387007		chr12	83687950	83688232
chr1	153424964	153425179		chr12	83950551	83950933
chr1	153486230	153487102		chr12	84176412	84176557
chr1	153487430	153487800		chr12	84193023	84193298
chr1	153549819	153549990		chr12	84193802	84194009
chr1	153572310	153572529		chr12	84217835	84217985
chr1	153635159	153635397		chr12	84222613	84222799
chr1	153697660	153697971		chr12	84362087	84362229
chr1	153740077	153740411		chr12	85192776	85192926
chr1	153749452	153749771		chr12	85374652	85374810
chr1	153775136	153775344		chr12	85486784	85486954
chr1	153899674	153900690		chr12	86000694	86000885
chr1	154150507	154150879		chr12	86801015	86801450
chr1	154156489	154156844		chr12	86881762	86884994
chr1	154256026	154256197		chr12	86892139	86892315
chr1	154258611	154259153		chr12	86899557	86899911
chr1	154802221	154802568		chr12	86947111	86947338
chr1	155040114	155040342		chr12	87147759	87147940
chr1	155049120	155049369		chr12	87442892	87444000
chr1	155049958	155050359		chr12	87471956	87472237
chr1	155051172	155051373		chr12	91588187	91588676
chr1	155052551	155052724		chr12	91589737	91590310
chr1	155056360	155056737		chr12	95695181	95695396
chr1	155071528	155071724		chr12	95695847	95696049
chr1	155074918	155075187		chr12	99337082	99337232
chr1	155083106	155083322		chr12	99393103	99393302
chr1	155083660	155083909		chr12	99628021	99628264
chr1	155087486	155087823		chr12	100187529	100187679
chr1	155091875	155092294		chr12	100199384	100199590
chr1	155093533	155093992		chr12	101083271	101083854
chr1	155099276	155099628		chr12	101852484	101852646
chr1	155108486	155108751		chr12	102344601	102344751
chr1	155213526	155213746		chr12	102468976	102469184
chr1	155214981	155215240		chr12	102704697	102704847
chr1	155244303	155245166		chr12	102757862	102758028
chr1	155276355	155276526		chr12	103425682	103425832
chr1	155417053	155417224		chr12	104751492	104752099
chr1	155557937	155558214		chr12	105013133	105013283
chr1	155812419	155813049		chr12	105032291	105032440
chr1	156035848	156036102		chr12	105784245	105784514
chr1	156036443	156036715		chr12	107952273	107952459
chr1	156037245	156037693		chr12	108179561	108179762
chr1	156040729	156041016		chr12	108792268	108792833
chr1	156217454	156217764		chr12	108835898	108836394
chr1	156222403	156222652		chr12	108894015	108894506
chr1	156260805	156261064		chr12	109068188	109068404
chr1	156363901	156363945		chr12	110591311	110591600
chr1	156420637	156420889		chr12	110695813	110696686
chr1	156454475	156454696		chr12	110703178	110703564
chr1	156474288	156474582		chr12	111038755	111038905
chr1	156558471	156558780		chr12	111166359	111166520
chr1	156615417	156616066		chr12	111377861	111378014
chr1	156616989	156617279		chr12	111429570	111429904
chr1	156655083	156655407		chr12	111430771	111431047
chr1	156667543	156667978		chr12	111537836	111538095
chr1	156674575	156674785		chr12	111538439	111538754
chr1	156718940	156719401		chr12	111677982	111678359
chr1	156925620	156925836		chr12	111713085	111713415
chr1	156938871	156939132		chr12	112145345	112145501
chr1	156952273	156952444		chr12	112588673	112588879
chr1	156997744	156998175		chr12	112595562	112595735
chr1	157007980	157008176		chr12	112693609	112693795
chr1	157076407	157076684		chr12	112802380	112802533
chr1	157079609	157080023		chr12	112829372	112829691
chr1	157274448	157274632		chr12	113000414	113000567
chr1	157380649	157381018		chr12	113097985	113098164
chr1	157411830	157412797		chr12	113098522	113098949
chr1	157418075	157418382		chr12	113140219	113140369
chr1	157552838	157553337		chr12	113222189	113222357
chr1	157899028	157899072		chr12	116047685	116047911
chr1	158606250	158606556		chr12	116281072	116281259
chr1	158732966	158733543		chr12	117843779	117844052
chr1	158828437	158828661		chr12	118302076	118302236
chr1	158852844	158853256		chr12	119238832	119239290
chr1	158962947	158962991		chr13	3610829	3611294
chr1	159035035	159035301		chr13	3633904	3634054
chr1	159231917	159232317		chr13	3665434	3665605
chr1	159255100	159255144		chr13	3694924	3695261
chr1	159686509	159686771		chr13	3893338	3893582
chr1	159889143	159889576		chr13	6029498	6029708
chr1	160044368	160044708		chr13	8995831	8996253
chr1	160060625	160060925		chr13	9277076	9277332
chr1	160101006	160101197		chr13	9764984	9765221
chr1	160179354	160179576		chr13	12395284	12395590
chr1	160194910	160195324		chr13	13575630	13575858
chr1	160212252	160213367		chr13	13954493	13955000
chr1	160262526	160262736		chr13	13968862	13969012
chr1	160269645	160269903		chr13	14613304	14613478
chr1	160280663	160281007		chr13	15463673	15465492
chr1	160591238	160591282		chr13	15465940	15467035
chr1	160693217	160693414		chr13	16012029	16012620
chr1	160906087	160906810		chr13	16017686	16017856
chr1	160912274	160912318		chr13	17695262	17695433
chr1	161034312	161035342		chr13	17802247	17802415
chr1	161070660	161071126		chr13	17802738	17802935
chr1	161131269	161131656		chr13	17803405	17805482
chr1	161180798	161181103		chr13	17993219	17993524
chr1	161394583	161394895		chr13	21180146	21180397
chr1	161413673	161413911		chr13	21222533	21222697
chr1	161734991	161735162		chr13	21362794	21363029
chr1	161736509	161736553		chr13	21453649	21453799
chr1	161766719	161766989		chr13	21506454	21506641
chr1	161876774	161877169		chr13	21530869	21531158
chr1	161968949	161969554		chr13	21780367	21780517
chr1	162003986	162004538		chr13	21782595	21782952
chr1	162008596	162008994		chr13	22028945	22029174
chr1	162014220	162014492		chr13	22034912	22035093
chr1	162015441	162015843		chr13	22050666	22051209
chr1	162020249	162020571		chr13	23432577	23433176
chr1	162037826	162038073		chr13	23445786	23445991
chr1	162038916	162039422		chr13	23525975	23526259
chr1	162075084	162075418		chr13	23531627	23531840
chr1	162093869	162094578		chr13	23551572	23551722
chr1	162132746	162133510		chr13	23554995	23555161
chr1	162164728	162164914		chr13	23571892	23572079
chr1	162181274	162181542		chr13	23584652	23585600
chr1	162184396	162184682		chr13	23621829	23622124
chr1	162186923	162187241		chr13	23739179	23739443
chr1	162207170	162207391		chr13	23744887	23745025
chr1	162217325	162217891		chr13	23751520	23751658
chr1	162218523	162218575		chr13	23761372	23761564
chr1	162224832	162225089		chr13	24281127	24281326
chr1	162225567	162226187		chr13	28810874	28811026
chr1	162547875	162548082		chr13	28950095	28952992
chr1	162548484	162548769		chr13	28958328	28958645
chr1	162570498	162570885		chr13	29984339	29984782
chr1	162572599	162572876		chr13	29985177	29986079
chr1	162740128	162740691		chr13	30973932	30974195
chr1	162752610	162752827		chr13	31629504	31629654
chr1	162763161	162763515		chr13	31806612	31812341
chr1	163123914	163124102		chr13	31812997	31813165
chr1	163312317	163312872		chr13	31814658	31815227
chr1	163313376	163313639		chr13	31820742	31820939
chr1	163361973	163362647		chr13	34077982	34078155
chr1	163403735	163404123		chr13	34162949	34163257
chr1	163426444	163426653		chr13	34652241	34652839
chr1	163511161	163511438		chr13	35742164	35742314
chr1	163518015	163518354		chr13	35906034	35906324
chr1	163561093	163561274		chr13	37843983	37844133
chr1	163562371	163562580		chr13	37993647	37994239
chr1	163655913	163656098		chr13	38527776	38528413
chr1	163779421	163780073		chr13	38635056	38635212
chr1	163838064	163838298		chr13	38658538	38659044
chr1	163929620	163930029		chr13	38960291	38960472
chr1	163994399	163994913		chr13	40727156	40727306
chr1	164123918	164124121		chr13	40727719	40727869
chr1	164249313	164249484		chr13	40728177	40728503
chr1	164307146	164307352		chr13	40729703	40730966
chr1	164366681	164367024		chr13	40731309	40731914
chr1	164418901	164419315		chr13	41249691	41249844
chr1	164896146	164896757		chr13	41250175	41250314
chr1	164899091	164899281		chr13	42328696	42328988
chr1	164993047	164993521		chr13	43171274	43171624
chr1	165193943	165194609		chr13	43480978	43481391
chr1	165236529	165237205		chr13	44730410	44730641
chr1	165282204	165282598		chr13	45397999	45398244
chr1	165291696	165292016		chr13	45569946	45570101
chr1	165459979	165460150		chr13	45966033	45966189
chr1	165460917	165461356		chr13	46726976	46728142
chr1	165634310	165634881		chr13	47014529	47014739
chr1	165641499	165641726		chr13	47105832	47106008
chr1	165642373	165642690		chr13	48545880	48546469
chr1	165643715	165644014		chr13	48625834	48626075
chr1	165707839	165708010		chr13	48878747	48878939
chr1	165771566	165771935		chr13	48967316	48967487
chr1	165845422	165845696		chr13	48968161	48968486
chr1	166003162	166003529		chr13	49187397	49187535
chr1	166043774	166044099		chr13	49420888	49421136
chr1	166154613	166154791		chr13	49652869	49653417
chr1	166379290	166379660		chr13	49682009	49682398
chr1	166409019	166409834		chr13	51100967	51101176
chr1	167270022	167270269		chr13	51314591	51314849
chr1	167270633	167270812		chr13	51651469	51651874
chr1	167283785	167284216		chr13	51846481	51846874
chr1	167284801	167285392		chr13	51848470	51848700
chr1	167290021	167290381		chr13	51849307	51849459
chr1	167308227	167308774		chr13	51970159	51970421
chr1	167349835	167350531		chr13	52079781	52079931
chr1	167392828	167393206		chr13	52929496	52929646
chr1	167393667	167394505		chr13	52978664	52978980
chr1	167551631	167551844		chr13	52981669	52981819
chr1	167660832	167661603		chr13	53285934	53286084
chr1	167663803	167664069		chr13	54071980	54072378
chr1	167951659	167951974		chr13	54504027	54504381
chr1	168230222	168230393		chr13	54611062	54611303
chr1	168231573	168231753		chr13	54686907	54687440
chr1	168432572	168432758		chr13	54687893	54688218
chr1	168545193	168545708		chr13	54693800	54693955
chr1	168561232	168561562		chr13	55190350	55190598
chr1	169166240	169166525		chr13	55211675	55211831
chr1	169368308	169368352		chr13	55329928	55330080
chr1	169485659	169485830		chr13	55445485	55445726
chr1	169531333	169531849		chr13	55464568	55464967
chr1	169540584	169540668		chr13	55471462	55471707
chr1	169676243	169676287		chr13	55472476	55472780
chr1	169730772	169731036		chr13	55536661	55536816
chr1	169968945	169969529		chr13	55593070	55593246
chr1	169987852	169988025		chr13	55634894	55635070
chr1	170056223	170056440		chr13	55825979	55827090
chr1	170058123	170058453		chr13	55828347	55830500
chr1	170058863	170059167		chr13	56120269	56120419
chr1	170174972	170175403		chr13	56601227	56601484
chr1	170188516	170188957		chr13	56702998	56703302
chr1	170212317	170212375		chr13	58126421	58126633
chr1	170215227	170215620		chr13	58127393	58128303
chr1	170524798	170524842		chr13	58128965	58129103
chr1	170644248	170644917		chr13	58215481	58215985
chr1	170699749	170700069		chr13	58385034	58385184
chr1	170829958	170830165		chr13	58401401	58402777
chr1	170845747	170845967		chr13	59557250	59557456
chr1	170867686	170867912		chr13	59823071	59823250
chr1	170868623	170868910		chr13	60176041	60176191
chr1	170884995	170885545		chr13	60176558	60176736
chr1	171033754	171033931		chr13	60177332	60177826
chr1	171034290	171034463		chr13	60365149	60365305
chr1	171044669	171044993		chr13	60427747	60427934
chr1	171056023	171056067		chr13	60455428	60455593
chr1	171064442	171064764		chr13	62856326	62856584
chr1	171102408	171102670		chr13	63243083	63243289
chr1	171113962	171114260		chr13	63243624	63243847
chr1	171150379	171150806		chr13	63245937	63246087
chr1	171247027	171247691		chr13	63271841	63273591
chr1	171248036	171248273		chr13	63275068	63275250
chr1	171262623	171263229		chr13	63564234	63564567
chr1	171263616	171263976		chr13	63565162	63565312
chr1	171270238	171270937		chr13	63815351	63815686
chr1	171280880	171281907		chr13	64369774	64370071
chr1	171287416	171288096		chr13	64370708	64370858
chr1	171294452	171294907		chr13	65241274	65241471
chr1	171345497	171345941		chr13	67081233	67081479
chr1	171411047	171411408		chr13	67609725	67609899
chr1	171437438	171437612		chr13	67779750	67780023
chr1	171440611	171440810		chr13	68582029	68582343
chr1	171452948	171453119		chr13	69518075	69518249
chr1	171502476	171503174		chr13	69534421	69535298
chr1	171566836	171567007		chr13	69611733	69612379
chr1	172030033	172030256		chr13	70637595	70638029
chr1	172082501	172082871		chr13	71957320	71958412
chr1	172147815	172148317		chr13	71958732	71962269
chr1	172242464	172242824		chr13	71962683	71963034
chr1	172281657	172281852		chr13	72623919	72625477
chr1	172309746	172310368		chr13	72629058	72629396
chr1	172311401	172311639		chr13	72629991	72632064
chr1	172312740	172312922		chr13	72639469	72639674
chr1	172376219	172376637		chr13	73330962	73331350
chr1	172490356	172490593		chr13	73603848	73604266
chr1	172499580	172502330		chr13	73937757	73937942
chr1	172503354	172503975		chr13	74208524	74208718
chr1	172520850	172521087		chr13	74259966	74260116
chr1	172562917	172563529		chr13	74639052	74639225
chr1	172571065	172571277		chr13	75943423	75944009
chr1	172572889	172572933		chr13	77135154	77135396
chr1	172632633	172633009		chr13	78163561	78163815
chr1	173389941	173390148		chr13	78199427	78199581
chr1	173766925	173767240		chr13	80882905	80883056
chr1	173880221	173880395		chr13	80885558	80886286
chr1	173912976	173913208		chr13	81710806	81710972
chr1	174040896	174041124		chr13	81783590	81783812
chr1	174629658	174629897		chr13	84347795	84348126
chr1	174640956	174641238		chr13	85287907	85289903
chr1	174643607	174643778		chr13	89739490	89740144
chr1	174654684	174654947		chr13	90923030	90923574
chr1	174677091	174677402		chr13	91223589	91223739
chr1	174771505	174771703		chr13	92844612	92844986
chr1	174918620	174918854		chr13	93191930	93192626
chr1	174921668	174921839		chr13	93303608	93303830
chr1	174971971	174972209		chr13	93304736	93305011
chr1	175692161	175693022		chr13	93305616	93306047
chr1	175880563	175880759		chr13	93498472	93499860
chr1	176813496	176815040		chr13	94976323	94976725
chr1	176827499	176828016		chr13	95325152	95325343
chr1	176835473	176835895		chr13	97137737	97137887
chr1	177014931	177015228		chr13	97190457	97190716
chr1	177094300	177094344		chr13	97241093	97241285
chr1	177170978	177171216		chr13	98262948	98263114
chr1	177258552	177259094		chr13	98316477	98317193
chr1	177338839	177339060		chr13	98890361	98891245
chr1	177441513	177441840		chr13	98924987	98925159
chr1	177681388	177681577		chr13	99344525	99344901
chr1	177711377	177711653		chr13	99516538	99516841
chr1	177796200	177796864		chr13	100492539	100492689
chr1	177983581	177983762		chr13	100651126	100651560
chr1	178187751	178187982		chr13	100660026	100660176
chr1	178318091	178319342		chr13	100730836	100731171
chr1	178337507	178338141		chr13	100833242	100833380
chr1	178360775	178360962		chr13	101767083	101767330
chr1	178368860	178369079		chr13	103333938	103334088
chr1	178405474	178406674		chr13	103773886	103774511
chr1	178413079	178413142		chr13	103919139	103920836
chr1	178527621	178527941		chr13	103921448	103921649
chr1	178528737	178529286		chr13	104024851	104025052
chr1	178530577	178530748		chr13	104109423	104109676
chr1	178683265	178683495		chr13	104178324	104178551
chr1	178758579	178758759		chr13	104285833	104286045
chr1	178936541	178936810		chr13	104287763	104288113
chr1	178997885	178998065		chr13	104288431	104288838
chr1	179041629	179042585		chr13	104816996	104817301
chr1	179046395	179046830		chr13	106947028	106947284
chr1	179048139	179048562		chr13	107022559	107022742
chr1	179059646	179060481		chr13	107700381	107700552
chr1	179061687	179062198		chr13	107890600	107890975
chr1	179180679	179180888		chr13	108158795	108158977
chr1	179194891	179194935		chr13	108603559	108603795
chr1	179396511	179396555		chr13	109822532	109822727
chr1	179477398	179477655		chr13	111488402	111489315
chr1	179546200	179546538		chr13	111489674	111489946
chr1	179645163	179645336		chr13	111490382	111490807
chr1	179667968	179668746		chr13	112927410	112927734
chr1	179802921	179804101		chr13	112987605	112987743
chr1	179844837	179845104		chr13	113615723	113615873
chr1	179847823	179848209		chr13	113618451	113618829
chr1	179863035	179863228		chr13	113794285	113794435
chr1	179873855	179874073		chr13	114457238	114458102
chr1	179959501	179959828		chr13	117024560	117024955
chr1	179960406	179960577		chr13	118387052	118387205
chr1	180255457	180256587		chr13	119428741	119429142
chr1	180284175	180284399		chr13	119791312	119791580
chr1	180288879	180289502		chr14	8080448	8080601
chr1	180329398	180329726		chr14	8080907	8081057
chr1	180333104	180333382		chr14	8098108	8098264
chr1	180364910	180365227		chr14	11553513	11553663
chr1	180382415	180382608		chr14	14703129	14703665
chr1	180387263	180388035		chr14	16365151	16366005
chr1	180422654	180422929		chr14	18238524	18238702
chr1	180568668	180569226		chr14	18270575	18271108
chr1	180725732	180726609		chr14	18893157	18893373
chr1	180768501	180768718		chr14	20082583	20083304
chr1	180778344	180778519		chr14	20294493	20294712
chr1	180814068	180814378		chr14	20347944	20348207
chr1	180829900	180830086		chr14	20546187	20546384
chr1	180830679	180830738		chr14	20673828	20674391
chr1	180838035	180838309		chr14	20695202	20695347
chr1	180850345	180851307		chr14	20702862	20703187
chr1	180888596	180889046		chr14	20765712	20765912
chr1	180911721	180912187		chr14	21052679	21053061
chr1	180913963	180914280		chr14	21831183	21831456
chr1	180930677	180930721		chr14	21932849	21932999
chr1	180936733	180936929		chr14	21981625	21981802
chr1	180942073	180943186		chr14	21982489	21986611
chr1	180966648	180966855		chr14	21986975	21987240
chr1	181008335	181008553		chr14	21987652	21987802
chr1	181009738	181010040		chr14	21988978	21989978
chr1	181015013	181015274		chr14	21990696	21990989
chr1	181015626	181015951		chr14	21991863	21992403
chr1	181016583	181016966		chr14	21993411	21994334
chr1	181039698	181039936		chr14	24486914	24487118
chr1	181143932	181144477		chr14	24490656	24491323
chr1	181211973	181212677		chr14	25226603	25226812
chr1	181256815	181257019		chr14	25457756	25457908
chr1	181417876	181418207		chr14	25459089	25459260
chr1	181529436	181529779		chr14	25505411	25505575
chr1	181841754	181841943		chr14	25585780	25586039
chr1	181842362	181842659		chr14	25693967	25694175
chr1	181860755	181860992		chr14	25776429	25776583
chr1	181888873	181889109		chr14	26579524	26579750
chr1	181911972	181912316		chr14	26638094	26638244
chr1	182020094	182020138		chr14	26669705	26669908
chr1	182021780	182022024		chr14	26970271	26970580
chr1	182068090	182068425		chr14	27039131	27039328
chr1	182074507	182074697		chr14	27428671	27429197
chr1	182088267	182088453		chr14	27596418	27596616
chr1	182094825	182095042		chr14	28505245	28505529
chr1	182124595	182125289		chr14	28506019	28507018
chr1	182140460	182140646		chr14	28507569	28507788
chr1	182282123	182283065		chr14	28508745	28509590
chr1	182368350	182368661		chr14	28509978	28511764
chr1	182382939	182383371		chr14	29968115	29968305
chr1	182408688	182409019		chr14	30479496	30479981
chr1	182489767	182490434		chr14	30549250	30549692
chr1	182504239	182504694		chr14	30951232	30951483
chr1	182506569	182506928		chr14	31017920	31018208
chr1	182514771	182515365		chr14	31018638	31019249
chr1	182516776	182517875		chr14	31250993	31251484
chr1	182519752	182520766		chr14	31436016	31436176
chr1	182522215	182522416		chr14	31495367	31495631
chr1	182528009	182528905		chr14	31779724	31780523
chr1	182531376	182531420		chr14	31780849	31781116
chr1	182540221	182540531		chr14	31830934	31831239
chr1	182543191	182543377		chr14	32201488	32202101
chr1	182792883	182793103		chr14	32513277	32513763
chr1	182908408	182908638		chr14	33447404	33447572
chr1	182943884	182944190		chr14	34310110	34310763
chr1	182956342	182956539		chr14	34311297	34311441
chr1	182960154	182960338		chr14	34501260	34503641
chr1	182983051	182983305		chr14	34548774	34548990
chr1	183573786	183573970		chr14	34673770	34673908
chr1	183778317	183778602		chr14	45388633	45389008
chr1	183788876	183789056		chr14	45529405	45529647
chr1	183905366	183905655		chr14	46787900	46788099
chr1	183917887	183918090		chr14	46821882	46822355
chr1	183921352	183921558		chr14	46832146	46832314
chr1	183938419	183938755		chr14	46882792	46883064
chr1	183944949	183945253		chr14	46884182	46884976
chr1	184033303	184034125		chr14	47276978	47277202
chr1	184046037	184046236		chr14	47298059	47298338
chr1	184051791	184052013		chr14	47299045	47299247
chr1	184052635	184052910		chr14	48303021	48303356
chr1	184076923	184077270		chr14	49066226	49066493
chr1	184085078	184085259		chr14	50785438	50785588
chr1	184118146	184118190		chr14	50807671	50807847
chr1	184266174	184266391		chr14	50924722	50925280
chr1	184309588	184309773		chr14	50931065	50931229
chr1	184519561	184519850		chr14	51064941	51065158
chr1	184630174	184630606		chr14	51090458	51090612
chr1	184657359	184657601		chr14	51985964	51986151
chr1	184663463	184664358		chr14	52019754	52020337
chr1	184675680	184676131		chr14	52197449	52197606
chr1	184708676	184709020		chr14	52244491	52244754
chr1	184709560	184709793		chr14	52257904	52258168
chr1	184732063	184732409		chr14	52304837	52304994
chr1	184844726	184844978		chr14	54361099	54361249
chr1	184845737	184846206		chr14	54426749	54427084
chr1	184852311	184852623		chr14	54517210	54517431
chr1	184883716	184883936		chr14	54575625	54576712
chr1	185073235	185073450		chr14	54577024	54577850
chr1	185203963	185204382		chr14	54876597	54877045
chr1	185328813	185329598		chr14	55540075	55540358
chr1	185336536	185336753		chr14	55560528	55560735
chr1	185362701	185363302		chr14	55635469	55635788
chr1	186111921	186112227		chr14	55671993	55672382
chr1	186261173	186261796		chr14	55745666	55745815
chr1	186264745	186264998		chr14	55823979	55824223
chr1	186294430	186294474		chr14	56668246	56668401
chr1	186444841	186445116		chr14	56812554	56812843
chr1	186448890	186449540		chr14	57745277	57745528
chr1	186451740	186451911		chr14	57745988	57746307
chr1	186478616	186478819		chr14	57798109	57798273
chr1	186580120	186580299		chr14	57826240	57826710
chr1	186586874	186587152		chr14	59076449	59076591
chr1	186618378	186618585		chr14	59200953	59201404
chr1	186695630	186695811		chr14	60251265	60251888
chr1	186705435	186705646		chr14	60265018	60265219
chr1	186749191	186749552		chr14	61172808	61173170
chr1	187215781	187216096		chr14	61439241	61439400
chr1	188048409	188048485		chr14	61439865	61440214
chr1	188233283	188233531		chr14	61556415	61556692
chr1	188627913	188628174		chr14	61642818	61643325
chr1	188980123	188980582		chr14	61643841	61644192
chr1	189007707	189007969		chr14	61644543	61649435
chr1	189023485	189023673		chr14	61682232	61683270
chr1	189111829	189111873		chr14	61757606	61757762
chr1	189235278	189235561		chr14	62332047	62332364
chr1	189415687	189415761		chr14	62761342	62761683
chr1	189560722	189560916		chr14	62837257	62837407
chr1	189623939	189623983		chr14	63860211	63860401
chr1	189687948	189688373		chr14	64949768	64950092
chr1	189726013	189726274		chr14	65374892	65375042
chr1	189727288	189728540		chr14	66868806	66869028
chr1	189778442	189778633		chr14	67071911	67072335
chr1	189784584	189784922		chr14	67236078	67236617
chr1	189812156	189812327		chr14	67715351	67715669
chr1	189889123	189889342		chr14	69502526	69503261
chr1	189921763	189922223		chr14	69555018	69555283
chr1	189924042	189924247		chr14	69639450	69639620
chr1	190911376	190912012		chr14	69642182	69642471
chr1	190928359	190928698		chr14	69656917	69657108
chr1	190929038	190929231		chr14	69707357	69707652
chr1	190978752	190979026		chr14	70351344	70351599
chr1	191025893	191026434		chr14	70443051	70443610
chr1	191030240	191030411		chr14	70766746	70767059
chr1	191062813	191063194		chr14	72709251	72709437
chr1	191126023	191126238		chr14	73143264	73143456
chr1	191181119	191181412		chr14	73237742	73239708
chr1	191182422	191182634		chr14	74641168	74641360
chr1	191183156	191184026		chr14	75845005	75845661
chr1	191184952	191185226		chr14	76010824	76011108
chr1	191190012	191190369		chr14	76110851	76111133
chr1	191194114	191194314		chr14	76414022	76414539
chr1	191216214	191216410		chr14	76658237	76658381
chr1	191224105	191225268		chr14	79089537	79089806
chr1	191292433	191292644		chr14	79181939	79182081
chr1	191317608	191318256		chr14	79390335	79390783
chr1	191396732	191397053		chr14	79480907	79481669
chr1	191574666	191574990		chr14	79482874	79483078
chr1	191575696	191576129		chr14	87415903	87416750
chr1	191662189	191662618		chr14	87417273	87417464
chr1	191717707	191718221		chr14	99045592	99045785
chr1	191796259	191796455		chr14	99099402	99099802
chr1	191817846	191818095		chr14	101653565	101653896
chr1	191821057	191821448		chr14	102982102	102982252
chr1	191821873	191822099		chr14	103070153	103070404
chr1	191906812	191906983		chr14	103098777	103099155
chr1	191907554	191907823		chr14	103346861	103347063
chr1	191964274	191964445		chr14	104522572	104522763
chr1	191990025	191990388		chr14	105176887	105177347
chr1	192061695	192061976		chr14	105892938	105893320
chr1	192090492	192090783		chr14	105893756	105894166
chr1	192092452	192092855		chr14	105894518	105895450
chr1	192136913	192137444		chr14	105895997	105896705
chr1	192138159	192138581		chr14	105897325	105897497
chr1	192171722	192171776		chr14	115040630	115041649
chr1	192190605	192190866		chr14	115041980	115043002
chr1	192735946	192736176		chr14	116925157	116925325
chr1	192737082	192737319		chr14	116926040	116926234
chr1	192755521	192755692		chr14	118137161	118137311
chr1	192770523	192770800		chr14	119099355	119099544
chr1	192785126	192785946		chr14	120137948	120138126
chr1	192786292	192786582		chr14	120297453	120297673
chr1	192789150	192789490		chr14	120911164	120911647
chr1	192791465	192791710		chr14	122106902	122107191
chr1	192798326	192798876		chr14	122912918	122913116
chr1	192800471	192800704		chr14	122983138	122983283
chr1	192806969	192807180		chr15	3995522	3996165
chr1	192822460	192823417		chr15	5116215	5117029
chr1	192834688	192834959		chr15	6386482	6386934
chr1	192849484	192849886		chr15	6707573	6708079
chr1	192854924	192855243		chr15	6709237	6709460
chr1	192855897	192856163		chr15	6874194	6874427
chr1	192858299	192858535		chr15	7213780	7213947
chr1	193130107	193130454		chr15	8099190	8099392
chr1	193152922	193153108		chr15	8109393	8109567
chr1	193173130	193173782		chr15	8442174	8442844
chr1	193189067	193189695		chr15	8443342	8444280
chr1	193226873	193227066		chr15	8445470	8445659
chr1	193400439	193400630		chr15	8806522	8806677
chr1	193413580	193414043		chr15	10485710	10486036
chr1	193899135	193899179		chr15	11399376	11399780
chr1	194593245	194593762		chr15	11904437	11904589
chr1	194675812	194676139		chr15	11905150	11905459
chr1	194717492	194717965		chr15	12824484	12824656
chr1	194929937	194930305		chr15	25412305	25412555
chr1	194930859	194931112		chr15	25622645	25622847
chr1	194976126	194977114		chr15	25642367	25642528
chr1	195130919	195131777		chr15	27630444	27631184
chr1	195241475	195241885		chr15	27937575	27937811
chr10	3523071	3523278		chr15	31453597	31453794
chr10	3693976	3694212		chr15	31531072	31531386
chr10	3740174	3741029		chr15	31601251	31601695
chr10	3785368	3785657		chr15	34082463	34082920
chr10	3891861	3892129		chr15	34306908	34307163
chr10	3972804	3973969		chr15	34442890	34443893
chr10	3975202	3975517		chr15	34495159	34495433
chr10	4002851	4003080		chr15	35296393	35297039
chr10	4026597	4026999		chr15	36607794	36608339
chr10	4079957	4080232		chr15	36608838	36609645
chr10	4107667	4108096		chr15	36792803	36792992
chr10	4242274	4242477		chr15	36793524	36794010
chr10	4266634	4266963		chr15	37007253	37007889
chr10	4267555	4267810		chr15	38078038	38078456
chr10	4278037	4278449		chr15	38078926	38079263
chr10	4293592	4293784		chr15	38452804	38452985
chr10	4333240	4333661		chr15	38470942	38471211
chr10	4334315	4334571		chr15	38473649	38473846
chr10	4339131	4339329		chr15	38518485	38518783
chr10	4386445	4387208		chr15	38661790	38662020
chr10	4432221	4432757		chr15	39112798	39113078
chr10	4620978	4621199		chr15	40655381	40656385
chr10	4676531	4676840		chr15	41163066	41163240
chr10	4775948	4776252		chr15	41789086	41789465
chr10	5083564	5083805		chr15	43282329	43282849
chr10	5085504	5086466		chr15	44427671	44428461
chr10	5147777	5147836		chr15	50869568	50869876
chr10	5194805	5195017		chr15	50877886	50878081
chr10	5289253	5289866		chr15	50878426	50878576
chr10	5311864	5312035		chr15	50881735	50882010
chr10	5592730	5592922		chr15	50882555	50882756
chr10	5805923	5806342		chr15	50883300	50886123
chr10	5824007	5824261		chr15	50886530	50889609
chr10	5877160	5877368		chr15	50889921	50890082
chr10	6903950	6904246		chr15	50890552	50891013
chr10	7020053	7020224		chr15	51837087	51837323
chr10	7113301	7113571		chr15	51877595	51877831
chr10	7125049	7125343		chr15	51990446	51990611
chr10	7159052	7159365		chr15	52712447	52712657
chr10	7189097	7189537		chr15	56693006	56693164
chr10	7191789	7192030		chr15	58033830	58034324
chr10	7211451	7211707		chr15	58134937	58135444
chr10	7212127	7212498		chr15	58214958	58215122
chr10	7290260	7290521		chr15	58415292	58415609
chr10	7589592	7590370		chr15	58889524	58889754
chr10	7662676	7663598		chr15	58933578	58933829
chr10	7667376	7667809		chr15	59054875	59055100
chr10	7680844	7681857		chr15	59549816	59550203
chr10	7725769	7726302		chr15	59647457	59648085
chr10	7780442	7781033		chr15	59648504	59648680
chr10	7792726	7792981		chr15	59661891	59662041
chr10	7832374	7832603		chr15	60823042	60823932
chr10	7841835	7842015		chr15	60824290	60824544
chr10	7942448	7942641		chr15	62037731	62038221
chr10	7956350	7957049		chr15	64363842	64364001
chr10	8124151	8124349		chr15	64382247	64382955
chr10	8176402	8176697		chr15	64618463	64618734
chr10	8259487	8259751		chr15	66861669	66861944
chr10	8270904	8271130		chr15	66883571	66883734
chr10	8391343	8391603		chr15	66893895	66894108
chr10	8465724	8466250		chr15	66969488	66969890
chr10	8518348	8518708		chr15	67176960	67177205
chr10	8519246	8519438		chr15	68258421	68258906
chr10	8690859	8690912		chr15	68363231	68363388
chr10	8747876	8748237		chr15	72568637	72568866
chr10	8760727	8761042		chr15	72810008	72810266
chr10	8762182	8762806		chr15	73090380	73090848
chr10	8768708	8769077		chr15	73184098	73184349
chr10	8772575	8772788		chr15	73422944	73423127
chr10	8782031	8782202		chr15	73724608	73725061
chr10	8841298	8841533		chr15	74709302	74709533
chr10	8866237	8866554		chr15	74721108	74721755
chr10	8885969	8886262		chr15	75908888	75909563
chr10	8890614	8891169		chr15	75921273	75921582
chr10	8899187	8899414		chr15	75940839	75941063
chr10	8935847	8935891		chr15	76080617	76081010
chr10	8963028	8963213		chr15	76327124	76327550
chr10	8988124	8988170		chr15	76368834	76369241
chr10	9240037	9240439		chr15	76457276	76457783
chr10	9529488	9529733		chr15	76477039	76477580
chr10	9556416	9556460		chr15	76576266	76576404
chr10	9674964	9675491		chr15	76607299	76607762
chr10	9676910	9677533		chr15	76723779	76723988
chr10	9786411	9786619		chr15	76903990	76904463
chr10	9901258	9901437		chr15	76925535	76925746
chr10	9901929	9902138		chr15	76948360	76948579
chr10	10555227	10555575		chr15	77306647	77306956
chr10	10557013	10557284		chr15	77366811	77366961
chr10	10558016	10558351		chr15	77882960	77883147
chr10	10844843	10845219		chr15	77888282	77888541
chr10	11166518	11166712		chr15	77928697	77928879
chr10	11244599	11244770		chr15	77956686	77956886
chr10	11280509	11281194		chr15	77970530	77971306
chr10	11343429	11343706		chr15	78119862	78120103
chr10	11344693	11344882		chr15	78327807	78327987
chr10	12418235	12418308		chr15	78842510	78842654
chr10	12694811	12695188		chr15	78844917	78845076
chr10	12787992	12788222		chr15	78877135	78877445
chr10	12811004	12811191		chr15	78913903	78914094
chr10	12819291	12819490		chr15	78928262	78928435
chr10	12821426	12821687		chr15	78931031	78931178
chr10	12867884	12869823		chr15	78934816	78935242
chr10	12878661	12879160		chr15	79027835	79028584
chr10	12888431	12888661		chr15	79071745	79071911
chr10	12914987	12915031		chr15	79108869	79109037
chr10	12916361	12916755		chr15	79328101	79328489
chr10	12919214	12919504		chr15	79357536	79357837
chr10	12921863	12921907		chr15	79516301	79516602
chr10	12922418	12922966		chr15	79687580	79687957
chr10	12929224	12929429		chr15	79691229	79691424
chr10	12931661	12932006		chr15	79742145	79742725
chr10	12963929	12964863		chr15	80083067	80083443
chr10	13035312	13035614		chr15	80133014	80133512
chr10	13090530	13091073		chr15	80234053	80234262
chr10	13140565	13140749		chr15	80254822	80254977
chr10	13193154	13193400		chr15	80255379	80256126
chr10	13323823	13324111		chr15	80264242	80264389
chr10	13335938	13336109		chr15	80948452	80948612
chr10	13473552	13473806		chr15	81264583	81264998
chr10	13502105	13502149		chr15	81399395	81400263
chr10	13553002	13553302		chr15	81523239	81523434
chr10	13569138	13569182		chr15	81585384	81585549
chr10	13596039	13596432		chr15	81693804	81694121
chr10	13667009	13667448		chr15	81729672	81729899
chr10	13707551	13707804		chr15	81745134	81745331
chr10	13832633	13833077		chr15	81858236	81858458
chr10	13861253	13861553		chr15	81859612	81860003
chr10	13868652	13870160		chr15	81926015	81926263
chr10	13964424	13965434		chr15	81960469	81960917
chr10	13965813	13965984		chr15	82016282	82016449
chr10	13967264	13967774		chr15	82047020	82047471
chr10	13969007	13969289		chr15	82127709	82127891
chr10	13983024	13983266		chr15	82354288	82354937
chr10	13985499	13985747		chr15	82898884	82899034
chr10	14017748	14018208		chr15	83122514	83122762
chr10	14048244	14048761		chr15	83157333	83157635
chr10	14055716	14056065		chr15	83464228	83464411
chr10	14218754	14218925		chr15	83555385	83555560
chr10	14332579	14332882		chr15	84829429	84829642
chr10	14465758	14465802		chr15	84923411	84923587
chr10	14545146	14545534		chr15	85036480	85037218
chr10	14637042	14637300		chr15	85599053	85599222
chr10	14639763	14639934		chr15	85610919	85611069
chr10	14705282	14705677		chr15	85653646	85654250
chr10	14766531	14766575		chr15	85664468	85666023
chr10	15121805	15121849		chr15	85666450	85666741
chr10	15391940	15392507		chr15	85667260	85667686
chr10	16053157	16053201		chr15	85670286	85670671
chr10	16441741	16441923		chr15	85671298	85673182
chr10	16498658	16498830		chr15	85680109	85680262
chr10	16507585	16508020		chr15	86067634	86067897
chr10	16544634	16544930		chr15	86090204	86090394
chr10	16553333	16553568		chr15	86185177	86185333
chr10	16810309	16810353		chr15	87624027	87624184
chr10	16962322	16962503		chr15	88752007	88752393
chr10	17344256	17344438		chr15	88861729	88863185
chr10	17541982	17542242		chr15	89075880	89076083
chr10	17549783	17550031		chr15	89172987	89173417
chr10	17593298	17593346		chr15	89181048	89181226
chr10	17696740	17697009		chr15	89373596	89374069
chr10	17715485	17715545		chr15	90678955	90679314
chr10	17722080	17723502		chr15	93336656	93336967
chr10	17724108	17724542		chr15	93595424	93596082
chr10	17775260	17775304		chr15	94025641	94025824
chr10	17793894	17794116		chr15	94543114	94543318
chr10	17947190	17947424		chr15	95790464	95790648
chr10	17952950	17952994		chr15	96284918	96285711
chr10	18055343	18055724		chr15	96286325	96287123
chr10	18068208	18068428		chr15	96287640	96289181
chr10	18081579	18081765		chr15	96460517	96461417
chr10	18234727	18235297		chr15	96641328	96641727
chr10	18323727	18323964		chr15	96642668	96642896
chr10	18329779	18330072		chr15	96699507	96699795
chr10	18346905	18346949		chr15	96700196	96700445
chr10	18360520	18360865		chr15	96709511	96710350
chr10	18388494	18388538		chr15	97832028	97832315
chr10	18407307	18407748		chr15	98108547	98108758
chr10	18424828	18425140		chr15	98532390	98532639
chr10	18431034	18431371		chr15	98533793	98534347
chr10	18433559	18433886		chr15	98662773	98663085
chr10	18435807	18436361		chr15	98872052	98872533
chr10	18445876	18446275		chr15	98918105	98918258
chr10	18545750	18546140		chr15	98934521	98934759
chr10	18743676	18743997		chr15	98993169	98993418
chr10	18844868	18845268		chr15	99030665	99030815
chr10	19009391	19009632		chr15	99126382	99126582
chr10	19015189	19015720		chr15	99457879	99458342
chr10	19046047	19046336		chr15	99553858	99554035
chr10	19117421	19117638		chr15	99725736	99725895
chr10	19127063	19127247		chr15	99972645	99973379
chr10	19167475	19168224		chr15	100227643	100228408
chr10	19240114	19240341		chr15	100468986	100469167
chr10	19531374	19531624		chr15	101196042	101196673
chr10	19532034	19532264		chr15	101224164	101224400
chr10	19591742	19592386		chr15	101246327	101246683
chr10	19907343	19907628		chr15	101254177	101254331
chr10	19925431	19925480		chr15	101266819	101267017
chr10	19933693	19934200		chr15	101368633	101368831
chr10	20091416	20091813		chr15	101977528	101977770
chr10	20104663	20105106		chr15	102073635	102074760
chr10	20311837	20312642		chr15	102100468	102100606
chr10	20379029	20379249		chr15	102203521	102203698
chr10	20405543	20405868		chr15	102247908	102248094
chr10	20409197	20409399		chr15	102279221	102279714
chr10	20464838	20465009		chr15	102377272	102377497
chr10	20724909	20725116		chr15	102405433	102405571
chr10	20818126	20818364		chr15	102406616	102406789
chr10	20824929	20825403		chr15	102470295	102470524
chr10	20952080	20952393		chr15	102470829	102471119
chr10	21159030	21159261		chr15	102625435	102625867
chr10	21295808	21295979		chr15	102670738	102671218
chr10	21446253	21446528		chr15	102671707	102671991
chr10	21785829	21786113		chr15	102962368	102962790
chr10	21790190	21790596		chr15	102965260	102965512
chr10	21801575	21801812		chr15	102975405	102975567
chr10	21833782	21833953		chr15	102977052	102977295
chr10	21936978	21937461		chr15	102981894	102982355
chr10	21993935	21994933		chr15	102983907	102984326
chr10	22148738	22149029		chr15	102984705	102984855
chr10	22158455	22158661		chr15	102987357	102987526
chr10	22212390	22212563		chr15	102990845	102991139
chr10	22273224	22273404		chr15	102991822	102992187
chr10	22674687	22675007		chr15	102995919	102996181
chr10	22701431	22701621		chr15	103004959	103005763
chr10	22729928	22730181		chr15	103008129	103008307
chr10	22731213	22731881		chr15	103009521	103010942
chr10	23177073	23177244		chr15	103011444	103012372
chr10	23185455	23185712		chr15	103014073	103014681
chr10	23195397	23195683		chr15	103015483	103015714
chr10	23203094	23203627		chr15	103027852	103028002
chr10	23230706	23231014		chr15	103032779	103032996
chr10	23322582	23322927		chr15	103058734	103060328
chr10	23559427	23559598		chr15	103060936	103061407
chr10	23786814	23787658		chr15	103214960	103215475
chr10	23796816	23797130		chr15	103239872	103240131
chr10	24149131	24149724		chr15	103240518	103241092
chr10	24200519	24200725		chr15	103305101	103305470
chr10	24210859	24211288		chr15	103366446	103366655
chr10	24256558	24256634		chr16	3744218	3744368
chr10	24366976	24367292		chr16	4077655	4077922
chr10	24448094	24448352		chr16	4557977	4559576
chr10	24454947	24455149		chr16	4789993	4790222
chr10	24476287	24476518		chr16	4879166	4879788
chr10	24593065	24593309		chr16	5050062	5050245
chr10	24595300	24595834		chr16	5145734	5145884
chr10	24596327	24597343		chr16	5233576	5233849
chr10	24609725	24610124		chr16	5255765	5256024
[truncated: 24,489 more rows]

## Sheet: Day1-peaks
Table S2: Combined dataset ChIP-seq peaks for OSKM and Nanog (mm10).
Day1 Oct4 combined peaks				Day1 Sox2 combined peaks				Day 1 Klf4 combined peaks				Day 1 Myc combined peaks
chr1	3011683	3011735		chr1	3914177	3914305		chr1	3671548	3671941		chr1	3064363	3064539
chr1	3203879	3203931		chr1	4571590	4572137		chr1	4471486	4471650		chr1	3373214	3373390
chr1	3208014	3208262		chr1	5015382	5015680		chr1	4571614	4572050		chr1	4221454	4221692
chr1	3324151	3324609		chr1	5124028	5124149		chr1	4785716	4785836		chr1	4308599	4308775
chr1	3357575	3357737		chr1	5905878	5906030		chr1	4807582	4808017		chr1	4521488	4521664
chr1	3374263	3376271		chr1	6287607	6287790		chr1	4857451	4857835		chr1	4785570	4785766
chr1	3398076	3398619		chr1	6289608	6290021		chr1	5018379	5018486		chr1	4807683	4807974
chr1	3432370	3432647		chr1	6315810	6315976		chr1	5019379	5019655		chr1	4855576	4855752
chr1	3444788	3445093		chr1	6388135	6388281		chr1	5082986	5083093		chr1	4857795	4858200
chr1	3448619	3448871		chr1	6454152	6454297		chr1	5261508	5262021		chr1	4904151	4904368
chr1	3484260	3484422		chr1	6458031	6458178		chr1	6214485	6215020		chr1	5006405	5006581
chr1	3504615	3504845		chr1	7068651	7069107		chr1	6359200	6359428		chr1	5083061	5083277
chr1	3530096	3530152		chr1	7381029	7381208		chr1	6382834	6383279		chr1	5156423	5156599
chr1	3545014	3545587		chr1	7448948	7449190		chr1	6441214	6441425		chr1	5220682	5220858
chr1	3568733	3569550		chr1	8581962	8582159		chr1	7088752	7089110		chr1	5588374	5588550
chr1	3580326	3581134		chr1	9470282	9470852		chr1	7397605	7397828		chr1	6214910	6215086
chr1	3649750	3649975		chr1	9507659	9507923		chr1	7398144	7398481		chr1	6306696	6306872
chr1	3662421	3662680		chr1	9593140	9593264		chr1	9470502	9470868		chr1	6385900	6386076
chr1	3721392	3721987		chr1	9629884	9630793		chr1	9627445	9627619		chr1	6684356	6684543
chr1	3763978	3765859		chr1	9823975	9824116		chr1	9630060	9630418		chr1	6736054	6736267
chr1	3859004	3859991		chr1	9839363	9839626		chr1	9699880	9700879		chr1	6983587	6983763
chr1	3863553	3863832		chr1	9950507	9950767		chr1	9748267	9748641		chr1	7009280	7009456
chr1	3872715	3873044		chr1	10477038	10477279		chr1	9768907	9769056		chr1	7138854	7139143
chr1	3903056	3903762		chr1	10597156	10597537		chr1	9784475	9784626		chr1	7161438	7161687
chr1	3913691	3915056		chr1	10872380	10872598		chr1	9798056	9798227		chr1	7328127	7328303
chr1	3920759	3921049		chr1	10878337	10878507		chr1	9848147	9848410		chr1	7397602	7398454
chr1	3993088	3993427		chr1	11082259	11082406		chr1	9943979	9944207		chr1	7490449	7490660
chr1	4197488	4198174		chr1	11427378	11427704		chr1	9983121	9983272		chr1	7697822	7698012
chr1	4347785	4347971		chr1	11493349	11493496		chr1	10037509	10037682		chr1	7954154	7954377
chr1	4571673	4571837		chr1	11501758	11501922		chr1	10039592	10040169		chr1	8185465	8185641
chr1	4577245	4577484		chr1	11841695	11841870		chr1	10232987	10233317		chr1	8346918	8347108
chr1	4654915	4655180		chr1	12137285	12137492		chr1	10597335	10597533		chr1	8551949	8552129
chr1	4698992	4699158		chr1	12238520	12238747		chr1	10700173	10700319		chr1	8588213	8588389
chr1	4700350	4700793		chr1	12291810	12292002		chr1	10872387	10872547		chr1	9128772	9128948
chr1	4785656	4785977		chr1	12414496	12414642		chr1	11414096	11414282		chr1	9335238	9335414
chr1	4807655	4808208		chr1	12689255	12689512		chr1	12691926	12692325		chr1	9545305	9546046
chr1	4826667	4827729		chr1	12691941	12692383		chr1	12759614	12759787		chr1	9568723	9568929
chr1	4855349	4855747		chr1	12734496	12734679		chr1	12875563	12875791		chr1	9628031	9628221
chr1	4856912	4857774		chr1	12744598	12744934		chr1	12886689	12886816		chr1	9649218	9649435
chr1	4876311	4876951		chr1	12759565	12759754		chr1	12949852	12949966		chr1	9656786	9656962
chr1	4886272	4886880		chr1	12771408	12771776		chr1	12991126	12991276		chr1	9700129	9700987
chr1	4934146	4934442		chr1	12821156	12821287		chr1	12992067	12992471		chr1	9748445	9748621
chr1	4963720	4964683		chr1	12886681	12886983		chr1	13045287	13045507		chr1	9797908	9798137
chr1	4968914	4968966		chr1	12949784	12950027		chr1	13104025	13104248		chr1	9823863	9824039
chr1	5002665	5003273		chr1	12991045	12991540		chr1	13162966	13163105		chr1	9939092	9939268
chr1	5015361	5015804		chr1	12992046	12992305		chr1	13283779	13283932		chr1	9943710	9944226
chr1	5067345	5067552		chr1	13045287	13045484		chr1	13332717	13332824		chr1	9975015	9975203
chr1	5083043	5083968		chr1	13059776	13059908		chr1	13372696	13373837		chr1	10037811	10038035
chr1	5107127	5108909		chr1	13084942	13085259		chr1	13374431	13374856		chr1	10039862	10040173
chr1	5116203	5116523		chr1	13237695	13237894		chr1	13426952	13427093		chr1	10130778	10130954
chr1	5123906	5124980		chr1	13332896	13333086		chr1	13589282	13590199		chr1	10155713	10155889
chr1	5127847	5128538		chr1	13374778	13374944		chr1	13596815	13596942		chr1	10205304	10205749
chr1	5136582	5137494		chr1	13520923	13521042		chr1	13660313	13660769		chr1	10227333	10227548
chr1	5655722	5655980		chr1	13596739	13596890		chr1	13664414	13664626		chr1	10232050	10233342
chr1	5656953	5657308		chr1	13660704	13660866		chr1	13872650	13872846		chr1	10255303	10255479
chr1	5766052	5766470		chr1	13752707	13752924		chr1	14233392	14233532		chr1	10315162	10315381
chr1	5894914	5895153		chr1	13872487	13872863		chr1	14506601	14506922		chr1	10431680	10431859
chr1	5905724	5906126		chr1	13874131	13874286		chr1	14628834	14628986		chr1	10563592	10563893
chr1	5910000	5910238		chr1	13991389	13991531		chr1	14641753	14641916		chr1	10657152	10657328
chr1	5954324	5954656		chr1	14002747	14003058		chr1	14743186	14743469		chr1	10783115	10783356
chr1	6034980	6035237		chr1	14058434	14058615		chr1	14755302	14755630		chr1	10840741	10841067
chr1	6051427	6051646		chr1	14225513	14225829		chr1	14759502	14759722		chr1	10921755	10921931
chr1	6079234	6079489		chr1	14233377	14233624		chr1	15286479	15286973		chr1	10940514	10940690
chr1	6102546	6103054		chr1	14273931	14274304		chr1	15469590	15469722		chr1	11170895	11171141
chr1	6214575	6215103		chr1	14292359	14292535		chr1	15577726	15577833		chr1	11229020	11229265
chr1	6257744	6258062		chr1	14310093	14310245		chr1	15691577	15691726		chr1	11303714	11303890
chr1	6275253	6275962		chr1	14318903	14319073		chr1	15806021	15806128		chr1	11378424	11378600
chr1	6278108	6278302		chr1	14355300	14355494		chr1	15892610	15892908		chr1	11432431	11432607
chr1	6287918	6287970		chr1	14460930	14461119		chr1	15896512	15896738		chr1	11457060	11457269
chr1	6288940	6290115		chr1	14467455	14467601		chr1	15984394	15984531		chr1	11586564	11586750
chr1	6291580	6292461		chr1	14566534	14566824		chr1	16093141	16093274		chr1	11785077	11785266
chr1	6311841	6313367		chr1	14628614	14629040		chr1	16105144	16105386		chr1	12149753	12149929
chr1	6315572	6316073		chr1	14635526	14635782		chr1	16105703	16105908		chr1	12171490	12171699
chr1	6318416	6318601		chr1	14641767	14641898		chr1	16177711	16177857		chr1	12255669	12255875
chr1	6322086	6324116		chr1	14743142	14743537		chr1	16228563	16228791		chr1	12260772	12260973
chr1	6328389	6329604		chr1	14745791	14745990		chr1	16239002	16239126		chr1	12273671	12273847
chr1	6382841	6383713		chr1	14759528	14759647		chr1	16241053	16241413		chr1	12319086	12319280
chr1	6388244	6389042		chr1	14902344	14902522		chr1	16518805	16519405		chr1	12368084	12368278
chr1	6448324	6448492		chr1	15059893	15060132		chr1	16608254	16608388		chr1	12454811	12455053
chr1	6452704	6454697		chr1	15131469	15131660		chr1	16619095	16619512		chr1	12691759	12691974
chr1	6455931	6456232		chr1	15469500	15469743		chr1	16656569	16656983		chr1	12714765	12714941
chr1	6457978	6458334		chr1	15577639	15577853		chr1	16665108	16665389		chr1	12802441	12802650
chr1	6498812	6499687		chr1	15605556	15605776		chr1	17054021	17054184		chr1	12843373	12843612
chr1	6589743	6589919		chr1	15634719	15634838		chr1	17097599	17098053		chr1	12851912	12852088
chr1	6611705	6612113		chr1	15789198	15789578		chr1	17596878	17597002		chr1	12875586	12875762
chr1	6729337	6729499		chr1	15886836	15887146		chr1	17601672	17601779		chr1	12894305	12894481
chr1	6760852	6761114		chr1	15896538	15896799		chr1	20743825	20744303		chr1	12984690	12985010
chr1	6779889	6780151		chr1	15908709	15908886		chr1	20774475	20774588		chr1	12991906	12992465
chr1	6940385	6940912		chr1	15976603	15976753		chr1	20775854	20776089		chr1	13095445	13095621
chr1	6966981	6967749		chr1	15984413	15984868		chr1	20890421	20890675		chr1	13123125	13123341
chr1	6973716	6974130		chr1	16130039	16130267		chr1	20896580	20896942		chr1	13293393	13293569
chr1	7025469	7025883		chr1	16183985	16184179		chr1	20940302	20940419		chr1	13359612	13359788
chr1	7068473	7070105		chr1	16194891	16195044		chr1	20951449	20951661		chr1	13372895	13373706
chr1	7087071	7087147		chr1	16224753	16224943		chr1	20986052	20986194		chr1	13404685	13404861
chr1	7089925	7090758		chr1	16227397	16227588		chr1	21014568	21014706		chr1	13572125	13572301
chr1	7098456	7098700		chr1	16228328	16228783		chr1	21029260	21029404		chr1	13589224	13589465
chr1	7099598	7100748		chr1	16241035	16241399		chr1	21076342	21076487		chr1	13614367	13614543
chr1	7105168	7106056		chr1	16265011	16265167		chr1	21079065	21079719		chr1	13659710	13660709
chr1	7154382	7154751		chr1	16350811	16351124		chr1	21089623	21090050		chr1	13760575	13760751
chr1	7256871	7257064		chr1	16546598	16546768		chr1	21097019	21097127		chr1	13861090	13861351
chr1	7313531	7313945		chr1	16706507	16706763		chr1	21166409	21166516		chr1	13898256	13898486
chr1	7380942	7381270		chr1	17002438	17002568		chr1	21256418	21256693		chr1	13986662	13986838
chr1	7398270	7398482		chr1	17105465	17105670		chr1	21961446	21961890		chr1	14304488	14304697
chr1	7402487	7403029		chr1	17120011	17120289		chr1	21962259	21962444		chr1	14316905	14317081
chr1	7417809	7418672		chr1	17489560	17489776		chr1	21962984	21963178		chr1	14350544	14350750
chr1	7448937	7449283		chr1	17754023	17754142		chr1	22533363	22533524		chr1	14460852	14461120
chr1	7504940	7505146		chr1	18105382	18105845		chr1	22805736	22806382		chr1	14561439	14561615
chr1	7514911	7515407		chr1	19301880	19302064		chr1	23214471	23214715		chr1	14575846	14576055
chr1	7614923	7615085		chr1	19563086	19563228		chr1	23255869	23256927		chr1	14633362	14633628
chr1	8348043	8348095		chr1	19956873	19957025		chr1	23382676	23383542		chr1	14755294	14755647
chr1	8454044	8454443		chr1	19975510	19975703		chr1	23762913	23763055		chr1	14772869	14773045
chr1	8497758	8498511		chr1	20069701	20069923		chr1	23763377	23763545		chr1	14923770	14923946
chr1	8551970	8552054		chr1	20188210	20188336		chr1	23921657	23922509		chr1	15094170	15094346
chr1	8552589	8553279		chr1	20224723	20224908		chr1	23948888	23949000		chr1	15286559	15287020
chr1	8581257	8582178		chr1	20448962	20449141		chr1	23966337	23966473		chr1	15366911	15367087
chr1	8627841	8628003		chr1	20449525	20449974		chr1	24005614	24005749		chr1	15474520	15474696
chr1	8782059	8782111		chr1	20676237	20676356		chr1	24100166	24100585		chr1	15789420	15789627
chr1	8904113	8904428		chr1	20677355	20677501		chr1	24108008	24108179		chr1	15805948	15806129
chr1	8906370	8906597		chr1	20678089	20678343		chr1	24315535	24315720		chr1	15817107	15817382
chr1	8947576	8948172		chr1	20774111	20774642		chr1	24372804	24373184		chr1	15916282	15916462
chr1	9076413	9076907		chr1	20775895	20776069		chr1	24602874	24603027		chr1	15976433	15976786
chr1	9104470	9105064		chr1	20785958	20786089		chr1	24678485	24678909		chr1	16062038	16062214
chr1	9105892	9106140		chr1	20820285	20820429		chr1	26687440	26687711		chr1	16093193	16093369
chr1	9112977	9113373		chr1	20825263	20825407		chr1	30682802	30682977		chr1	16104024	16104427
chr1	9136981	9137350		chr1	20846720	20846861		chr1	30873215	30874312		chr1	16104795	16105223
chr1	9149882	9150076		chr1	20867432	20867608		chr1	30949283	30949507		chr1	16205909	16206122
chr1	9218980	9219372		chr1	20896573	20896873		chr1	30949894	30950106		chr1	16226900	16227134
chr1	9275644	9275851		chr1	20986064	20986215		chr1	31094059	31094216		chr1	16252056	16252234
chr1	9291506	9291911		chr1	21077170	21077300		chr1	31101203	31101312		chr1	16503636	16503812
chr1	9300467	9300859		chr1	21097074	21097238		chr1	31143992	31144115		chr1	16518891	16519267
chr1	9381717	9382237		chr1	21125679	21125801		chr1	33525775	33526036		chr1	16618566	16619201
chr1	9435787	9436165		chr1	21230037	21230157		chr1	33714909	33715132		chr1	16665002	16665562
chr1	9470168	9470829		chr1	21256561	21256712		chr1	33719705	33720487		chr1	16860349	16860525
chr1	9507484	9508394		chr1	21428430	21428582		chr1	33757518	33757972		chr1	16986217	16986466
chr1	9520361	9521196		chr1	21482764	21482967		chr1	33758624	33758758		chr1	16989506	16989693
chr1	9541321	9541593		chr1	21500652	21500846		chr1	33792627	33792748		chr1	17062894	17063129
chr1	9545229	9545391		chr1	21502754	21502948		chr1	33814359	33814668		chr1	17097333	17098065
chr1	9567088	9567726		chr1	21510804	21511054		chr1	33903635	33903773		chr1	17406714	17406890
chr1	9577963	9578545		chr1	21562339	21562590		chr1	33907804	33908146		chr1	18310772	18310959
chr1	9586503	9586791		chr1	21760648	21761288		chr1	33932952	33933143		chr1	18521572	18521751
chr1	9593103	9593285		chr1	21805111	21805252		chr1	33945061	33945216		chr1	18836564	18836775
chr1	9615131	9615526		chr1	21836419	21836690		chr1	34011053	34012203		chr1	18845293	18845469
chr1	9617731	9618219		chr1	21838764	21838898		chr1	34041081	34041481		chr1	19281225	19281401
chr1	9630067	9630200		chr1	22466685	22466987		chr1	34060642	34060774		chr1	19467947	19468123
chr1	9652311	9652903		chr1	22582283	22582453		chr1	34071397	34071595		chr1	19796115	19796291
chr1	9661190	9661483		chr1	22738815	22739357		chr1	34073765	34074524		chr1	19979905	19980081
chr1	9671559	9671870		chr1	22881643	22881873		chr1	34111071	34111184		chr1	20069610	20069942
chr1	9675423	9675975		chr1	22979602	22979761		chr1	34120184	34120387		chr1	20119382	20119585
chr1	9678782	9678995		chr1	23163464	23163615		chr1	34140232	34140388		chr1	20140106	20140294
chr1	9682475	9683240		chr1	23169259	23169379		chr1	34221445	34221634		chr1	20343879	20344055
chr1	9693011	9693838		chr1	23202931	23203122		chr1	34236434	34236688		chr1	20562593	20562769
chr1	9696830	9699279		chr1	23214541	23214803		chr1	34259993	34260115		chr1	20743896	20744213
chr1	9699956	9700819		chr1	23387896	23388030		chr1	34261105	34261273		chr1	20782851	20783027
chr1	9701670	9703332		chr1	24107934	24108128		chr1	34439277	34439449		chr1	20874500	20874689
chr1	9723267	9723598		chr1	24134693	24134877		chr1	34462844	34463071		chr1	21078739	21078921
chr1	9744864	9745673		chr1	24164542	24164732		chr1	34473148	34473255		chr1	21079263	21079785
chr1	9746454	9746506		chr1	24220608	24220732		chr1	34504996	34505540		chr1	21161723	21161899
chr1	9796680	9797083		chr1	24315392	24315695		chr1	34514699	34514809		chr1	21559380	21559613
chr1	9799939	9800194		chr1	24370658	24370798		chr1	34536745	34537071		chr1	21638462	21638638
chr1	9815634	9816564		chr1	24433020	24433416		chr1	34579516	34579797		chr1	21842866	21843123
chr1	9823593	9824172		chr1	24493042	24493173		chr1	34642630	34642752		chr1	21849677	21849853
chr1	9849800	9850027		chr1	24946174	24946302		chr1	34665293	34665432		chr1	21960890	21961745
chr1	9909127	9909444		chr1	26283125	26283318		chr1	34678029	34678206		chr1	22404675	22404887
chr1	9937781	9940063		chr1	26391733	26391868		chr1	34700298	34700447		chr1	22467147	22467323
chr1	9941153	9941546		chr1	26460083	26460493		chr1	34739742	34739869		chr1	22533366	22533633
chr1	9942430	9944260		chr1	26601033	26601212		chr1	34801603	34801711		chr1	22622871	22623074
chr1	9955043	9955271		chr1	26622267	26622425		chr1	34802093	34802376		chr1	22672982	22673158
chr1	9967167	9967823		chr1	26655507	26655884		chr1	34806190	34806324		chr1	22743833	22744237
chr1	9968481	9969141		chr1	26687432	26687793		chr1	34842586	34843114		chr1	22787387	22787595
chr1	9980631	9980971		chr1	26908047	26908166		chr1	34849932	34850082		chr1	22805884	22806147
chr1	9983141	9983388		chr1	27529563	27529845		chr1	34897957	34898111		chr1	23043003	23043309
chr1	9988975	9989037		chr1	27599488	27599650		chr1	34899380	34899777		chr1	23255888	23256677
chr1	9993465	9993711		chr1	27668549	27668717		chr1	35269430	35269540		chr1	23289243	23289427
chr1	10007265	10007723		chr1	27851064	27851198		chr1	35654243	35654432		chr1	23382933	23383612
chr1	10009486	10010714		chr1	28611429	28611650		chr1	35691006	35691265		chr1	23496666	23496842
chr1	10013590	10014059		chr1	28973640	28973774		chr1	35750418	35750554		chr1	23753778	23754116
chr1	10020434	10020615		chr1	29190818	29190937		chr1	35762996	35763893		chr1	23762883	23763106
chr1	10037824	10038066		chr1	29341685	29341882		chr1	35766610	35766717		chr1	23837840	23838016
chr1	10039537	10040412		chr1	29731626	29731945		chr1	35806453	35806594		chr1	23922173	23922580
chr1	10044757	10045516		chr1	29902659	29902861		chr1	35811566	35811676		chr1	23947435	23947624
chr1	10046252	10046522		chr1	30360916	30361143		chr1	35822355	35822662		chr1	23954035	23954211
chr1	10059674	10060155		chr1	30402395	30402548		chr1	35881603	35881762		chr1	23955117	23955387
chr1	10089619	10090428		chr1	30413897	30414085		chr1	35931220	35931327		chr1	24005406	24005631
chr1	10136398	10136640		chr1	30590697	30591059		chr1	35943973	35944099		chr1	24018396	24018572
chr1	10141315	10141416		chr1	30595251	30595384		chr1	35975977	35976095		chr1	24043785	24043961
chr1	10144779	10145000		chr1	30656171	30656729		chr1	36006711	36006931		chr1	24092808	24092984
chr1	10172408	10172631		chr1	30776152	30776355		chr1	36030667	36030866		chr1	24100169	24100414
chr1	10180813	10181178		chr1	30847775	30847942		chr1	36068118	36068706		chr1	24265692	24265868
chr1	10184048	10184395		chr1	30872191	30872330		chr1	36089895	36090041		chr1	24299802	24299978
chr1	10189460	10190267		chr1	30883952	30884102		chr1	36095524	36096027		chr1	24372887	24373063
chr1	10222813	10223537		chr1	30949830	30950021		chr1	36240294	36240547		chr1	24586463	24586639
chr1	10230616	10233226		chr1	31020568	31020932		chr1	36244132	36244477		chr1	24608641	24608817
chr1	10248095	10248313		chr1	31094021	31094158		chr1	36303302	36303825		chr1	24689744	24689920
chr1	10261926	10262588		chr1	31101152	31101407		chr1	36307648	36308173		chr1	24698044	24698220
chr1	10277295	10277676		chr1	31143866	31144130		chr1	36322290	36322451		chr1	24707049	24707276
chr1	10307456	10307644		chr1	31228097	31228251		chr1	36367733	36367967		chr1	25269360	25269536
chr1	10332390	10333147		chr1	32255205	32255334		chr1	36368668	36369317		chr1	25445230	25445406
chr1	10338400	10339216		chr1	33248103	33248241		chr1	36444867	36445160		chr1	25582381	25582557
chr1	10370955	10372506		chr1	33494558	33495320		chr1	36471358	36471820		chr1	25602970	25603146
chr1	10421244	10421845		chr1	33525785	33526064		chr1	36492599	36493643		chr1	25679305	25679481
chr1	10444435	10444875		chr1	33563176	33563418		chr1	36511602	36512387		chr1	25688949	25689131
chr1	10462053	10462256		chr1	33793870	33794099		chr1	36512764	36512906		chr1	25798480	25798656
chr1	10476472	10477891		chr1	33929316	33929554		chr1	36548130	36548451		chr1	25842022	25842241
chr1	10482029	10482687		chr1	33932891	33933081		chr1	36548903	36549436		chr1	25995503	25995681
chr1	10486108	10486758		chr1	34005449	34005993		chr1	36556512	36556840		chr1	26460800	26460976
chr1	10488408	10488683		chr1	34013671	34013840		chr1	36557151	36558314		chr1	26659685	26659887
chr1	10490700	10491256		chr1	34041059	34041347		chr1	36566842	36566961		chr1	27223090	27223266
chr1	10500774	10501044		chr1	34061838	34061997		chr1	36570523	36570726		chr1	27254616	27254792
chr1	10524941	10525354		chr1	34071354	34071770		chr1	36573716	36573823		chr1	27545864	27546080
chr1	10565311	10566022		chr1	34073870	34074257		chr1	36580429	36580722		chr1	27610662	27610838
chr1	10570636	10571392		chr1	34100344	34100541		chr1	36589100	36589211		chr1	27704426	27704623
chr1	10583611	10583862		chr1	34158326	34158765		chr1	36589662	36589774		chr1	27716951	27717173
chr1	10600154	10600491		chr1	34160052	34160259		chr1	36603430	36603596		chr1	27879724	27879928
chr1	10620462	10621091		chr1	34183593	34183773		chr1	36633087	36633218		chr1	28219717	28219893
chr1	10623313	10623365		chr1	34259887	34260246		chr1	36640312	36640419		chr1	28319793	28319981
chr1	10635864	10636616		chr1	34311416	34311652		chr1	36691338	36691486		chr1	28452308	28452484
chr1	10640587	10640978		chr1	34433435	34433567		chr1	36708750	36708870		chr1	28709194	28709370
chr1	10641423	10641475		chr1	34505045	34505348		chr1	36767349	36767571		chr1	28862639	28862872
chr1	10657706	10658003		chr1	34514709	34514859		chr1	36939797	36940087		chr1	29855983	29856178
chr1	10671827	10673129		chr1	34665279	34665482		chr1	37029322	37029463		chr1	30483409	30483606
chr1	10681507	10681587		chr1	34778619	34778789		chr1	37053902	37054096		chr1	30548467	30548688
chr1	10699899	10700386		chr1	34899368	34899647		chr1	37069983	37070300		chr1	30559669	30559854
chr1	10722495	10722578		chr1	35108766	35108910		chr1	37246554	37246757		chr1	30613710	30613886
chr1	10726114	10726872		chr1	35115624	35116056		chr1	37248423	37248697		chr1	30873263	30874046
chr1	10770065	10770839		chr1	35219379	35219659		chr1	37274811	37274930		chr1	30949153	30949509
chr1	10786027	10786079		chr1	35224508	35224716		chr1	37299727	37300027		chr1	30949923	30950244
chr1	10797426	10797767		chr1	35232597	35233045		chr1	37321227	37321442		chr1	31034653	31034855
chr1	10873838	10874016		chr1	35269166	35269520		chr1	37324715	37324923		chr1	31094558	31094745
chr1	10919647	10919971		chr1	35654316	35654776		chr1	37409733	37409872		chr1	31157613	31157789
chr1	10959718	10959933		chr1	35690991	35691285		chr1	37429754	37430248		chr1	31342176	31342364
chr1	10969245	10969492		chr1	35698007	35698175		chr1	37430561	37430721		chr1	31797284	31797460
chr1	10995902	10996064		chr1	35750325	35750535		chr1	37524171	37524459		chr1	32277489	32277665
chr1	11012850	11013426		chr1	35759905	35760102		chr1	37540910	37541163		chr1	32423027	32423203
chr1	11023808	11025257		chr1	35806404	35806658		chr1	37565403	37565713		chr1	32428349	32428545
chr1	11044352	11044622		chr1	35811505	35811736		chr1	37609667	37609810		chr1	32589738	32589940
chr1	11082088	11082499		chr1	36006821	36007141		chr1	37666906	37667013		chr1	32679321	32679498
chr1	11096289	11096910		chr1	36061137	36061407		chr1	37671380	37671626		chr1	33201627	33201803
chr1	11111772	11112012		chr1	36064890	36065099		chr1	37737158	37737303		chr1	33367120	33367352
chr1	11125506	11125668		chr1	36240245	36240494		chr1	37864657	37865233		chr1	33499767	33499943
chr1	11140571	11140876		chr1	36303569	36303829		chr1	37872104	37872320		chr1	33553907	33554083
chr1	11144299	11144583		chr1	36367947	36368240		chr1	37883561	37883668		chr1	33612766	33612942
chr1	11147394	11147829		chr1	36479645	36479869		chr1	37884450	37884778		chr1	33673321	33673571
chr1	11202963	11204122		chr1	36490598	36490784		chr1	37890457	37890599		chr1	33702369	33702560
chr1	11206571	11206889		chr1	36528473	36528633		chr1	37918554	37918668		chr1	33719681	33720129
chr1	11212259	11212898		chr1	36548098	36548374		chr1	37949093	37949234		chr1	33757479	33757988
chr1	11230250	11230650		chr1	36556514	36557301		chr1	37997221	37997348		chr1	33800383	33800590
chr1	11250721	11250905		chr1	36589539	36589664		chr1	37997946	37998638		chr1	33814078	33814779
chr1	11269377	11269566		chr1	36722601	36722831		chr1	38071449	38071610		chr1	33825181	33825367
chr1	11275213	11275710		chr1	36767505	36767625		chr1	38129264	38130215		chr1	33907718	33908413
chr1	11277240	11278334		chr1	36820894	36821050		chr1	38131306	38131434		chr1	33947480	33947656
chr1	11284756	11285080		chr1	36874642	36874761		chr1	38161509	38161642		chr1	34008713	34008890
chr1	11322624	11323541		chr1	36920291	36920575		chr1	38390366	38390529		chr1	34011492	34011668
chr1	11342737	11342957		chr1	36937397	36937850		chr1	38393787	38393915		chr1	34020430	34020714
chr1	11346818	11346896		chr1	36971116	36971268		chr1	38394597	38394708		chr1	34054633	34054973
chr1	11348946	11349309		chr1	37064049	37064215		chr1	38437796	38437959		chr1	34073800	34074121
chr1	11351062	11351281		chr1	37105275	37105493		chr1	38503767	38503984		chr1	34148997	34149173
chr1	11365236	11365576		chr1	37248424	37248712		chr1	38507955	38508062		chr1	34259967	34260281
chr1	11404831	11405650		chr1	37321249	37321408		chr1	38562806	38563049		chr1	34260968	34261250
chr1	11427414	11427656		chr1	37563890	37564035		chr1	38627120	38627629		chr1	34277022	34277198
chr1	11458508	11458582		chr1	37669198	37669364		chr1	38668108	38668291		chr1	34295270	34295446
chr1	11460605	11460900		chr1	37671315	37671661		chr1	38897877	38898188		chr1	34327647	34327841
chr1	11464522	11465625		chr1	37711691	37711820		chr1	38915904	38916011		chr1	34434059	34434243
chr1	11489506	11489775		chr1	37871753	37871967		chr1	38969285	38969412		chr1	34435835	34436017
chr1	11493264	11495039		chr1	37873282	37873589		chr1	38987527	38988138		chr1	34439219	34439647
chr1	11499747	11501983		chr1	37890343	37890507		chr1	39021960	39022164		chr1	34448395	34448571
chr1	11509238	11509465		chr1	37948943	37949187		chr1	39100599	39100887		chr1	34462865	34463041
chr1	11528340	11528392		chr1	38071421	38071600		chr1	39104372	39104521		chr1	34572073	34572348
chr1	11604647	11604915		chr1	38104122	38104254		chr1	39122702	39123115		chr1	34665294	34665588
chr1	11635659	11635971		chr1	38130423	38130652		chr1	39123569	39123797		chr1	34677924	34678158
chr1	11657769	11658267		chr1	38159523	38159878		chr1	39138490	39138597		chr1	34708333	34708509
chr1	11691293	11692366		chr1	38291608	38291766		chr1	39151976	39152090		chr1	34801867	34802266
chr1	11702917	11703079		chr1	38319770	38320013		chr1	39193733	39193986		chr1	34842567	34843247
chr1	11748594	11748776		chr1	38393131	38393287		chr1	39197120	39197257		chr1	34852810	34852986
chr1	11759614	11759791		chr1	38395426	38395627		chr1	39236026	39236186		chr1	35003788	35003979
chr1	11769769	11769956		chr1	38437878	38438008		chr1	39244921	39245272		chr1	35230094	35230270
chr1	11774210	11774383		chr1	38562831	38562975		chr1	39349148	39349374		chr1	35257622	35257887
chr1	11787322	11787833		chr1	39122712	39123108		chr1	39367621	39367923		chr1	35277078	35277254
chr1	11788680	11788906		chr1	39123439	39123789		chr1	39376632	39376758		chr1	35337892	35338208
chr1	11794393	11795884		chr1	39151227	39151444		chr1	39463054	39463230		chr1	35379712	35379988
chr1	11840977	11843864		chr1	39151854	39152164		chr1	39471652	39471760		chr1	35537674	35537905
chr1	11845679	11845940		chr1	39235922	39236185		chr1	39478074	39478181		chr1	35640621	35640826
chr1	11872230	11873232		chr1	39244943	39245205		chr1	39478595	39478894		chr1	35687398	35687574
chr1	11884344	11885874		chr1	39256568	39257032		chr1	39535494	39535989		chr1	35723254	35723430
chr1	11926812	11928271		chr1	39351137	39351389		chr1	39556069	39556337		chr1	35876068	35876356
chr1	11935591	11936380		chr1	39369033	39369235		chr1	39563286	39563431		chr1	35882780	35882956
chr1	11937904	11939375		chr1	39376696	39376873		chr1	39577148	39577642		chr1	35931116	35931385
chr1	11940360	11942139		chr1	39424443	39424668		chr1	39657056	39657192		chr1	35939987	35940177
chr1	11951592	11952606		chr1	39466141	39466381		chr1	39700805	39700950		chr1	35974428	35974608
chr1	11955333	11955606		chr1	39471629	39471881		chr1	39701480	39701603		chr1	35990413	35990687
chr1	11959276	11959925		chr1	39555914	39556246		chr1	39702648	39702769		chr1	36006786	36007039
chr1	11969963	11970270		chr1	39561139	39561274		chr1	39703399	39703546		chr1	36018469	36018782
chr1	11973630	11974366		chr1	39701370	39701574		chr1	39720979	39721147		chr1	36021642	36021818
chr1	11992650	11992950		chr1	39703297	39703747		chr1	39895121	39895698		chr1	36030527	36030715
chr1	11997294	11997464		chr1	39735371	39735495		chr1	39900225	39901542		chr1	36068396	36069003
chr1	12003771	12004008		chr1	39889575	39889738		chr1	39915620	39915863		chr1	36070547	36070723
chr1	12008408	12009631		chr1	39895171	39895573		chr1	39948427	39948591		chr1	36178222	36178403
chr1	12019503	12020261		chr1	39900484	39900934		chr1	39950101	39950416		chr1	36184878	36185054
chr1	12021487	12021978		chr1	39901240	39901699		chr1	39964052	39964173		chr1	36243959	36244203
chr1	12052944	12053580		chr1	39902767	39903438		chr1	39965589	39965766		chr1	36303370	36303644
chr1	12055830	12056151		chr1	39937964	39938146		chr1	40065208	40065395		chr1	36367681	36367927
chr1	12063350	12064710		chr1	39941962	39942178		chr1	40066884	40067038		chr1	36368705	36369151
chr1	12072997	12073273		chr1	39948486	39948765		chr1	40266489	40266692		chr1	36445032	36445340
chr1	12092360	12094403		chr1	39964417	39964816		chr1	40304393	40304594		chr1	36445766	36445953
chr1	12097697	12098078		chr1	39990499	39990670		chr1	40318982	40319109		chr1	36471221	36471930
chr1	12123853	12124522		chr1	40065131	40065430		chr1	40385319	40385479		chr1	36511525	36512003
chr1	12137257	12137538		chr1	40066934	40067067		chr1	40601570	40601815		chr1	36547161	36547337
chr1	12144544	12145056		chr1	40304432	40304551		chr1	40681217	40681807		chr1	36549141	36549380
chr1	12167668	12168018		chr1	40306225	40306350		chr1	40790510	40790810		chr1	36556536	36556743
chr1	12173446	12173867		chr1	40369795	40369953		chr1	40818100	40818334		chr1	36580907	36581083
chr1	12180625	12181262		chr1	40385288	40385500		chr1	40823870	40824020		chr1	36603437	36603619
chr1	12230254	12232029		chr1	40514449	40514620		chr1	40840609	40840932		chr1	36691297	36691716
chr1	12238307	12239385		chr1	40516156	40516365		chr1	40848795	40849153		chr1	36767410	36767586
chr1	12274357	12275015		chr1	40665704	40665904		chr1	40859731	40859867		chr1	36845089	36845325
chr1	12275924	12276458		chr1	40680175	40680415		chr1	41014282	41014392		chr1	36859784	36860035
chr1	12291294	12292016		chr1	40692057	40692176		chr1	41371010	41371178		chr1	36864802	36865016
chr1	12295992	12296314		chr1	40818008	40818452		chr1	41843406	41843551		chr1	36876731	36876907
chr1	12305507	12306453		chr1	40823827	40824018		chr1	41848567	41848837		chr1	36939211	36939491
chr1	12322776	12323058		chr1	40840596	40840809		chr1	42487818	42488044		chr1	37122286	37122470
chr1	12329066	12329461		chr1	40847615	40847979		chr1	42684471	42684578		chr1	37155310	37155486
chr1	12342734	12343142		chr1	40855296	40855428		chr1	42697057	42697271		chr1	37176438	37176614
chr1	12359564	12359726		chr1	40912605	40912791		chr1	42753848	42753967		chr1	37306932	37307108
chr1	12368092	12368166		chr1	41206479	41206688		chr1	42864941	42865118		chr1	37429941	37430323
chr1	12383182	12383414		chr1	41370950	41371111		chr1	42865467	42865593		chr1	37511176	37511386
chr1	12414428	12415117		chr1	41390360	41390546		chr1	42917836	42918040		chr1	37528537	37528800
chr1	12428382	12428657		chr1	41845242	41845388		chr1	42952841	42953424		chr1	37540927	37541103
chr1	12495121	12495845		chr1	41848542	41848776		chr1	42968307	42968474		chr1	37631615	37631791
chr1	12497445	12497668		chr1	41940460	41940586		chr1	43092383	43092655		chr1	37657670	37658066
chr1	12527523	12527948		chr1	42263460	42263583		chr1	43098514	43099012		chr1	37672013	37672246
chr1	12540053	12540437		chr1	42487774	42487983		chr1	43128421	43128598		chr1	37872157	37872656
chr1	12579215	12579288		chr1	43065964	43066129		chr1	43141430	43142057		chr1	37974084	37974260
chr1	12644798	12644852		chr1	43094297	43094462		chr1	43163168	43163364		chr1	37996990	37997508
chr1	12672564	12672764		chr1	43128382	43128501		chr1	43163763	43164094		chr1	37997927	37998131
chr1	12682916	12684025		chr1	43163192	43163311		chr1	43203781	43203991		chr1	38041847	38042119
chr1	12689250	12689627		chr1	43299609	43299730		chr1	43445537	43447179		chr1	38129517	38130231
chr1	12691856	12692257		chr1	43338646	43338782		chr1	43471667	43471774		chr1	38163052	38163228
chr1	12696689	12697393		chr1	43343605	43343753		chr1	43489655	43489762		chr1	38217845	38218021
chr1	12706754	12707152		chr1	43446689	43446889		chr1	43504464	43504633		chr1	38358821	38359114
chr1	12710777	12710980		chr1	43453872	43454078		chr1	43593847	43593994		chr1	38403592	38403768
chr1	12734139	12735845		chr1	43504349	43504871		chr1	43827714	43827982		chr1	38411029	38411211
chr1	12758436	12758774		chr1	43530443	43530592		chr1	43933947	43934204		chr1	38438203	38438425
chr1	12759653	12759707		chr1	43594829	43595068		chr1	43971191	43971374		chr1	38521246	38521422
chr1	12771357	12772084		chr1	43595508	43595653		chr1	44102222	44102579		chr1	38529786	38529978
chr1	12787963	12788241		chr1	43596043	43596162		chr1	44119282	44119595		chr1	38626645	38626969
chr1	12821103	12821327		chr1	43609625	43609839		chr1	44119908	44120054		chr1	38627286	38627533
chr1	12836053	12836343		chr1	43714941	43715179		chr1	44147734	44148005		chr1	38671855	38672225
chr1	12886455	12887118		chr1	43719217	43719436		chr1	44522567	44522895		chr1	38768583	38768814
chr1	12889366	12890865		chr1	43727173	43727302		chr1	44562256	44562387		chr1	38849291	38849472
chr1	12917544	12917981		chr1	43732664	43732815		chr1	44570143	44570256		chr1	38863569	38863777
chr1	12922128	12923485		chr1	44090646	44090814		chr1	45006015	45006122		chr1	38897712	38898299
chr1	12939439	12939685		chr1	44119632	44119752		chr1	45041321	45041447		chr1	39104302	39104478
chr1	12941937	12943363		chr1	44147060	44147199		chr1	45041843	45041973		chr1	39122707	39122894
chr1	12949848	12950352		chr1	44147966	44148085		chr1	45309201	45309326		chr1	39123549	39123830
chr1	12988909	12992536		chr1	44398104	44398374		chr1	45312983	45313234		chr1	39193986	39194283
chr1	13045301	13045903		chr1	44505441	44505602		chr1	45424106	45424280		chr1	39255677	39255853
chr1	13055257	13055485		chr1	44522255	44523051		chr1	45449049	45449179		chr1	39349052	39349281
chr1	13059723	13060233		chr1	44562213	44562395		chr1	45532264	45532387		chr1	39367650	39368168
chr1	13088100	13088361		chr1	44567200	44567662		chr1	45670927	45671035		chr1	39375427	39375679
chr1	13104086	13104367		chr1	44586927	44587084		chr1	45777624	45777731		chr1	39376655	39376849
chr1	13137317	13137386		chr1	44712156	44712301		chr1	45795340	45795496		chr1	39478677	39478948
chr1	13171182	13171569		chr1	44755297	44755433		chr1	45826988	45827137		chr1	39556080	39556261
chr1	13229939	13230997		chr1	44766024	44766166		chr1	46852890	46853512		chr1	39577325	39577521
chr1	13283857	13284102		chr1	44850420	44850624		chr1	49699341	49699601		chr1	39595962	39596174
chr1	13297643	13298032		chr1	44863532	44863713		chr1	50927006	50927623		chr1	39703938	39704114
chr1	13332781	13333191		chr1	44865118	44865257		chr1	51158002	51158110		chr1	39762092	39762268
chr1	13343165	13343543		chr1	44891658	44891990		chr1	51250385	51250561		chr1	39812107	39812292
chr1	13356142	13356431		chr1	44922734	44923613		chr1	51265134	51265287		chr1	39822375	39822551
chr1	13373679	13374824		chr1	44998444	44998650		chr1	51266016	51266152		chr1	39878872	39879048
chr1	13427638	13427703		chr1	45021337	45021537		chr1	51399912	51400030		chr1	39900518	39901301
chr1	13440836	13441336		chr1	45041365	45042115		chr1	51477921	51478670		chr1	39901768	39902005
chr1	13444095	13444806		chr1	45116853	45117089		chr1	51479774	51479929		chr1	39933698	39933874
chr1	13520514	13521265		chr1	45281528	45281887		chr1	51480424	51480641		chr1	39938301	39938477
chr1	13526814	13527246		chr1	45311296	45311447		chr1	51613399	51613627		chr1	39950216	39950392
chr1	13572704	13574462		chr1	45364062	45364185		chr1	51624697	51625010		chr1	39962835	39963011
chr1	13589088	13589255		chr1	45410960	45411175		chr1	51708579	51708754		chr1	39980895	39981166
chr1	13596647	13596822		chr1	45424088	45424278		chr1	51733987	51734186		chr1	40027382	40027558
chr1	13634582	13634947		chr1	45443110	45443516		chr1	51747626	51747812		chr1	40051290	40051495
chr1	13659146	13659334		chr1	45462913	45463032		chr1	51798235	51798371		chr1	40059212	40059388
chr1	13660116	13660918		chr1	45501870	45502032		chr1	51815785	51815893		chr1	40161539	40161715
chr1	13669138	13669420		chr1	45670809	45671020		chr1	51906309	51906806		chr1	40226198	40226374
chr1	13670542	13670704		chr1	45826968	45827261		chr1	51915032	51915156		chr1	40230207	40230383
chr1	13687055	13687601		chr1	45873409	45873883		chr1	51915640	51916168		chr1	40279935	40280112
chr1	13748546	13749305		chr1	45898010	45898129		chr1	52113867	52114056		chr1	40404799	40404980
chr1	13752678	13753042		chr1	46255310	46255471		chr1	52119305	52119551		chr1	40476138	40476314
chr1	13776153	13776331		chr1	46853697	46853849		chr1	52150041	52150252		chr1	40600918	40601095
chr1	13783750	13784695		chr1	46887689	46887826		chr1	52232230	52233553		chr1	40727349	40727525
chr1	13861196	13861959		chr1	46912763	46913012		chr1	52279468	52279702		chr1	40840644	40840952
chr1	13868640	13869841		chr1	46916424	46916624		chr1	52293213	52293332		chr1	40965448	40965630
chr1	13871943	13874679		chr1	46964033	46964281		chr1	52500031	52500947		chr1	41022317	41022498
chr1	13875590	13875787		chr1	46965897	46966402		chr1	52524314	52524521		chr1	41154316	41154492
chr1	13919436	13919642		chr1	47025147	47025466		chr1	52578186	52578473		chr1	41251078	41251260
chr1	13936153	13936332		chr1	47216708	47217068		chr1	52597322	52597560		chr1	41632972	41633148
chr1	13938374	13938687		chr1	47307134	47307317		chr1	52597882	52598141		chr1	41829038	41829214
chr1	13955466	13955691		chr1	47360896	47361069		chr1	52630575	52630928		chr1	41915377	41915653
chr1	13981864	13982158		chr1	49890031	49890314		chr1	52693881	52694113		chr1	41928297	41928473
chr1	13990202	13992148		chr1	50480707	50481115		chr1	52726692	52727717		chr1	41937792	41938023
chr1	14001635	14003475		chr1	50686296	50686430		chr1	52734258	52734510		chr1	42270632	42270808
chr1	14009079	14009257		chr1	50861670	50861792		chr1	52799445	52799661		chr1	42317153	42317329
chr1	14015430	14015776		chr1	50963145	50963455		chr1	52817102	52817858		chr1	42410095	42410271
chr1	14016884	14017642		chr1	50964999	50965559		chr1	52818469	52818640		chr1	42436172	42436454
chr1	14058214	14058955		chr1	51090308	51090480		chr1	52844759	52845116		chr1	42558634	42558810
chr1	14060396	14060840		chr1	51096652	51097463		chr1	52876074	52876239		chr1	42698218	42698504
chr1	14136895	14137065		chr1	51152757	51152945		chr1	52952695	52952918		chr1	43084052	43084234
chr1	14181431	14181605		chr1	51201908	51202027		chr1	52953556	52953857		chr1	43098311	43098977
chr1	14196737	14196899		chr1	51206535	51206703		chr1	52973272	52973416		chr1	43109060	43109270
chr1	14203598	14203852		chr1	51231597	51232238		chr1	53297241	53297379		chr1	43141434	43141740
chr1	14215376	14215683		chr1	51250397	51250552		chr1	53352586	53352733		chr1	43169210	43169396
chr1	14225257	14226270		chr1	51266029	51266162		chr1	53581407	53581567		chr1	43172603	43172779
chr1	14233040	14233780		chr1	51291384	51291541		chr1	53785182	53785399		chr1	43224375	43224607
chr1	14237161	14237362		chr1	51315576	51315784		chr1	53855687	53855979		chr1	43244607	43244786
chr1	14249170	14249862		chr1	51365130	51365381		chr1	54129241	54129385		chr1	43256945	43257121
chr1	14261208	14261390		chr1	51409458	51409600		chr1	54194774	54195237		chr1	43359864	43360040
chr1	14289963	14290269		chr1	51478339	51478490		chr1	54438875	54439110		chr1	43445436	43446076
chr1	14292420	14292521		chr1	51522175	51522413		chr1	54443789	54443950		chr1	43446955	43447448
chr1	14307495	14308428		chr1	51624695	51624957		chr1	54557631	54558092		chr1	43591424	43591600
chr1	14309957	14310408		chr1	51708556	51708713		chr1	54904329	54904460		chr1	43623156	43623384
chr1	14312609	14312803		chr1	51733858	51734109		chr1	54922344	54922496		chr1	43768265	43768492
chr1	14318524	14319289		chr1	51746352	51746485		chr1	54924127	54924270		chr1	43827673	43828016
chr1	14321155	14321322		chr1	51747643	51747837		chr1	54925980	54926592		chr1	43903184	43903360
chr1	14355085	14358261		chr1	51776872	51777126		chr1	54952013	54952417		chr1	43933496	43934341
chr1	14373187	14374497		chr1	51798177	51798448		chr1	55027381	55027610		chr1	44117771	44117947
chr1	14401633	14401875		chr1	51823681	51824001		chr1	55031167	55031278		chr1	44118518	44118694
chr1	14413435	14413983		chr1	51906152	51906425		chr1	55052292	55053376		chr1	44119360	44119573
chr1	14431251	14432046		chr1	51913201	51913542		chr1	55087525	55088645		chr1	44403165	44403341
chr1	14460878	14460930		chr1	51915153	51915357		chr1	55131047	55131424		chr1	44584822	44584998
chr1	14466424	14466632		chr1	51933025	51933183		chr1	55174457	55174900		chr1	44923253	44923539
chr1	14484678	14485175		chr1	51937574	51937715		chr1	55186763	55187153		chr1	44953381	44953557
chr1	14508450	14508524		chr1	52012429	52012554		chr1	55213647	55213875		chr1	44991727	44991903
chr1	14534580	14535165		chr1	52059673	52059930		chr1	55227476	55227589		chr1	45041794	45041994
chr1	14566398	14567320		chr1	52114115	52114304		chr1	55236958	55237503		chr1	45116933	45117178
chr1	14574061	14574531		chr1	52199078	52199317		chr1	55306003	55306179		chr1	45314048	45314291
chr1	14581733	14582003		chr1	52228420	52228719		chr1	55362789	55363032		chr1	45498189	45498382
chr1	14613044	14613753		chr1	52279404	52279684		chr1	55363399	55363896		chr1	45581850	45582073
chr1	14623829	14624274		chr1	52388731	52388873		chr1	55435927	55436034		chr1	45589946	45590164
chr1	14628478	14629170		chr1	52500819	52500952		chr1	55489431	55489672		chr1	45624456	45624632
chr1	14635142	14635788		chr1	52501272	52501451		chr1	55531658	55531922		chr1	45672221	45672397
chr1	14640692	14641305		chr1	52516330	52516452		chr1	55575893	55576144		chr1	45673694	45673870
chr1	14661204	14662229		chr1	52524333	52524739		chr1	55586443	55586585		chr1	45697372	45697651
chr1	14733194	14733401		chr1	52548645	52548862		chr1	55746068	55746264		chr1	45724570	45724809
chr1	14743180	14743410		chr1	52597513	52598153		chr1	55865325	55865543		chr1	45795338	45795691
chr1	14745551	14746176		chr1	52693932	52694095		chr1	55868139	55868346		chr1	45814525	45814727
chr1	14774140	14775516		chr1	52725808	52726009		chr1	55934103	55934215		chr1	45882385	45882561
chr1	14849714	14849980		chr1	52729643	52729808		chr1	56697346	56697803		chr1	45938814	45938990
chr1	14885510	14886328		chr1	52734208	52734881		chr1	56925364	56925502		chr1	46081202	46081378
chr1	14901907	14902707		chr1	52752038	52752281		chr1	56953612	56953782		chr1	46398673	46398913
chr1	14920535	14920702		chr1	52755285	52755541		chr1	56971958	56972722		chr1	46835048	46835224
chr1	14925740	14926355		chr1	52758287	52758487		chr1	56977190	56977372		chr1	46852500	46853548
chr1	14933229	14933487		chr1	52798025	52798166		chr1	57075295	57075477		chr1	47357926	47358102
chr1	14937016	14937242		chr1	52818181	52818643		chr1	57335360	57335503		chr1	47683626	47683802
chr1	14987065	14987881		chr1	52824936	52825072		chr1	57377472	57377733		chr1	47722360	47722551
chr1	15007561	15008020		chr1	52840820	52841089		chr1	57406380	57406885		chr1	47781724	47781900
chr1	15026577	15027339		chr1	52916921	52917250		chr1	57420641	57420748		chr1	47963886	47964062
chr1	15031088	15031344		chr1	52953510	52953860		chr1	57446105	57446220		chr1	48177945	48178148
chr1	15054083	15055362		chr1	53022948	53023120		chr1	57611814	57611921		chr1	48431105	48431281
chr1	15059690	15060147		chr1	53033004	53033165		chr1	57682846	57682980		chr1	48910775	48910979
chr1	15071151	15071342		chr1	53250893	53251056		chr1	57774626	57775264		chr1	49076499	49076694
chr1	15123790	15124745		chr1	53581369	53581533		chr1	57969694	57970282		chr1	49565136	49565312
chr1	15131331	15131660		chr1	53582091	53582367		chr1	57983500	57983642		chr1	49896906	49897082
chr1	15145426	15146497		chr1	53774024	53774242		chr1	57995801	57996003		chr1	50220972	50221161
chr1	15195908	15196197		chr1	53838595	53838743		chr1	58029832	58029990		chr1	50295840	50296046
chr1	15247643	15248503		chr1	53855676	53855844		chr1	58112930	58113173		chr1	50404667	50404853
chr1	15266156	15266643		chr1	54023728	54023939		chr1	58144724	58144857		chr1	50487300	50487476
chr1	15286539	15286784		chr1	54119707	54119942		chr1	58202525	58202633		chr1	50732998	50733174
chr1	15313594	15313986		chr1	54128808	54129440		chr1	58222426	58222583		chr1	51063330	51063507
chr1	15314716	15315186		chr1	54250535	54250709		chr1	58303771	58303952		chr1	51068861	51069054
chr1	15319806	15320995		chr1	54353572	54353734		chr1	58304432	58304632		chr1	51082494	51082713
chr1	15333742	15334053		chr1	54430267	54430390		chr1	58335727	58336105		chr1	51292081	51292305
chr1	15361571	15361882		chr1	54443721	54444160		chr1	58366857	58367127		chr1	51332638	51332839
chr1	15377697	15378003		chr1	54484867	54485015		chr1	58392497	58393820		chr1	51373437	51373613
chr1	15413477	15413883		chr1	54585627	54585826		chr1	58403954	58404079		chr1	51452928	51453104
chr1	15423679	15424639		chr1	54600455	54600793		chr1	58423553	58423670		chr1	51478228	51478662
chr1	15454908	15454961		chr1	54629160	54629331		chr1	58445056	58445623		chr1	51497225	51497401
chr1	15456032	15456307		chr1	54647481	54647682		chr1	58504878	58505047		chr1	51624986	51625367
chr1	15506171	15506452		chr1	54659639	54659866		chr1	58651713	58651848		chr1	51725212	51725459
chr1	15555177	15555342		chr1	54661072	54661200		chr1	58652748	58652909		chr1	51852246	51852422
chr1	15568860	15569054		chr1	54713679	54713830		chr1	58698884	58699004		chr1	51878148	51878324
chr1	15576875	15577854		chr1	54867719	54867871		chr1	58711662	58711809		chr1	51915633	51916307
chr1	15598107	15598970		chr1	54896294	54897027		chr1	58712843	58713009		chr1	52113782	52114034
chr1	15607755	15608833		chr1	54904322	54904445		chr1	58725931	58726080		chr1	52144790	52144982
chr1	15614052	15614403		chr1	54930942	54931068		chr1	58856926	58857033		chr1	52163754	52163952
chr1	15615679	15616223		chr1	54970925	54971344		chr1	58946381	58946500		chr1	52199780	52199956
chr1	15622203	15623729		chr1	55051513	55051648		chr1	58951387	58951549		chr1	52232264	52233546
chr1	15646742	15647428		chr1	55052194	55052405		chr1	58973202	58973767		chr1	52281478	52281656
chr1	15656286	15656504		chr1	55087927	55088197		chr1	58993274	58993436		chr1	52293326	52293502
chr1	15682311	15682653		chr1	55108544	55108822		chr1	59119704	59120302		chr1	52500040	52500919
chr1	15699710	15699899		chr1	55131838	55132061		chr1	59236868	59237140		chr1	52521579	52521755
chr1	15719492	15720883		chr1	55174542	55174900		chr1	59276975	59277133		chr1	52578325	52578537
chr1	15752690	15752967		chr1	55186954	55187135		chr1	59315043	59315224		chr1	52630399	52630613
chr1	15753687	15753849		chr1	55198634	55198899		chr1	59315545	59315697		chr1	52660956	52661132
chr1	15789040	15789704		chr1	55226039	55226261		chr1	59409796	59410016		chr1	52726246	52726468
chr1	15791283	15792094		chr1	55227301	55227958		chr1	59456913	59457155		chr1	52726850	52727253
chr1	15805704	15806020		chr1	55306017	55306186		chr1	59481833	59482261		chr1	52758683	52758859
chr1	15839451	15840877		chr1	55383348	55383536		chr1	59482626	59482945		chr1	52795393	52795599
chr1	15852804	15853144		chr1	55429029	55429452		chr1	59520298	59520494		chr1	52818140	52818438
chr1	15871690	15871923		chr1	55438049	55438334		chr1	59592317	59592537		chr1	52953121	52953315
chr1	15886483	15887454		chr1	55442417	55442551		chr1	59661024	59661178		chr1	52986572	52986748
chr1	15896485	15896907		chr1	55451603	55451722		chr1	59728624	59728858		chr1	53018035	53018211
chr1	15908439	15909536		chr1	55489476	55489846		chr1	59763247	59763991		chr1	53077623	53077877
chr1	15914527	15915737		chr1	55507212	55507364		chr1	59764674	59764905		chr1	53108561	53108841
chr1	15925566	15926247		chr1	55531683	55532269		chr1	59896095	59896261		chr1	53296129	53296337
chr1	15943151	15944008		chr1	55569961	55570513		chr1	59912947	59913954		chr1	53296952	53297189
chr1	15983813	15986640		chr1	55575872	55576140		chr1	59924430	59924631		chr1	53323350	53323526
chr1	15992749	15993800		chr1	55647434	55647807		chr1	59926108	59926233		chr1	53352444	53352761
chr1	15998054	15999160		chr1	55651914	55652045		chr1	59972503	59972613		chr1	53542803	53543007
chr1	16006628	16007045		chr1	55710548	55710807		chr1	60000331	60000496		chr1	53785134	53785417
chr1	16027712	16027901		chr1	55732576	55732766		chr1	60042954	60043195		chr1	53858277	53858453
chr1	16029956	16030191		chr1	55736800	55736954		chr1	60098196	60098637		chr1	54052948	54053297
chr1	16039137	16039686		chr1	55746034	55746432		chr1	60180203	60181146		chr1	54071353	54071529
chr1	16056787	16057084		chr1	55863890	55864072		chr1	60343141	60343959		chr1	54082184	54082392
chr1	16104178	16104392		chr1	55865490	55865634		chr1	60361730	60361837		chr1	54107137	54107313
chr1	16105114	16105888		chr1	55868106	55868418		chr1	60386673	60386788		chr1	54129111	54129347
chr1	16129974	16130630		chr1	55878119	55878300		chr1	60409351	60410156		chr1	54605410	54605586
chr1	16141868	16143061		chr1	55934091	55934225		chr1	60565234	60565392		chr1	54648539	54648756
chr1	16147450	16148411		chr1	55966310	55966474		chr1	60565703	60565810		chr1	54660166	54660342
chr1	16149561	16149950		chr1	56697333	56697830		chr1	60566226	60567291		chr1	54723717	54723921
chr1	16175831	16176810		chr1	56732671	56732961		chr1	60569349	60569482		chr1	54797112	54797385
chr1	16183972	16184182		chr1	56925328	56925501		chr1	60778674	60778997		chr1	54878325	54878501
chr1	16207275	16207907		chr1	56953570	56953863		chr1	60845457	60845580		chr1	54887383	54887719
chr1	16210741	16210793		chr1	56972624	56972772		chr1	60851035	60851440		chr1	54907211	54907387
chr1	16213514	16213566		chr1	57075258	57075544		chr1	61418548	61418753		chr1	54926265	54926486
chr1	16227375	16229884		chr1	57243517	57244306		chr1	61638715	61639111		chr1	55027369	55027598
chr1	16240476	16241434		chr1	57293751	57294040		chr1	61667891	61668042		chr1	55052303	55053339
chr1	16249072	16249151		chr1	57420644	57420790		chr1	62294583	62294761		chr1	55087338	55088660
chr1	16251326	16251378		chr1	57428973	57429151		chr1	62665007	62665437		chr1	55174480	55174913
chr1	16275764	16276163		chr1	57607075	57607226		chr1	62678571	62678938		chr1	55218258	55218459
chr1	16310348	16310537		chr1	57612226	57612476		chr1	62702977	62703642		chr1	55224294	55224496
chr1	16350244	16352592		chr1	57682763	57683024		chr1	62706216	62706949		chr1	55237031	55237640
chr1	16358921	16359328		chr1	57769086	57769222		chr1	62734534	62734641		chr1	55242344	55242590
chr1	16395174	16396415		chr1	57836834	57836962		chr1	62752174	62752353		chr1	55259938	55260121
chr1	16416182	16416344		chr1	57847707	57847929		chr1	62767675	62767904		chr1	55306042	55306218
chr1	16440285	16441237		chr1	57983417	57983777		chr1	62783363	62783470		chr1	55405939	55406555
chr1	16487831	16488598		chr1	57989059	57989219		chr1	62794409	62794526		chr1	55462336	55462512
chr1	16507478	16508038		chr1	57997486	57998034		chr1	62795050	62795260		chr1	55489580	55489836
chr1	16519057	16519235		chr1	58012813	58012952		chr1	62796294	62796413		chr1	55585078	55585256
chr1	16546017	16546764		chr1	58130966	58131181		chr1	62906707	62906832		chr1	55586764	55586940
chr1	16601490	16602602		chr1	58164511	58164634		chr1	62914915	62915040		chr1	55621916	55622092
chr1	16603343	16603684		chr1	58222355	58222547		chr1	62929581	62929688		chr1	55671409	55671585
chr1	16611170	16611562		chr1	58304496	58304685		chr1	63061147	63061290		chr1	55864457	55864691
chr1	16617036	16619249		chr1	58334575	58334905		chr1	63113624	63114367		chr1	55868036	55868344
chr1	16654676	16655766		chr1	58335717	58336090		chr1	63168790	63168909		chr1	55952755	55952931
chr1	16656676	16657075		chr1	58366813	58367104		chr1	63176910	63177141		chr1	56146172	56146348
chr1	16665044	16666717		chr1	58445552	58445682		chr1	63201767	63201970		chr1	56150013	56150203
chr1	16667914	16668076		chr1	58537015	58537436		chr1	63210244	63210380		chr1	56442237	56442413
chr1	16677195	16677808		chr1	58586268	58586413		chr1	63213825	63214273		chr1	56729908	56730090
chr1	16702969	16703152		chr1	58652092	58652275		chr1	63273576	63273735		chr1	56807892	56808138
chr1	16706382	16707832		chr1	58698812	58698996		chr1	63442421	63442581		chr1	56925483	56925900
chr1	16779247	16780034		chr1	58725871	58726056		chr1	63445747	63446198		chr1	56934854	56935033
chr1	16784150	16784400		chr1	58727063	58727183		chr1	63696581	63696828		chr1	56972118	56972649
chr1	16800435	16800657		chr1	58761282	58761862		chr1	63777061	63777215		chr1	56973147	56973326
chr1	16854877	16855068		chr1	58859953	58860115		chr1	63895017	63895192		chr1	57106267	57106443
chr1	16901182	16901344		chr1	58910798	58910994		chr1	63945745	63945869		chr1	57292396	57292572
chr1	16984542	16984715		chr1	58946321	58946601		chr1	64005311	64005418		chr1	57335275	57335539
chr1	17001788	17002950		chr1	59003283	59003481		chr1	64088295	64088406		chr1	57346305	57346634
chr1	17097977	17098982		chr1	59237378	59237509		chr1	64095808	64095932		chr1	57377480	57377694
chr1	17105380	17105765		chr1	59269235	59269644		chr1	64119590	64119697		chr1	57406542	57406840
chr1	17112031	17112298		chr1	59270262	59270443		chr1	64121544	64122466		chr1	57539135	57539311
chr1	17130851	17131119		chr1	59276980	59277174		chr1	64209085	64209410		chr1	57619345	57619521
chr1	17162816	17163848		chr1	59315097	59315676		chr1	64226123	64226390		chr1	57621002	57621196
chr1	17168911	17169287		chr1	59328695	59328821		chr1	64378178	64378335		chr1	57652832	57653056
chr1	17191390	17192067		chr1	59365203	59365558		chr1	64524774	64524895		chr1	57774732	57775293
chr1	17198568	17198746		chr1	59426986	59427119		chr1	64532763	64533532		chr1	57841317	57841493
chr1	17254856	17255018		chr1	59444352	59444555		chr1	64617298	64617848		chr1	57863037	57863213
chr1	17266518	17266798		chr1	59478760	59479228		chr1	64690525	64691669		chr1	57891662	57891838
chr1	17273293	17273946		chr1	59485506	59485685		chr1	64715637	64715937		chr1	57939608	57939825
chr1	17337684	17338148		chr1	59488010	59488148		chr1	64736170	64736471		chr1	57952900	57953076
chr1	17339728	17340322		chr1	59520340	59520547		chr1	64736959	64737976		chr1	58014226	58014439
chr1	17351131	17351459		chr1	59580185	59580358		chr1	64747658	64747870		chr1	58028158	58028344
chr1	17365689	17366316		chr1	59648564	59648881		chr1	64787821	64787949		chr1	58037254	58037430
chr1	17369114	17369432		chr1	59663515	59663987		chr1	64852337	64852485		chr1	58135344	58135520
chr1	17406173	17406804		chr1	59695011	59695155		chr1	64956595	64956889		chr1	58168159	58168335
chr1	17495332	17495866		chr1	59728654	59728800		chr1	65178173	65179415		chr1	58345139	58345347
chr1	17511872	17512230		chr1	59795256	59795646		chr1	65186417	65186642		chr1	58366814	58366990
chr1	17513342	17513675		chr1	59817279	59817534		chr1	65469876	65469996		chr1	58393565	58393782
chr1	17540312	17540545		chr1	59896641	59896944		chr1	66173741	66173985		chr1	58396076	58396330
chr1	17568390	17568757		chr1	59912883	59913046		chr1	66174993	66175386		chr1	58400721	58400918
chr1	17602332	17602924		chr1	59917610	59917748		chr1	66306581	66306727		chr1	58423737	58423991
chr1	17604310	17604695		chr1	59924477	59924736		chr1	66700697	66700889		chr1	58441960	58442156
chr1	17605733	17606647		chr1	59930595	59930748		chr1	66816898	66817971		chr1	58445232	58445415
chr1	17629346	17629788		chr1	59943885	59944014		chr1	66862905	66863527		chr1	58503929	58504105
chr1	17673801	17673963		chr1	60235221	60235387		chr1	66884419	66884526		chr1	58504902	58505078
chr1	17691346	17692074		chr1	60240519	60240709		chr1	69106916	69107023		chr1	58521727	58521924
chr1	17695082	17695581		chr1	60274220	60274466		chr1	69277596	69277780		chr1	58570319	58570513
chr1	17723514	17723584		chr1	60343577	60343706		chr1	69286409	69286539		chr1	58614726	58614916
chr1	17744132	17744294		chr1	60362467	60362647		chr1	69687247	69687684		chr1	58670776	58671039
chr1	17751526	17751732		chr1	60416841	60417037		chr1	69689151	69689284		chr1	58711634	58711843
chr1	17753646	17754316		chr1	60567035	60567196		chr1	71102441	71103170		chr1	58760145	58760321
chr1	17767017	17767812		chr1	60611519	60611726		chr1	71398275	71398394		chr1	58909745	58909921
chr1	17773039	17773393		chr1	60778744	60779035		chr1	71482347	71482454		chr1	58946034	58946233
chr1	17786739	17787219		chr1	60819475	60819664		chr1	71556931	71557301		chr1	58973226	58973402
chr1	17811026	17811603		chr1	60825924	60826194		chr1	71618488	71618599		chr1	59277708	59277909
chr1	17831725	17832057		chr1	60851026	60851500		chr1	71646141	71646284		chr1	59425744	59425920
chr1	17844583	17845049		chr1	60920653	60920783		chr1	71652729	71653337		chr1	59482049	59482300
chr1	17856506	17857060		chr1	61053967	61054218		chr1	71653718	71653895		chr1	59483679	59484088
chr1	17872933	17873494		chr1	61095484	61095794		chr1	72013992	72014154		chr1	59551169	59551345
chr1	18104695	18106976		chr1	61181156	61181294		chr1	72057823	72058051		chr1	59564380	59564575
chr1	18127346	18127578		chr1	61400153	61400321		chr1	72058498	72058621		chr1	59649667	59649843
chr1	18173776	18174354		chr1	61411284	61411453		chr1	72076444	72076571		chr1	59684879	59685402
chr1	18175270	18175799		chr1	61418535	61418767		chr1	72172921	72173146		chr1	59763089	59764128
chr1	18208830	18209379		chr1	61559537	61559840		chr1	72211902	72212376		chr1	59823409	59823585
chr1	18224448	18224687		chr1	61622257	61622544		chr1	72226301	72226424		chr1	59849362	59849663
chr1	18240249	18240557		chr1	61716054	61716190		chr1	72229090	72229235		chr1	59861049	59861225
chr1	18248843	18249447		chr1	61741774	61741998		chr1	72242607	72242839		chr1	59900128	59900372
chr1	18262032	18262206		chr1	61873704	61873830		chr1	72243841	72244053		chr1	59912610	59913969
chr1	18264479	18265733		chr1	61904301	61904433		chr1	72244380	72244655		chr1	60042805	60042989
chr1	18292699	18293315		chr1	61912134	61912447		chr1	72254646	72254860		chr1	60097595	60098664
chr1	18310661	18311249		chr1	61931750	61932027		chr1	72255200	72255441		chr1	60180262	60181019
chr1	18350473	18351006		chr1	62018235	62018388		chr1	72284236	72284435		chr1	60343213	60343965
chr1	18362381	18362596		chr1	62183114	62183279		chr1	72307411	72307594		chr1	60394327	60394527
chr1	18367285	18367714		chr1	62237023	62237242		chr1	72426488	72426735		chr1	60409353	60410180
chr1	18369059	18369295		chr1	62384250	62384400		chr1	72490529	72490659		chr1	60446320	60446511
chr1	18388272	18388519		chr1	62398373	62398600		chr1	72537062	72537233		chr1	60505969	60506195
chr1	18515793	18516046		chr1	62425596	62425812		chr1	72538337	72538518		chr1	60560190	60560377
chr1	18594277	18594463		chr1	62428485	62428697		chr1	72583053	72583220		chr1	60565628	60565842
chr1	18602084	18602638		chr1	62431395	62431720		chr1	72609266	72609393		chr1	60566546	60567104
chr1	18844278	18844440		chr1	62665022	62665512		chr1	72806103	72806518		chr1	60575509	60575685
chr1	18849445	18850481		chr1	62678551	62678926		chr1	72824457	72824947		chr1	60640951	60641141
chr1	18858458	18858701		chr1	62717227	62717428		chr1	72827311	72827614		chr1	60670835	60671201
chr1	18976888	18977140		chr1	62734434	62734707		chr1	72870313	72870455		chr1	60778626	60778868
chr1	18982851	18983174		chr1	62737790	62738320		chr1	72872642	72872824		chr1	60822511	60822690
chr1	19057405	19057852		chr1	62767591	62767969		chr1	72945213	72945601		chr1	60825848	60826027
chr1	19092990	19093304		chr1	62783576	62783877		chr1	73140707	73140945		chr1	60838874	60839050
chr1	19096494	19096694		chr1	62794956	62795225		chr1	73232704	73232837		chr1	60899836	60900134
chr1	19148026	19148188		chr1	62832289	62832711		chr1	73530625	73530735		chr1	60916915	60917128
chr1	19149035	19149230		chr1	62932580	62932749		chr1	73666229	73666336		chr1	60920607	60920813
chr1	19150410	19150899		chr1	62956212	62956366		chr1	73672406	73672562		chr1	60957526	60957702
chr1	19171461	19171704		chr1	63168685	63168887		chr1	73799828	73799935		chr1	60971199	60971375
chr1	19205706	19206539		chr1	63201704	63202204		chr1	73928512	73928700		chr1	61094786	61095146
chr1	19218058	19219663		chr1	63210362	63210497		chr1	73932950	73933106		chr1	61286008	61286184
chr1	19244686	19244866		chr1	63213910	63214171		chr1	73953768	73953881		chr1	61313905	61314087
chr1	19419331	19419610		chr1	63442256	63442622		chr1	73955512	73955707		chr1	61326215	61326391
chr1	19431799	19432011		chr1	63553580	63553739		chr1	73959479	73960166		chr1	61638783	61638959
chr1	19458084	19458408		chr1	63646568	63646908		chr1	73961431	73961538		chr1	61818363	61818595
chr1	19487720	19488030		chr1	63696548	63696871		chr1	73962074	73962240		chr1	61837518	61837716
chr1	19525252	19525504		chr1	63776948	63777078		chr1	73963047	73963536		chr1	61901969	61902145
chr1	19531809	19532045		chr1	63900369	63900575		chr1	73966580	73966783		chr1	61953809	61954072
chr1	19534460	19535772		chr1	63900968	63901142		chr1	73972903	73973056		chr1	61968003	61968221
chr1	19546511	19547293		chr1	63909349	63909489		chr1	73998442	73998608		chr1	62155657	62155880
chr1	19549284	19549513		chr1	64101429	64101556		chr1	74016529	74016659		chr1	62179680	62179892
chr1	19562032	19563308		chr1	64112155	64112339		chr1	74025828	74025957		chr1	62190749	62190925
chr1	19565106	19565409		chr1	64122175	64122401		chr1	74026639	74026991		chr1	62291513	62291689
chr1	19567226	19568293		chr1	64209021	64209324		chr1	74027885	74028014		chr1	62396904	62397108
chr1	19582334	19582879		chr1	64214818	64215216		chr1	74028625	74028841		chr1	62518427	62518626
chr1	19611615	19611955		chr1	64226068	64226340		chr1	74036916	74037325		chr1	62527501	62527712
chr1	19647975	19648179		chr1	64288986	64289105		chr1	74054069	74054225		chr1	62551639	62551885
chr1	19737843	19738193		chr1	64301612	64301827		chr1	74063888	74064074		chr1	62593578	62593754
chr1	19757991	19758198		chr1	64338792	64338982		chr1	74066112	74066328		chr1	62703216	62703573
chr1	19770863	19772093		chr1	64378215	64378455		chr1	74066695	74066938		chr1	62706779	62707459
chr1	19774241	19775403		chr1	64397576	64397697		chr1	74068573	74069302		chr1	62714069	62714250
chr1	19782795	19783063		chr1	64435137	64435373		chr1	74070072	74070646		chr1	62734269	62734458
chr1	19786546	19786714		chr1	64524699	64524841		chr1	74084200	74085175		chr1	62737041	62737217
chr1	19794179	19794341		chr1	64576747	64576934		chr1	74091310	74091462		chr1	62752075	62752251
chr1	19806634	19807458		chr1	64601342	64601479		chr1	74091916	74092610		chr1	62763257	62763488
chr1	19849540	19850173		chr1	64616126	64616288		chr1	74094887	74095150		chr1	62765117	62765293
chr1	19856890	19857660		chr1	64691489	64691723		chr1	74098464	74099078		chr1	62876612	62876789
chr1	19869846	19870295		chr1	64692821	64692983		chr1	74124324	74124934		chr1	62879843	62880019
chr1	19882263	19882840		chr1	64715386	64715800		chr1	74236435	74236925		chr1	63113882	63114343
chr1	19895851	19896095		chr1	64844403	64844546		chr1	74239021	74239362		chr1	63177128	63177511
chr1	19906350	19906938		chr1	64853729	64853920		chr1	74253112	74253253		chr1	63249631	63249807
chr1	19912389	19912997		chr1	64875453	64875583		chr1	74270026	74270173		chr1	63266338	63266514
chr1	19947183	19947499		chr1	64899250	64899472		chr1	74284249	74285069		chr1	63294914	63295090
chr1	19968264	19968428		chr1	64956827	64957019		chr1	74295402	74296090		chr1	63446094	63446373
chr1	19973276	19974622		chr1	65067980	65068195		chr1	74297338	74297570		chr1	63480641	63480817
chr1	19975401	19975987		chr1	65171715	65171921		chr1	74299119	74299246		chr1	63537150	63537326
chr1	20030291	20030684		chr1	65172408	65172576		chr1	74304021	74304372		chr1	63630652	63630828
chr1	20081242	20082229		chr1	65178988	65179211		chr1	74304716	74304833		chr1	63659046	63659427
chr1	20084908	20085093		chr1	65179890	65180066		chr1	74305618	74305765		chr1	63697102	63697278
chr1	20094115	20094924		chr1	65335116	65335284		chr1	74331119	74331226		chr1	63704062	63704238
chr1	20108957	20109627		chr1	65347013	65347188		chr1	74332430	74332684		chr1	63730444	63730678
chr1	20110543	20110949		chr1	65370947	65371141		chr1	74337310	74337422		chr1	63788931	63789107
chr1	20129716	20130147		chr1	66176067	66176315		chr1	74386684	74387139		chr1	63824365	63824541
chr1	20176997	20177780		chr1	66189629	66189876		chr1	74389820	74390367		chr1	63825994	63826170
chr1	20188194	20188692		chr1	66784004	66784123		chr1	74391323	74392618		chr1	63857203	63857475
chr1	20216805	20216979		chr1	66789085	66789208		chr1	74397241	74397660		chr1	63873085	63873273
chr1	20222253	20223024		chr1	66820573	66820700		chr1	74415084	74415571		chr1	63937194	63937370
chr1	20224632	20224794		chr1	66884179	66884516		chr1	74506061	74506879		chr1	63953669	63953845
chr1	20248102	20248326		chr1	66896279	66896481		chr1	74537857	74538094		chr1	63993364	63993607
chr1	20251467	20252370		chr1	66914032	66914246		chr1	74587760	74588399		chr1	64095823	64096010
chr1	20273226	20276686		chr1	67038812	67038959		chr1	74601365	74601600		chr1	64115572	64115748
chr1	20297408	20297803		chr1	67129065	67129382		chr1	74661650	74662112		chr1	64122331	64122547
chr1	20329727	20329897		chr1	67133646	67133815		chr1	74713126	74713355		chr1	64209155	64209409
chr1	20405588	20406443		chr1	67238527	67238830		chr1	74748867	74749006		chr1	64304330	64304506
chr1	20446597	20446816		chr1	67369295	67369515		chr1	74749460	74749571		chr1	64337026	64337202
chr1	20448699	20450268		chr1	67419119	67419262		chr1	74754229	74754455		chr1	64400065	64400241
chr1	20457432	20457623		chr1	67429205	67429406		chr1	74771599	74771841		chr1	64491721	64491924
chr1	20471365	20471625		chr1	67495905	67496493		chr1	74773303	74773461		chr1	64531898	64532734
chr1	20535683	20536061		chr1	67509288	67509617		chr1	74784025	74784165		chr1	64617335	64617806
chr1	20544292	20544597		chr1	67631773	67631929		chr1	74791942	74792076		chr1	64621515	64621691
chr1	20554542	20554798		chr1	67785784	67785942		chr1	74795434	74795565		chr1	64690888	64691815
chr1	20584003	20585736		chr1	68645043	68645206		chr1	74803154	74803326		chr1	64735423	64735611
chr1	20593978	20594334		chr1	68676613	68676831		chr1	74807099	74807742		chr1	64736241	64736699
chr1	20614252	20614955		chr1	68831047	68831185		chr1	74808177	74808354		chr1	64737492	64737683
chr1	20619973	20620481		chr1	69010250	69010439		chr1	74818585	74818754		chr1	64841801	64842017
chr1	20629900	20630194		chr1	69030415	69030609		chr1	74854789	74855035		chr1	64856096	64856272
chr1	20668803	20668985		chr1	69241910	69242114		chr1	74858171	74858354		chr1	64871824	64872000
chr1	20677209	20677694		chr1	69277549	69277827		chr1	74882274	74882425		chr1	64974623	64974799
chr1	20678175	20678227		chr1	69285779	69285919		chr1	74892986	74893337		chr1	65006178	65006354
chr1	20681822	20682807		chr1	69286503	69286697		chr1	74950217	74950348		chr1	65088926	65089124
chr1	20746657	20748845		chr1	69338608	69338760		chr1	75040402	75040606		chr1	65178299	65178665
chr1	20774105	20774286		chr1	69453814	69453962		chr1	75124607	75125306		chr1	65179101	65179390
chr1	20778912	20779281		chr1	69504858	69505039		chr1	75141470	75141718		chr1	65186377	65186603
chr1	20819394	20820279		chr1	69610070	69610197		chr1	75142645	75142914		chr1	65220538	65220780
chr1	20825113	20825581		chr1	69656232	69657127		chr1	75168523	75169097		chr1	65298885	65299141
chr1	20846562	20846970		chr1	69683253	69683402		chr1	75180373	75180647		chr1	65503551	65503754
chr1	20847912	20848235		chr1	69878038	69878214		chr1	75219256	75219430		chr1	65568460	65568637
chr1	20856984	20857500		chr1	70178530	70178674		chr1	75230714	75230908		chr1	65725651	65725827
chr1	20867391	20867666		chr1	70203690	70203811		chr1	75236312	75236668		chr1	65835365	65835541
chr1	20875639	20875813		chr1	70505344	70505474		chr1	75248176	75248368		chr1	65850105	65850281
chr1	20883850	20884178		chr1	70856418	70856537		chr1	75263130	75263240		chr1	66002946	66003152
chr1	20885427	20886338		chr1	70881499	70881622		chr1	75277304	75277415		chr1	66060545	66060721
chr1	20896126	20896961		chr1	70944482	70944789		chr1	75280953	75281077		chr1	66173672	66174041
chr1	20902937	20903367		chr1	71004206	71004345		chr1	75317004	75318105		chr1	66354434	66354623
chr1	20910478	20910735		chr1	71009781	71009947		chr1	75360162	75360412		chr1	66437550	66437834
chr1	20923017	20923668		chr1	71014190	71014599		chr1	75381240	75381460		chr1	66485212	66485408
chr1	20954431	20954798		chr1	71117209	71117341		chr1	75381900	75382310		chr1	66572587	66572851
chr1	20969302	20969537		chr1	71117788	71117988		chr1	75447733	75447851		chr1	66700763	66701044
chr1	20971274	20972049		chr1	71241519	71241849		chr1	75450439	75450546		chr1	66767980	66768215
chr1	20973315	20973477		chr1	71310642	71310841		chr1	75458377	75458856		chr1	66796908	66797084
chr1	20986007	20986536		chr1	71391499	71391618		chr1	75478691	75479605		chr1	66816849	66817028
chr1	20987242	20987502		chr1	71392513	71392636		chr1	75480886	75481051		chr1	67051588	67051764
chr1	21132913	21133702		chr1	71398120	71398441		chr1	75486708	75487571		chr1	67158020	67158196
chr1	21151687	21152341		chr1	71464110	71464294		chr1	75489547	75489965		chr1	67402312	67402510
chr1	21188591	21188656		chr1	71550946	71551079		chr1	75492742	75493028		chr1	67498619	67498795
chr1	21229958	21230257		chr1	71589618	71589754		chr1	75505415	75505627		chr1	67521355	67521672
chr1	21256535	21256773		chr1	71606043	71606288		chr1	75506245	75506471		chr1	67533448	67533624
chr1	21283872	21284207		chr1	71618478	71618618		chr1	75521330	75521623		chr1	67549166	67549349
chr1	21305416	21305672		chr1	71646077	71646331		chr1	75546258	75546716		chr1	67766021	67766197
chr1	21400820	21401043		chr1	71653262	71653447		chr1	75551919	75552128		chr1	67897680	67897856
chr1	21414521	21415122		chr1	71692433	71692564		chr1	75631659	75631889		chr1	67976669	67976853
chr1	21438581	21438743		chr1	71877490	71877628		chr1	75662485	75662640		chr1	68071343	68071519
chr1	21454205	21454617		chr1	71938739	71938872		chr1	75705421	75705556		chr1	68219095	68219271
chr1	21458095	21458869		chr1	71947658	71947777		chr1	75721125	75721269		chr1	68442972	68443171
chr1	21478631	21478878		chr1	71957403	71957576		chr1	75772145	75772272		chr1	68447415	68447591
chr1	21482716	21482999		chr1	72014014	72014327		chr1	75886611	75886750		chr1	68452836	68453012
chr1	21487700	21488441		chr1	72021935	72022114		chr1	75888373	75888490		chr1	69038325	69038501
chr1	21491845	21492435		chr1	72057743	72058631		chr1	76068483	76068642		chr1	69107754	69107941
chr1	21499564	21501222		chr1	72076139	72076718		chr1	76136945	76137059		chr1	69133316	69133492
chr1	21502664	21503402		chr1	72108994	72109258		chr1	76209397	76209579		chr1	69153655	69153831
chr1	21510485	21511237		chr1	72141941	72142081		chr1	76646271	76646378		chr1	69352372	69352548
chr1	21514216	21514438		chr1	72219373	72219541		chr1	76718065	76718244		chr1	69454032	69454215
chr1	21527413	21527866		chr1	72226332	72227190		chr1	76835428	76835591		chr1	69687184	69687674
chr1	21536607	21537049		chr1	72229068	72229393		chr1	77515088	77515223		chr1	70009978	70010154
chr1	21545385	21546356		chr1	72242805	72242969		chr1	77840703	77840853		chr1	70022326	70022637
chr1	21557192	21557764		chr1	72244327	72244783		chr1	78070799	78070908		chr1	70252880	70253056
chr1	21562233	21562689		chr1	72255092	72256055		chr1	78116221	78116336		chr1	70265881	70266143
chr1	21567988	21569203		chr1	72257003	72257128		chr1	78201416	78201566		chr1	70330913	70331089
chr1	21589923	21591001		chr1	72304811	72304930		chr1	78216575	78217870		chr1	70352233	70352409
chr1	21616152	21617436		chr1	72307224	72307463		chr1	78307854	78307967		chr1	70417624	70417800
chr1	21626629	21627437		chr1	72419141	72419306		chr1	78448234	78448468		chr1	70419888	70420064
chr1	21629514	21630156		chr1	72449933	72450055		chr1	78465288	78465445		chr1	70493894	70494073
chr1	21631516	21631683		chr1	72538300	72538613		chr1	78575319	78575428		chr1	70836389	70836606
chr1	21658593	21658782		chr1	72583072	72583330		chr1	78657608	78658459		chr1	70838182	70838373
chr1	21670203	21670395		chr1	72699910	72700119		chr1	79144331	79144439		chr1	70917730	70917941
chr1	21689027	21689639		chr1	72712787	72712906		chr1	79315655	79315801		chr1	71023631	71023830
chr1	21701972	21704241		chr1	72739763	72739904		chr1	79640382	79640567		chr1	71102399	71102686
chr1	21719970	21720730		chr1	72806231	72806470		chr1	79671991	79672242		chr1	71262628	71262840
chr1	21733110	21733438		chr1	72930385	72930910		chr1	79712680	79712843		chr1	71282722	71282947
chr1	21735911	21736518		chr1	72994198	72994495		chr1	79761626	79761780		chr1	71333234	71333410
chr1	21740743	21742252		chr1	73126426	73126575		chr1	79776008	79776187		chr1	71373090	71373368
chr1	21745164	21745782		chr1	73232674	73232801		chr1	79823610	79823749		chr1	71381804	71381980
chr1	21747562	21747740		chr1	73500787	73500945		chr1	79858504	79858842		chr1	71557017	71557577
chr1	21753162	21753485		chr1	73681970	73682219		chr1	80053161	80053268		chr1	71580462	71580638
chr1	21756724	21757793		chr1	73799761	73799943		chr1	80303356	80303477		chr1	71653069	71653308
chr1	21759516	21762179		chr1	73812695	73812901		chr1	80340175	80341261		chr1	71673431	71673636
chr1	21770241	21771545		chr1	73880898	73881025		chr1	81539746	81539858		chr1	71704577	71704766
chr1	21798002	21798781		chr1	73947791	73947938		chr1	81894184	81894408		chr1	71734999	71735175
chr1	21807261	21807423		chr1	73955481	73955653		chr1	82235901	82236072		chr1	71783961	71784292
chr1	21809359	21810042		chr1	73959699	73960172		chr1	82283239	82283495		chr1	71804586	71804966
chr1	21811357	21811966		chr1	73966822	73966951		chr1	82287682	82287802		chr1	71882109	71882285
chr1	21829076	21829305		chr1	74041820	74041988		chr1	82290618	82291843		chr1	71883567	71883869
chr1	21835507	21837136		chr1	74065205	74065356		chr1	82476457	82476564		chr1	71978349	71978525
chr1	21838619	21839264		chr1	74068780	74068899		chr1	82537838	82538110		chr1	72049668	72049865
chr1	21847041	21847093		chr1	74070090	74070675		chr1	82586816	82587285		chr1	72109089	72109292
chr1	21852981	21853227		chr1	74081956	74082280		chr1	82597270	82597420		chr1	72146394	72146570
chr1	21855869	21856657		chr1	74084176	74084651		chr1	82725039	82725232		chr1	72158040	72158268
chr1	21861588	21861773		chr1	74092150	74092517		chr1	82785660	82785844		chr1	72212143	72212400
chr1	21866563	21867074		chr1	74238332	74238483		chr1	82834582	82834859		chr1	72243764	72243980
chr1	21868082	21868402		chr1	74238970	74239112		chr1	82839255	82840361		chr1	72254598	72254777
chr1	21871286	21871545		chr1	74253104	74253604		chr1	82916917	82917156		chr1	72272167	72272405
chr1	21881407	21882290		chr1	74269942	74270200		chr1	83006251	83006458		chr1	72284039	72284482
chr1	21883397	21883947		chr1	74295417	74295998		chr1	83123308	83123437		chr1	72307318	72307966
chr1	21889035	21889197		chr1	74300434	74300752		chr1	83650389	83650522		chr1	72323220	72323442
chr1	21890786	21891025		chr1	74304696	74305114		chr1	83852290	83852411		chr1	72391797	72391975
chr1	21910082	21911006		chr1	74337237	74337494		chr1	83915622	83915792		chr1	72415358	72415534
chr1	21915568	21916951		chr1	74391289	74391431		chr1	84035203	84035349		chr1	72425551	72425774
chr1	21919631	21920149		chr1	74413766	74413992		chr1	84183027	84183241		chr1	72608788	72609047
chr1	21928578	21929068		chr1	74455744	74455926		chr1	84229433	84229542		chr1	72711134	72711692
chr1	21947028	21947724		chr1	74506663	74506809		chr1	84284516	84284958		chr1	72730000	72730287
chr1	21960302	21961996		chr1	74677210	74677561		chr1	84362274	84362426		chr1	72823916	72824956
chr1	21964143	21965193		chr1	74726766	74727047		chr1	84407007	84407178		chr1	72867649	72867899
chr1	21976708	21977155		chr1	74893171	74893383		chr1	84695675	84695958		chr1	72974864	72975103
chr1	22008038	22008837		chr1	74971701	74971849		chr1	84711530	84711719		chr1	73202268	73202444
chr1	22044045	22044472		chr1	75127239	75127419		chr1	84838527	84838963		chr1	73250586	73250806
chr1	22100118	22101450		chr1	75248194	75248359		chr1	84839285	84840080		chr1	73271593	73271769
chr1	22105543	22106456		chr1	75317910	75318078		chr1	84856395	84856508		chr1	73368601	73368777
chr1	22112503	22112719		chr1	75328897	75329062		chr1	84881606	84881893		chr1	73417748	73417924
chr1	22142196	22142375		chr1	75381047	75381306		chr1	85779835	85780064		chr1	73532669	73532845
chr1	22185357	22185409		chr1	75480860	75481031		chr1	85793266	85794090		chr1	73902656	73902848
chr1	22203794	22205533		chr1	75489815	75490049		chr1	85794416	85794620		chr1	73959612	73959948
chr1	22224038	22224420		chr1	75492756	75492922		chr1	85813827	85814016		chr1	73962287	73962490
chr1	22248936	22249210		chr1	75530731	75531354		chr1	85852914	85853103		chr1	74001573	74001778
chr1	22251190	22251355		chr1	75551945	75552085		chr1	85853438	85853545		chr1	74009409	74009585
chr1	22273925	22274448		chr1	75631679	75631818		chr1	86024695	86024807		chr1	74037002	74037196
chr1	22277968	22278211		chr1	75658105	75658264		chr1	86046280	86046387		chr1	74042972	74043174
chr1	22282775	22282989		chr1	75662729	75662882		chr1	86064535	86064730		chr1	74045459	74045635
chr1	22341251	22341991		chr1	75704806	75705103		chr1	86234559	86234768		chr1	74063705	74063991
chr1	22343057	22343691		chr1	75721125	75721297		chr1	86236595	86236820		chr1	74066213	74066391
chr1	22349899	22350424		chr1	75722544	75722741		chr1	86263742	86263853		chr1	74068786	74069226
chr1	22354376	22355334		chr1	75723104	75723288		chr1	86294988	86295271		chr1	74069869	74070252
chr1	22372524	22372819		chr1	75781459	75781727		chr1	86303066	86303495		chr1	74083962	74084461
chr1	22376700	22377451		chr1	75804595	75804732		chr1	86358783	86359747		chr1	74121931	74122114
chr1	22395438	22395867		chr1	75869749	75870104		chr1	86376413	86376533		chr1	74124327	74124920
chr1	22414738	22415004		chr1	75886517	75886651		chr1	86434292	86434887		chr1	74135191	74135376
chr1	22421964	22422494		chr1	75997253	75997436		chr1	86435470	86435613		chr1	74167425	74167601
chr1	22466663	22466969		chr1	76086137	76086289		chr1	86440669	86440792		chr1	74236224	74236988
chr1	22473118	22474008		chr1	76090512	76090677		chr1	86441428	86441724		chr1	74284694	74285024
chr1	22475840	22476420		chr1	76136917	76137101		chr1	86442105	86442768		chr1	74295466	74295687
chr1	22484338	22484713		chr1	76246729	76247010		chr1	86443537	86443760		chr1	74303945	74304454
chr1	22487242	22488268		chr1	76273084	76273321		chr1	86465031	86465191		chr1	74332232	74332608
chr1	22509535	22509826		chr1	76343876	76344014		chr1	86470859	86470981		chr1	74375094	74375270
chr1	22520144	22520694		chr1	76392629	76393064		chr1	86472146	86472938		chr1	74392046	74392283
chr1	22532553	22534669		chr1	76645871	76646394		chr1	86487403	86487950		chr1	74397162	74397562
chr1	22556511	22556997		chr1	76717765	76718219		chr1	86498257	86498382		chr1	74406188	74406377
chr1	22566401	22566723		chr1	76873749	76873931		chr1	86503885	86504643		chr1	74415300	74415476
chr1	22573687	22573881		chr1	76875454	76875843		chr1	86505047	86505689		chr1	74505762	74505938
chr1	22582202	22583113		chr1	76907711	76907919		chr1	86509516	86509756		chr1	74506617	74506793
chr1	22584786	22585000		chr1	76980930	76981172		chr1	86522468	86522712		chr1	74588165	74588341
chr1	22586673	22587581		chr1	77248559	77248888		chr1	86525970	86526493		chr1	74661608	74662163
chr1	22592314	22592652		chr1	77471084	77471215		chr1	86528315	86528547		chr1	74748663	74748909
chr1	22650376	22652525		chr1	77496940	77497098		chr1	86557985	86558092		chr1	74789640	74789816
chr1	22655857	22656375		chr1	77504945	77505087		chr1	86582097	86582380		chr1	74802108	74802363
chr1	22664204	22664467		chr1	77511978	77512106		chr1	86586999	86587318		chr1	74803120	74803315
chr1	22735258	22735441		chr1	77512933	77513124		chr1	86623387	86623581		chr1	74806666	74806844
chr1	22737723	22740359		chr1	77585649	77585808		chr1	86647599	86647765		chr1	74854749	74854957
chr1	22742791	22745021		chr1	77629837	77630137		chr1	86648713	86648820		chr1	74894952	74895160
chr1	22750180	22750609		chr1	77802015	77802155		chr1	86703597	86704059		chr1	74920029	74920205
chr1	22791613	22791843		chr1	77840658	77840787		chr1	86758237	86758524		chr1	75141579	75141755
chr1	22800423	22800716		chr1	78023538	78023679		chr1	86837625	86837742		chr1	75142472	75143024
chr1	22805545	22805962		chr1	78070805	78071084		chr1	86838752	86838977		chr1	75149766	75149973
chr1	22817686	22817796		chr1	78116216	78116382		chr1	86858979	86859126		chr1	75168612	75169167
chr1	22847868	22848365		chr1	78307840	78308002		chr1	86955986	86956164		chr1	75178895	75179071
chr1	22849609	22849904		chr1	78387911	78388127		chr1	87021654	87021802		chr1	75192141	75192443
chr1	22881447	22882052		chr1	78448218	78448451		chr1	87067832	87068002		chr1	75210148	75210370
chr1	22885091	22886112		chr1	78537420	78537691		chr1	87175908	87176337		chr1	75214509	75214756
chr1	22888915	22889185		chr1	78575216	78575338		chr1	87184939	87185050		chr1	75236357	75236662
chr1	22896699	22897393		chr1	78601455	78601699		chr1	87187074	87187245		chr1	75312860	75313036
chr1	22906675	22907128		chr1	78727261	78727479		chr1	87190349	87190496		chr1	75317387	75317783
chr1	22955815	22956381		chr1	78827268	78827441		chr1	87212249	87212376		chr1	75360063	75360251
chr1	22962254	22962713		chr1	78843571	78843759		chr1	87213022	87213157		chr1	75381317	75381602
chr1	22990097	22990382		chr1	78866015	78866174		chr1	87213708	87214493		chr1	75381922	75382130
chr1	23023260	23024055		chr1	78897576	78897932		chr1	87226567	87226689		chr1	75383045	75383221
chr1	23027206	23027598		chr1	78910307	78910517		chr1	87271265	87271567		chr1	75409863	75410039
chr1	23077925	23078500		chr1	79315662	79315844		chr1	87273318	87273434		chr1	75426622	75426798
chr1	23104638	23105008		chr1	79594010	79594203		chr1	87287195	87287439		chr1	75427870	75428090
chr1	23111068	23112304		chr1	79606863	79607004		chr1	87326817	87327027		chr1	75477213	75477635
chr1	23117251	23118267		chr1	79640197	79640811		chr1	87495127	87495252		chr1	75478760	75479238
chr1	23125167	23125373		chr1	79649451	79649599		chr1	87509221	87510005		chr1	75486645	75486951
chr1	23162754	23164169		chr1	79712579	79712952		chr1	87510348	87510565		chr1	75492702	75493089
chr1	23168648	23169425		chr1	79858691	79858821		chr1	87551038	87551423		chr1	75505145	75505630
chr1	23202208	23203151		chr1	79874936	79875056		chr1	87560253	87560505		chr1	75750444	75750636
chr1	23207713	23208797		chr1	79903107	79903270		chr1	87659047	87659239		chr1	75788589	75788773
chr1	23214577	23215580		chr1	79936253	79936425		chr1	87690054	87690260		chr1	75792468	75792716
chr1	23227942	23228130		chr1	80011705	80011840		chr1	87721829	87722084		chr1	75868314	75868561
chr1	23231181	23233770		chr1	80024461	80024744		chr1	87723424	87723619		chr1	75985409	75985661
chr1	23238018	23238212		chr1	80034356	80034625		chr1	87848757	87848864		chr1	75988659	75988886
chr1	23251788	23252792		chr1	80043742	80043947		chr1	87853092	87853348		chr1	76067037	76067213
chr1	23255978	23257572		chr1	80044367	80044515		chr1	87892540	87892787		chr1	76257830	76258014
chr1	23261902	23262509		chr1	80237513	80237721		chr1	88008276	88008532		chr1	76296893	76297069
chr1	23264226	23266396		chr1	80303087	80303456		chr1	88104181	88104420		chr1	76553117	76553293
chr1	23271567	23271654		chr1	80315927	80316084		chr1	88134466	88134671		chr1	76679313	76679534
chr1	23273934	23274096		chr1	80448557	80448739		chr1	88155703	88155865		chr1	76839456	76839700
chr1	23275653	23275893		chr1	80496472	80496637		chr1	88205482	88205752		chr1	77044150	77044326
chr1	23280095	23280310		chr1	80603150	80603345		chr1	88277145	88277710		chr1	77080760	77080936
chr1	23285749	23286489		chr1	80635560	80635679		chr1	88306592	88306727		chr1	77140553	77140805
chr1	23293014	23293410		chr1	80640971	80641389		chr1	88360961	88361215		chr1	77266167	77266343
chr1	23314573	23314872		chr1	80959376	80959730		chr1	88437886	88437993		chr1	77298090	77298273
chr1	23316651	23317660		chr1	81137867	81138061		chr1	88466720	88466982		chr1	77329580	77329769
chr1	23340149	23340467		chr1	81231884	81232374		chr1	88525881	88526013		chr1	77463916	77464150
chr1	23368078	23368333		chr1	81253405	81253534		chr1	88534149	88534256		chr1	77561055	77561254
chr1	23370747	23370968		chr1	81341053	81341191		chr1	88654801	88655102		chr1	77673812	77673988
chr1	23387885	23388054		chr1	81362229	81362350		chr1	88655601	88655716		chr1	77741644	77741820
chr1	23394131	23394428		chr1	81474382	81474501		chr1	88656122	88656281		chr1	77840703	77840879
chr1	23479311	23479504		chr1	81549037	81549158		chr1	88661408	88661531		chr1	77999387	77999644
chr1	23487087	23487808		chr1	81734302	81734467		chr1	88666725	88666857		chr1	78016816	78017053
chr1	23526682	23526928		chr1	81737237	81737420		chr1	88700328	88700454		chr1	78062494	78062698
chr1	23635135	23635664		chr1	81743377	81743541		chr1	88701640	88702653		chr1	78133479	78133655
chr1	23645257	23645526		chr1	81779963	81780205		chr1	88754777	88754917		chr1	78370253	78370429
chr1	23657425	23657800		chr1	81860040	81860252		chr1	88763818	88763941		chr1	78430441	78430643
chr1	23715590	23715805		chr1	81913437	81914025		chr1	88779993	88780100		chr1	78443117	78443328
chr1	23751418	23751612		chr1	81968392	81968521		chr1	88839904	88840074		chr1	78444918	78445112
chr1	23762944	23763120		chr1	81987541	81987705		chr1	88866996	88867128		chr1	78488567	78488940
chr1	23795627	23795843		chr1	82093618	82094165		chr1	88924006	88924583		chr1	78504547	78504723
chr1	23828317	23828553		chr1	82284554	82285098		chr1	88994942	88995065		chr1	78555772	78555948
chr1	23838047	23838342		chr1	82312347	82312583		chr1	89015553	89015685		chr1	78613010	78613206
chr1	23866750	23867388		chr1	82372045	82372238		chr1	89063120	89063261		chr1	78658061	78658474
chr1	23898265	23898485		chr1	82429084	82429399		chr1	89068950	89069117		chr1	78663664	78663840
chr1	23906239	23906401		chr1	82474474	82474871		chr1	89070008	89071249		chr1	78698242	78698439
chr1	23919682	23922579		chr1	82475291	82475466		chr1	89072615	89072936		chr1	78861658	78861834
chr1	23924437	23924604		chr1	82525590	82525719		chr1	89092888	89093031		chr1	78891144	78891320
chr1	23945706	23947710		chr1	82537833	82538193		chr1	89122524	89122749		chr1	79141173	79141349
chr1	23948968	23949913		chr1	82599250	82599457		chr1	89124206	89124452		chr1	79305008	79305200
chr1	24004975	24005518		chr1	82820675	82820856		chr1	89131845	89132061		chr1	79580036	79580212
chr1	24033872	24034558		chr1	82841041	82841238		chr1	89214528	89214635		chr1	79649362	79649538
chr1	24040274	24040883		chr1	82857962	82858114		chr1	89252555	89252880		chr1	79659776	79659952
chr1	24041877	24043293		chr1	82972095	82972259		chr1	89454380	89455140		chr1	79671298	79671882
chr1	24070830	24071494		chr1	82973980	82974101		chr1	89465640	89465797		chr1	79761460	79761893
chr1	24088051	24088355		chr1	83006161	83006500		chr1	89481221	89481332		chr1	79776003	79776495
chr1	24097508	24098758		chr1	83076246	83076398		chr1	89570598	89570722		chr1	79824247	79824423
chr1	24099694	24100761		chr1	83120437	83120713		chr1	89579959	89580694		chr1	79858701	79858959
chr1	24106662	24108565		chr1	83122983	83123819		chr1	89581144	89581269		chr1	79881324	79881500
chr1	24109197	24109282		chr1	83645115	83645279		chr1	89671071	89671234		chr1	79889580	79889756
chr1	24115759	24116122		chr1	83794618	83794925		chr1	89710099	89710214		chr1	79904208	79904460
chr1	24120774	24120851		chr1	83840662	83840796		chr1	89809497	89809629		chr1	79936373	79936696
chr1	24134202	24135177		chr1	83850993	83851388		chr1	89823977	89824093		chr1	79997504	79997680
chr1	24164330	24164715		chr1	83852251	83852458		chr1	89870662	89870802		chr1	80115219	80115499
chr1	24171407	24171721		chr1	83882395	83882622		chr1	89876777	89876980		chr1	80152427	80152603
chr1	24182498	24183996		chr1	83906930	83907231		chr1	89895615	89895877		chr1	80182237	80182413
chr1	24185060	24186271		chr1	83918675	83918854		chr1	89927230	89927337		chr1	80193121	80193297
chr1	24220530	24220775		chr1	84028447	84028624		chr1	89940474	89940625		chr1	80340558	80341012
chr1	24224926	24225112		chr1	84035182	84035420		chr1	89963028	89963167		chr1	80402615	80402791
chr1	24233695	24234055		chr1	84086500	84086767		chr1	90005980	90006099		chr1	80447621	80447826
chr1	24249097	24249340		chr1	84177859	84177978		chr1	90074795	90075060		chr1	80536112	80536288
chr1	24255825	24256518		chr1	84182053	84182322		chr1	90097407	90097574		chr1	80603559	80603738
chr1	24271011	24271699		chr1	84182945	84183190		chr1	90153464	90153681		chr1	80711045	80711223
chr1	24298068	24298705		chr1	84194587	84194721		chr1	90202317	90202699		chr1	80817837	80818013
chr1	24315216	24315784		chr1	84200068	84200255		chr1	90203789	90203986		chr1	80846420	80846627
chr1	24326148	24326658		chr1	84406984	84407237		chr1	90209031	90209439		chr1	81205932	81206108
chr1	24367740	24368507		chr1	84427156	84427337		chr1	90225765	90225961		chr1	81246480	81246656
chr1	24370221	24370822		chr1	84432984	84433187		chr1	90234719	90234847		chr1	81282683	81282859
chr1	24392810	24393547		chr1	84449454	84449791		chr1	90258268	90258476		chr1	81372338	81372570
chr1	24404446	24404993		chr1	84461141	84461461		chr1	90276258	90276413		chr1	81402793	81402969
chr1	24415238	24416143		chr1	84464148	84464734		chr1	90289026	90289212		chr1	81739458	81739698
chr1	24426775	24426989		chr1	84522814	84522937		chr1	90351973	90352080		chr1	81740922	81741122
chr1	24432897	24433541		chr1	84576995	84577122		chr1	90461758	90462025		chr1	81748003	81748327
chr1	24442994	24444262		chr1	84804567	84804843		chr1	90471080	90471221		chr1	81930263	81930518
chr1	24458296	24459233		chr1	84839366	84839651		chr1	90489067	90489255		chr1	82254022	82254293
chr1	24476208	24476511		chr1	84840515	84840644		chr1	90506660	90506900		chr1	82258453	82258676
chr1	24506445	24507234		chr1	84881554	84881825		chr1	90519113	90519794		chr1	82283331	82283683
chr1	24508077	24508284		chr1	85305255	85305395		chr1	90524807	90524946		chr1	82291422	82291990
chr1	24523785	24524178		chr1	85779776	85780097		chr1	90543976	90544150		chr1	82316925	82317122
chr1	24532221	24533208		chr1	85794491	85794849		chr1	90603259	90603553		chr1	82586709	82586885
chr1	24536042	24536302		chr1	85813832	85814133		chr1	90634253	90634701		chr1	82606139	82606431
chr1	24552021	24552275		chr1	85814868	85815110		chr1	90641392	90641563		chr1	82689660	82689843
chr1	24553481	24553747		chr1	85815499	85815792		chr1	90677845	90678105		chr1	82725063	82725299
chr1	24578935	24579151		chr1	85852899	85853133		chr1	90724845	90724977		chr1	82773337	82773513
chr1	24602155	24602940		chr1	85975156	85975427		chr1	90735782	90735914		chr1	82785441	82785773
chr1	24612618	24612880		chr1	86024531	86024759		chr1	90760730	90760837		chr1	82839299	82839757
chr1	24618358	24618683		chr1	86059447	86059664		chr1	90834971	90835079		chr1	83049773	83049949
chr1	24626861	24627108		chr1	86064239	86064460		chr1	90840313	90840502		chr1	83081755	83081931
chr1	24634191	24634872		chr1	86234539	86234751		chr1	90842858	90843032		chr1	83084498	83084674
chr1	24637047	24637699		chr1	86236477	86237071		chr1	90849981	90850091		chr1	83112534	83112768
chr1	24638919	24639207		chr1	86295001	86295289		chr1	90852918	90853093		chr1	83242904	83243084
chr1	24650837	24650999		chr1	86359545	86359697		chr1	90896729	90896971		chr1	83262116	83262292
chr1	24678349	24678803		chr1	86434498	86434887		chr1	90900380	90900539		chr1	83285078	83285439
chr1	24703599	24703982		chr1	86441165	86441334		chr1	90901263	90901492		chr1	83584367	83584575
chr1	24715576	24715763		chr1	86442535	86442755		chr1	90909631	90909853		chr1	83687617	83687793
chr1	24716920	24717156		chr1	86487481	86487642		chr1	90928363	90928470		chr1	83934486	83934757
chr1	24747944	24748442		chr1	86504176	86504352		chr1	90967148	90967300		chr1	84004774	84004950
chr1	24791822	24792041		chr1	86509533	86509755		chr1	90969656	90969791		chr1	84038198	84038437
chr1	24798943	24799543		chr1	86522539	86522721		chr1	90998649	90998924		chr1	84043498	84043676
chr1	24814066	24814760		chr1	86525269	86525388		chr1	90999347	90999590		chr1	84073115	84073377
chr1	24919047	24919606		chr1	86526405	86526756		chr1	91003318	91003591		chr1	84100250	84100426
chr1	25058471	25059115		chr1	86529050	86529187		chr1	91011394	91011547		chr1	84136279	84136455
chr1	25075293	25075638		chr1	86532183	86532341		chr1	91015471	91016343		chr1	84192135	84192311
chr1	25085586	25086151		chr1	86623421	86623637		chr1	91017277	91017873		chr1	84207373	84207549
chr1	25087874	25088990		chr1	86647574	86647814		chr1	91020005	91020155		chr1	84272009	84272250
chr1	25155040	25155321		chr1	86757997	86758362		chr1	91022664	91022825		chr1	84284433	84284624
chr1	25157167	25157753		chr1	86837617	86838243		chr1	91023327	91023445		chr1	84334984	84335287
chr1	25168193	25168355		chr1	86838681	86838981		chr1	91029768	91030009		chr1	84424244	84424431
chr1	25189557	25190074		chr1	86858933	86859511		chr1	91035414	91035525		chr1	84721475	84721651
chr1	25255718	25256437		chr1	86912525	86912652		chr1	91039983	91040139		chr1	84839347	84839602
chr1	25308353	25308680		chr1	86913125	86913355		chr1	91041014	91041169		chr1	84872257	84872433
chr1	25361201	25361498		chr1	86956157	86956630		chr1	91052556	91053606		chr1	85265634	85265859
chr1	25367285	25367967		chr1	87021542	87021693		chr1	91060298	91060542		chr1	85707754	85707930
chr1	25430613	25431678		chr1	87176045	87176303		chr1	91062644	91062752		chr1	85727747	85727923
chr1	25443407	25443610		chr1	87226419	87226976		chr1	91063879	91064273		chr1	85794273	85794504
chr1	25452452	25453021		chr1	87255326	87255445		chr1	91068336	91068471		chr1	85829119	85829295
chr1	25534139	25534841		chr1	87271324	87271566		chr1	91090418	91090628		chr1	86037082	86037305
chr1	25536975	25537499		chr1	87287217	87287423		chr1	91094892	91095456		chr1	86044049	86044252
chr1	25538656	25539042		chr1	87314006	87314165		chr1	91097494	91097733		chr1	86110800	86110976
chr1	25541098	25542650		chr1	87359165	87359354		chr1	91125099	91125240		chr1	86125610	86125797
chr1	25581193	25582144		chr1	87380288	87380417		chr1	91179893	91180071		chr1	86174794	86174970
chr1	25606456	25607235		chr1	87385677	87385891		chr1	91182574	91182690		chr1	86236525	86236815
chr1	25609011	25609173		chr1	87456239	87456431		chr1	91250191	91250665		chr1	86247019	86247195
chr1	25612034	25612206		chr1	87486320	87486608		chr1	91262537	91262774		chr1	86303103	86303313
chr1	25637751	25639719		chr1	87551075	87551365		chr1	91351386	91351540		chr1	86338402	86338578
chr1	25661440	25661694		chr1	87560218	87560524		chr1	91366329	91367158		chr1	86358511	86359123
chr1	25673291	25673573		chr1	87581049	87581168		chr1	91369548	91369726		chr1	86359442	86359945
chr1	25696487	25697109		chr1	87593624	87593827		chr1	91398599	91398977		chr1	86363732	86363944
chr1	25699242	25699927		chr1	87624310	87624669		chr1	91412608	91412793		chr1	86421726	86421902
chr1	25703748	25705570		chr1	87659071	87659209		chr1	91413252	91413465		chr1	86434655	86434917
chr1	25711888	25712125		chr1	87721844	87722494		chr1	91414220	91414444		chr1	86437744	86437926
chr1	25713321	25713873		chr1	87734319	87734439		chr1	91459107	91459607		chr1	86441443	86442634
chr1	25722625	25723278		chr1	87882449	87882568		chr1	91460740	91460931		chr1	86444096	86444272
chr1	25726613	25726936		chr1	87892527	87892838		chr1	91494404	91494819		chr1	86471572	86471748
chr1	25740151	25740672		chr1	88104185	88104307		chr1	91533548	91533791		chr1	86472164	86472574
chr1	25744943	25745026		chr1	88134218	88134337		chr1	91540359	91540791		chr1	86487426	86487700
chr1	25761352	25761680		chr1	88155530	88155865		chr1	91578115	91578429		chr1	86497582	86497805
chr1	25762786	25763262		chr1	88277455	88277619		chr1	91636678	91636793		chr1	86501798	86502122
chr1	25765786	25766442		chr1	88306501	88306810		chr1	91714186	91714367		chr1	86502837	86503013
chr1	25782329	25783784		chr1	88360971	88361174		chr1	91720674	91720866		chr1	86503749	86504462
chr1	25812588	25812951		chr1	88437875	88438005		chr1	91801226	91801693		chr1	86505356	86505623
chr1	25818280	25818574		chr1	88456855	88456977		chr1	91802285	91802410		chr1	86506518	86506694
chr1	25822044	25822643		chr1	88466767	88466997		chr1	91816835	91817038		chr1	86509511	86509764
chr1	25830672	25831803		chr1	88482723	88482888		chr1	91912959	91913072		chr1	86521980	86522723
chr1	25856690	25857404		chr1	88526091	88526490		chr1	91916107	91916258		chr1	86524968	86525289
chr1	25861464	25861824		chr1	88532547	88532811		chr1	91988120	91988344		chr1	86525738	86526606
chr1	25871092	25871257		chr1	88534135	88534388		chr1	91993844	91994059		chr1	86527341	86527586
chr1	25878742	25879066		chr1	88547587	88547706		chr1	92014389	92014639		chr1	86528030	86528506
chr1	25886389	25887191		chr1	88562520	88562678		chr1	92061756	92061863		chr1	86538587	86538763
chr1	25892020	25892537		chr1	88575231	88575512		chr1	92064307	92064418		chr1	86563266	86563442
chr1	25896122	25896385		chr1	88699150	88699282		chr1	92084084	92084250		chr1	86567941	86568117
chr1	25937669	25937868		chr1	88700373	88700533		chr1	92130714	92130859		chr1	86587064	86587348
chr1	25963674	25963836		chr1	88700856	88701089		chr1	92133951	92134095		chr1	86630798	86630992
chr1	25974176	25974900		chr1	88774298	88774603		chr1	92162073	92162271		chr1	86703577	86704080
chr1	25977394	25978347		chr1	88802108	88802451		chr1	92179600	92181046		chr1	86706248	86706424
chr1	26029611	26030142		chr1	88861332	88861527		chr1	92183297	92183560		chr1	86837587	86837763
chr1	26044715	26046016		chr1	88866862	88867204		chr1	92232712	92233001		chr1	86839166	86839523
chr1	26054288	26055198		chr1	88869544	88869850		chr1	92250964	92251372		chr1	87009876	87010078
chr1	26078791	26079054		chr1	88924038	88924496		chr1	92330046	92330155		chr1	87176010	87176326
chr1	26101985	26102863		chr1	88949969	88950535		chr1	92349008	92349127		chr1	87213742	87214451
chr1	26109033	26109240		chr1	88994924	88995136		chr1	92359618	92359738		chr1	87226589	87226810
chr1	26116574	26116962		chr1	89039679	89039885		chr1	92397493	92397677		chr1	87277220	87277449
chr1	26123660	26123822		chr1	89063616	89063954		chr1	92429575	92429772		chr1	87286385	87286561
chr1	26134241	26135186		chr1	89068968	89069124		chr1	92472862	92472987		chr1	87381235	87381422
chr1	26143947	26144614		chr1	89070101	89070279		chr1	92473756	92474256		chr1	87509413	87509673
chr1	26188255	26188481		chr1	89072212	89072932		chr1	92520060	92520240		chr1	87510286	87510489
chr1	26221743	26222669		chr1	89092904	89093031		chr1	92596133	92596240		chr1	87512082	87512258
chr1	26224219	26224513		chr1	89122573	89122746		chr1	92634431	92634597		chr1	87517583	87517760
chr1	26228083	26228456		chr1	89173039	89173174		chr1	92641822	92642008		chr1	87523792	87524002
chr1	26229435	26230685		chr1	89251525	89251655		chr1	92699199	92699560		chr1	87550955	87551313
chr1	26281491	26284105		chr1	89264868	89265375		chr1	92738013	92738164		chr1	87655929	87656105
chr1	26291944	26292176		chr1	89465638	89465855		chr1	92779347	92779458		chr1	87659015	87659266
chr1	26294947	26295261		chr1	89621439	89621565		chr1	92787227	92787600		chr1	87693145	87693321
chr1	26306000	26307314		chr1	89671124	89671293		chr1	92791115	92791288		chr1	87721957	87722158
chr1	26323603	26325258		chr1	89710195	89710346		chr1	92831150	92831854		chr1	87730434	87730610
chr1	26362570	26363378		chr1	89870696	89870876		chr1	92849579	92850186		chr1	87753088	87753276
chr1	26383721	26384004		chr1	89876480	89877009		chr1	92889312	92889507		chr1	87756322	87756822
chr1	26391388	26392861		chr1	89942925	89943051		chr1	92902866	92903073		chr1	87762907	87763212
chr1	26399367	26400150		chr1	90074847	90075010		chr1	92906899	92907612		chr1	87772293	87772493
chr1	26401570	26402196		chr1	90097482	90097690		chr1	92910573	92911162		chr1	87853136	87853594
chr1	26455784	26456136		chr1	90100590	90100741		chr1	92934245	92934678		chr1	88008156	88008507
chr1	26459891	26461136		chr1	90164474	90164631		chr1	92978592	92979021		chr1	88024662	88024838
chr1	26462504	26463840		chr1	90208970	90209410		chr1	93077218	93077325		chr1	88194706	88194882
chr1	26507908	26508283		chr1	90225839	90226065		chr1	93100647	93101240		chr1	88205368	88205653
chr1	26510270	26511857		chr1	90234306	90234434		chr1	93101825	93101954		chr1	88235436	88235713
chr1	26514175	26514673		chr1	90348226	90348466		chr1	93115093	93115343		chr1	88255978	88256164
chr1	26519969	26520148		chr1	90445007	90445194		chr1	93176320	93176966		chr1	88277277	88277732
chr1	26527743	26528211		chr1	90461820	90462172		chr1	93184289	93184453		chr1	88306479	88306889
chr1	26529012	26529199		chr1	90489014	90489261		chr1	93191064	93191258		chr1	88446914	88447200
chr1	26530149	26530485		chr1	90491199	90491463		chr1	93210216	93210470		chr1	88520575	88520751
chr1	26544509	26544931		chr1	90505277	90505425		chr1	93211235	93211737		chr1	88592737	88592913
chr1	26546007	26546190		chr1	90519212	90519736		chr1	93235918	93236523		chr1	88620154	88620374
chr1	26559596	26559763		chr1	90522180	90522322		chr1	93272624	93272778		chr1	88673416	88673592
chr1	26584287	26584576		chr1	90547551	90547757		chr1	93305860	93306021		chr1	88699896	88700101
chr1	26600985	26601295		chr1	90634477	90634608		chr1	93342859	93343083		chr1	88702000	88702470
chr1	26621831	26622890		chr1	90641336	90641604		chr1	93343693	93343803		chr1	88778420	88778696
chr1	26625030	26625324		chr1	90677672	90678424		chr1	93364226	93364348		chr1	88966754	88966937
chr1	26627426	26627692		chr1	90724590	90725018		chr1	93401428	93401636		chr1	89032753	89032929
chr1	26655058	26655943		chr1	90768208	90768342		chr1	93445424	93445822		chr1	89070297	89070489
chr1	26658911	26659673		chr1	90771050	90771412		chr1	93478221	93479354		chr1	89071244	89071445
chr1	26661858	26662485		chr1	90834790	90835038		chr1	93506997	93507149		chr1	89079147	89079343
chr1	26664067	26664518		chr1	90852786	90853179		chr1	93511549	93512343		chr1	89128848	89129024
chr1	26672518	26672792		chr1	90901179	90901547		chr1	93529985	93530125		chr1	89131840	89132016
chr1	26681067	26681751		chr1	90974979	90975299		chr1	93537331	93537526		chr1	89191528	89191704
chr1	26686549	26687884		chr1	90999322	90999726		chr1	93607653	93607987		chr1	89196340	89196516
chr1	26757425	26757768		chr1	91003246	91003636		chr1	93635150	93635721		chr1	89265620	89265796
chr1	26758741	26759010		chr1	91011423	91011643		chr1	93668928	93669042		chr1	89382277	89382495
chr1	26764260	26764681		chr1	91015623	91016021		chr1	93680178	93680364		chr1	89394442	89394642
chr1	26785446	26785752		chr1	91029745	91030072		chr1	93685511	93686120		chr1	89404620	89404796
chr1	26805163	26805407		chr1	91035144	91035286		chr1	93686544	93686792		chr1	89444903	89445079
chr1	26815809	26816401		chr1	91035673	91036043		chr1	93705664	93705813		chr1	89454460	89454869
chr1	26822759	26823139		chr1	91038728	91038926		chr1	93725330	93725500		chr1	89455724	89455912
chr1	26837938	26838125		chr1	91040731	91041076		chr1	93754455	93755235		chr1	89473457	89473633
chr1	26840168	26840780		chr1	91052827	91053237		chr1	93763628	93763777		chr1	89525846	89526022
chr1	26844671	26845032		chr1	91062639	91062782		chr1	93803714	93804400		chr1	89580250	89580680
chr1	26847543	26848312		chr1	91063998	91064291		chr1	93825057	93825406		chr1	89656856	89657049
chr1	26849969	26850354		chr1	91066709	91066828		chr1	94329928	94330039		chr1	89672875	89673119
chr1	26853527	26853740		chr1	91095090	91095586		chr1	94554995	94555112		chr1	89787124	89787300
chr1	26858004	26858508		chr1	91140714	91140871		chr1	95313501	95314047		chr1	89930772	89931156
chr1	26862700	26862968		chr1	91211343	91211491		chr1	96483090	96483234		chr1	89941874	89942131
chr1	26881373	26882094		chr1	91250015	91250267		chr1	96876159	96876469		chr1	90097484	90097660
chr1	26885133	26885575		chr1	91401022	91401306		chr1	97660871	97662285		chr1	90204090	90204330
chr1	26910405	26910627		chr1	91414142	91414445		chr1	97765834	97765949		chr1	90223239	90223455
chr1	26915266	26915428		chr1	91459395	91459671		chr1	97769903	97770189		chr1	90235102	90235278
chr1	26927860	26928068		chr1	91460746	91461041		chr1	97874123	97874268		chr1	90239781	90239980
chr1	26961422	26962260		chr1	91490571	91490852		chr1	97976918	97977195		chr1	90257951	90258146
chr1	26968708	26969321		chr1	91492816	91493024		chr1	98089490	98089605		chr1	90272399	90272714
chr1	26987984	26988378		chr1	91578066	91578300		chr1	98095350	98095800		chr1	90276549	90276838
chr1	27005373	27005537		chr1	91636677	91636798		chr1	99727596	99727703		chr1	90291032	90291794
chr1	27018022	27019517		chr1	91664832	91664957		chr1	99772256	99772441		chr1	90335459	90335663
chr1	27025575	27026635		chr1	91669918	91670085		chr1	104542486	104542594		chr1	90336072	90336248
chr1	27047970	27048634		chr1	91755194	91755375		chr1	104993895	104994232		chr1	90351867	90352122
chr1	27049463	27049740		chr1	91816725	91816922		chr1	105055226	105055441		chr1	90450839	90451063
chr1	27057904	27058387		chr1	91837789	91837918		chr1	105199443	105199557		chr1	90461930	90462162
chr1	27079025	27079220		chr1	91912452	91912571		chr1	105310282	105310402		chr1	90464351	90464527
chr1	27115177	27115929		chr1	91988003	91988365		chr1	105319524	105319644		chr1	90477590	90477770
chr1	27120504	27120915		chr1	91993877	91994097		chr1	105355551	105355669		chr1	90486638	90486847
chr1	27124659	27124832		chr1	92061239	92061389		chr1	105356641	105356774		chr1	90503149	90503344
chr1	27133263	27133731		chr1	92064450	92064670		chr1	105435886	105436397		chr1	90540879	90541112
chr1	27151962	27152642		chr1	92084070	92084189		chr1	105584203	105584366		chr1	90566350	90566547
chr1	27320814	27321019		chr1	92113888	92114007		chr1	105663230	105664036		chr1	90570586	90570762
chr1	27333718	27333881		chr1	92133955	92134104		chr1	105780501	105780912		chr1	90587993	90588317
chr1	27335496	27336103		chr1	92143083	92143269		chr1	105797722	105797870		chr1	90603382	90603616
chr1	27350777	27351417		chr1	92143941	92144081		chr1	105799199	105799589		chr1	90633766	90633942
chr1	27358217	27358586		chr1	92161960	92162299		chr1	105990086	105991122		chr1	90651236	90651440
chr1	27371161	27371425		chr1	92176011	92176187		chr1	105993892	105994125		chr1	90718784	90719024
chr1	27382781	27383301		chr1	92180406	92180597		chr1	106072093	106072309		chr1	90720785	90721057
chr1	27389736	27389960		chr1	92183147	92183754		chr1	106093876	106094103		chr1	90738186	90738378
chr1	27394367	27394956		chr1	92215450	92215574		chr1	106171347	106172006		chr1	90777575	90777901
chr1	27400788	27401323		chr1	92232671	92232988		chr1	106172517	106173143		chr1	90780440	90780622
chr1	27426020	27426334		chr1	92250969	92251291		chr1	106188391	106188498		chr1	90834700	90835128
chr1	27429409	27429669		chr1	92278396	92278638		chr1	106221545	106221765		chr1	90849837	90850016
chr1	27436501	27437085		chr1	92472695	92473019		chr1	106403214	106403541		chr1	90895294	90895494
chr1	27446602	27446978		chr1	92489600	92489869		chr1	106407396	106407582		chr1	90911584	90911770
chr1	27457519	27457760		chr1	92520045	92520332		chr1	106426535	106426674		chr1	90930689	90930865
chr1	27495999	27497644		chr1	92737938	92738084		chr1	106449840	106450028		chr1	90947348	90947524
chr1	27528908	27530375		chr1	92780711	92780843		chr1	106591310	106591506		chr1	90973241	90973601
chr1	27546404	27548210		chr1	92787215	92787402		chr1	106714022	106714671		chr1	90998430	90999633
chr1	27599360	27599823		chr1	92791173	92791305		chr1	106752090	106752259		chr1	91003336	91003596
chr1	27602958	27603287		chr1	92889014	92889531		chr1	106759381	106759889		chr1	91026008	91026223
chr1	27625072	27625795		chr1	92978459	92979034		chr1	106796161	106796417		chr1	91052419	91053708
chr1	27629117	27629460		chr1	93095651	93095779		chr1	106816971	106817078		chr1	91064027	91064269
chr1	27638242	27638785		chr1	93184244	93184468		chr1	106860974	106861188		chr1	91074469	91074687
chr1	27662912	27663347		chr1	93343489	93343665		chr1	107436235	107436345		chr1	91092864	91093040
chr1	27668437	27668797		chr1	93424234	93424353		chr1	107589822	107590022		chr1	91095133	91095437
chr1	27673398	27673828		chr1	93469369	93469580		chr1	108148337	108148482		chr1	91173629	91173805
chr1	27674532	27675679		chr1	93505167	93505439		chr1	108897052	108897159		chr1	91182499	91182714
chr1	27683679	27685727		chr1	93506934	93507143		chr1	111864423	111865135		chr1	91219381	91219569
chr1	27686974	27687417		chr1	93537288	93537526		chr1	114037538	114037667		chr1	91245416	91245657
chr1	27718458	27718669		chr1	93551006	93551548		chr1	118294230	118294360		chr1	91250262	91250716
chr1	27722440	27723051		chr1	93607732	93607873		chr1	118311089	118311275		chr1	91257654	91257830
chr1	27779246	27780326		chr1	93648628	93648767		chr1	118368967	118369217		chr1	91279811	91280022
chr1	27787202	27787404		chr1	93705623	93705814		chr1	118389209	118389379		chr1	91366411	91366825
chr1	27814151	27814962		chr1	93755440	93755653		chr1	118434757	118434869		chr1	91398348	91399048
chr1	27853710	27854195		chr1	93803850	93804005		chr1	118453776	118453895		chr1	91401053	91401229
chr1	27878897	27879328		chr1	93825722	93825901		chr1	118459037	118459663		chr1	91427146	91427393
chr1	27895498	27896515		chr1	93836178	93836349		chr1	118627712	118628029		chr1	91451132	91451326
chr1	27908641	27908889		chr1	94253006	94253206		chr1	118648041	118648233		chr1	91459222	91459648
chr1	27911685	27912199		chr1	94341304	94341519		chr1	118650323	118650443		chr1	91460594	91460792
chr1	27917391	27918192		chr1	94555011	94555227		chr1	118689936	118690058		chr1	91573956	91574154
chr1	27931315	27931710		chr1	95252293	95252412		chr1	118768100	118768261		chr1	91690084	91690279
chr1	27936892	27937274		chr1	95520149	95520268		chr1	118847710	118847865		chr1	91698237	91698456
chr1	27948448	27949350		chr1	95666932	95667111		chr1	118851952	118852250		chr1	91799709	91799885
chr1	27950982	27951238		chr1	95744791	95745002		chr1	118873640	118874004		chr1	91800622	91801015
chr1	27954170	27954698		chr1	95751313	95751461		chr1	118975590	118976117		chr1	91801468	91802364
chr1	27986935	27987476		chr1	96000825	96001051		chr1	118981962	118982509		chr1	91822632	91822808
chr1	27997020	27997334		chr1	96346700	96346819		chr1	118985501	118985613		chr1	91877903	91878132
chr1	28001913	28004438		chr1	96482937	96483273		chr1	118990509	118990729		chr1	91970143	91970321
chr1	28011904	28012744		chr1	96874729	96874947		chr1	119022559	119022778		chr1	91974243	91974741
chr1	28045545	28048269		chr1	96876151	96876365		chr1	119031106	119031272		chr1	91988121	91988354
chr1	28054094	28054465		chr1	97599642	97599852		chr1	119047999	119048352		chr1	91993766	91994022
chr1	28055204	28055456		chr1	97621505	97621655		chr1	119050645	119050774		chr1	92044992	92045168
chr1	28068215	28069596		chr1	97789340	97789470		chr1	119053342	119053950		chr1	92048195	92048389
chr1	28091119	28092135		chr1	97874157	97874366		chr1	119059899	119060006		chr1	92060298	92060474
chr1	28100783	28100988		chr1	97960422	97960693		chr1	119065414	119065939		chr1	92072680	92072856
chr1	28141373	28141991		chr1	97962225	97962745		chr1	119085825	119086081		chr1	92079989	92080165
chr1	28144999	28145422		chr1	98048430	98048618		chr1	119147603	119147720		chr1	92135578	92135754
chr1	28197261	28198249		chr1	98084077	98084349		chr1	119152880	119153032		chr1	92136578	92136758
chr1	28200252	28200414		chr1	98174100	98174463		chr1	119217831	119217938		chr1	92177441	92177645
chr1	28208213	28208703		chr1	98180623	98180789		chr1	119255733	119255873		chr1	92179834	92180024
chr1	28315180	28316017		chr1	98190994	98191143		chr1	119299964	119300243		chr1	92250933	92251312
chr1	28333757	28334125		chr1	98275403	98275839		chr1	119302927	119303104		chr1	92270798	92271018
chr1	28337587	28337770		chr1	99317142	99317385		chr1	119308685	119309262		chr1	92379149	92379325
chr1	28339831	28340786		chr1	100220616	100220805		chr1	119335081	119335214		chr1	92397490	92397666
chr1	28359829	28360051		chr1	100382011	100382142		chr1	119344145	119344276		chr1	92431983	92432159
chr1	28368957	28369569		chr1	100467683	100467900		chr1	119346874	119347069		chr1	92473611	92473850
chr1	28371221	28372124		chr1	100519525	100519659		chr1	119348568	119348696		chr1	92641875	92642203
chr1	28418069	28418528		chr1	100605625	100605773		chr1	119357024	119357207		chr1	92651676	92651852
chr1	28433575	28434216		chr1	104542579	104542728		chr1	119375577	119375730		chr1	92696599	92696791
chr1	28461674	28462038		chr1	105055063	105055505		chr1	119388765	119389001		chr1	92718405	92718681
chr1	28470278	28470674		chr1	105199325	105199600		chr1	119420952	119421972		chr1	92780800	92780976
chr1	28488475	28488775		chr1	105310305	105310504		chr1	119422278	119422394		chr1	92831158	92831495
chr1	28490658	28491270		chr1	105399233	105399360		chr1	119422751	119422865		chr1	92831914	92832090
chr1	28501031	28501293		chr1	105436009	105436386		chr1	119447011	119447119		chr1	92851070	92851246
chr1	28529080	28529242		chr1	105487022	105487141		chr1	119504331	119505059		chr1	92934407	92935094
chr1	28547449	28547654		chr1	105492578	105492905		chr1	119523347	119523454		chr1	93002665	93002876
chr1	28548328	28548629		chr1	105783014	105783238		chr1	119525925	119526218		chr1	93023422	93023797
chr1	28563457	28563633		chr1	105797593	105797934		chr1	119537799	119538136		chr1	93024560	93024736
chr1	28575054	28575417		chr1	105798999	105799645		chr1	119586660	119586801		chr1	93174125	93174466
chr1	28583389	28584599		chr1	105832753	105833261		chr1	119648583	119649097		chr1	93176681	93176857
chr1	28592849	28593585		chr1	105856811	105856943		chr1	119742575	119742766		chr1	93177158	93177334
chr1	28610780	28611895		chr1	105921314	105921474		chr1	119837362	119837829		chr1	93287927	93288189
chr1	28628612	28629089		chr1	105993144	105993511		chr1	119913134	119913320		chr1	93343447	93344078
chr1	28633544	28633781		chr1	106001619	106001935		chr1	119936289	119936445		chr1	93353296	93353509
chr1	28637627	28638550		chr1	106071355	106071511		chr1	119997188	119997503		chr1	93363776	93363952
chr1	28674796	28675119		chr1	106077370	106077495		chr1	120006910	120007028		chr1	93443156	93443340
chr1	28697905	28699144		chr1	106164254	106164514		chr1	120033145	120033308		chr1	93444766	93445431
chr1	28727383	28727874		chr1	106171423	106171704		chr1	120039585	120039700		chr1	93459971	93460147
chr1	28732417	28733214		chr1	106176739	106177214		chr1	120069440	120069684		chr1	93462886	93463062
chr1	28738390	28739285		chr1	106178805	106179038		chr1	120073678	120074020		chr1	93468818	93468994
chr1	28745146	28745417		chr1	106189277	106189444		chr1	120074348	120075049		chr1	93478318	93479357
chr1	28763950	28766647		chr1	106190046	106190285		chr1	120082668	120082775		chr1	93511915	93512540
chr1	28773675	28774588		chr1	106190844	106190979		chr1	120083249	120083661		chr1	93558015	93558252
chr1	28786232	28786508		chr1	106199685	106199925		chr1	120084186	120084433		chr1	93607832	93608055
chr1	28808758	28809175		chr1	106221614	106221918		chr1	120088640	120088827		chr1	93635358	93635603
chr1	28812422	28812650		chr1	106233077	106233209		chr1	120120942	120121064		chr1	93680195	93680542
chr1	28813749	28815273		chr1	106278913	106279143		chr1	120136412	120136595		chr1	93733202	93733378
chr1	28820811	28821678		chr1	106289045	106289225		chr1	120226118	120226287		chr1	93754468	93755283
chr1	28828847	28829058		chr1	106401117	106401385		chr1	120252415	120252522		chr1	93801721	93802018
chr1	28831024	28831422		chr1	106403146	106403531		chr1	120265243	120265482		chr1	93803465	93804450
chr1	28837504	28839351		chr1	106407176	106407570		chr1	120276167	120276281		chr1	93824973	93825245
chr1	28840410	28841796		chr1	106461791	106462023		chr1	120550070	120550186		chr1	94077705	94077931
chr1	28843191	28845227		chr1	106475201	106475382		chr1	120591112	120591389		chr1	94253587	94253878
chr1	28854625	28855033		chr1	106498390	106498657		chr1	120593883	120594115		chr1	94427716	94427892
chr1	28856513	28859583		chr1	106508504	106508760		chr1	120602089	120602313		chr1	94573823	94574056
chr1	28861107	28861450		chr1	106514392	106514560		chr1	120602896	120603041		chr1	95219287	95219463
chr1	28870360	28871609		chr1	106549641	106549787		chr1	120621409	120621561		chr1	95277428	95277604
chr1	28886039	28886646		chr1	106564501	106564786		chr1	120655204	120655330		chr1	95313647	95314020
chr1	28892859	28893631		chr1	106589408	106589535		chr1	120763357	120763504		chr1	95366746	95366922
chr1	28901625	28902214		chr1	106590570	106590770		chr1	120838241	120838365		chr1	95644188	95644364
chr1	28903676	28904394		chr1	106591264	106591736		chr1	121116796	121116914		chr1	95740081	95740257
chr1	28914118	28915909		chr1	106599826	106599945		chr1	121226575	121226753		chr1	95988430	95988606
chr1	28938868	28939124		chr1	106612573	106612733		chr1	121241653	121241868		chr1	96229413	96229647
chr1	28973619	28974700		chr1	106657202	106657321		chr1	121288698	121288859		chr1	96240192	96240474
chr1	29001922	29002258		chr1	106714215	106714464		chr1	121327807	121328096		chr1	96278086	96278267
chr1	29013762	29014115		chr1	106759844	106760047		chr1	121358327	121359085		chr1	96472545	96472721
chr1	29032213	29032408		chr1	106785037	106785172		chr1	121359519	121359626		chr1	97096349	97096525
chr1	29035246	29035813		chr1	106857528	106857688		chr1	121361510	121361641		chr1	97205815	97206056
chr1	29063097	29064467		chr1	106932550	106932701		chr1	121377533	121377642		chr1	97470175	97470351
chr1	29072005	29072376		chr1	107422543	107422733		chr1	121460319	121460495		chr1	97546133	97546416
chr1	29073146	29073323		chr1	107565772	107565891		chr1	121548791	121549021		chr1	97575626	97575802
chr1	29091519	29092189		chr1	107589880	107590037		chr1	121567881	121568050		chr1	97645898	97646074
chr1	29100012	29100367		chr1	107664551	107664872		chr1	121798146	121798353		chr1	97649903	97650148
chr1	29105177	29106135		chr1	107946713	107946883		chr1	125435165	125435899		chr1	97660603	97661947
chr1	29108510	29108998		chr1	107978546	107978678		chr1	125450319	125451102		chr1	97708555	97708731
chr1	29133331	29134056		chr1	108046231	108046514		chr1	125482831	125482984		chr1	97769567	97770170
chr1	29135039	29135460		chr1	108134541	108134848		chr1	125508654	125508782		chr1	97816660	97816908
chr1	29145438	29146357		chr1	108148283	108148503		chr1	125526060	125526233		chr1	97823729	97823905
chr1	29148326	29148380		chr1	108882628	108882861		chr1	125560244	125561594		chr1	97834631	97834807
chr1	29194393	29195069		chr1	108896703	108897206		chr1	125676733	125676847		chr1	97976994	97977334
chr1	29221575	29221912		chr1	109602250	109602393		chr1	125701721	125702056		chr1	98089175	98089351
chr1	29226664	29226845		chr1	109743753	109743891		chr1	125736851	125737006		chr1	98095034	98095748
chr1	29244440	29244642		chr1	109812784	109813280		chr1	125911962	125912394		chr1	98142560	98142736
chr1	29290977	29291029		chr1	109821489	109821625		chr1	126051575	126051788		chr1	98249029	98249210
chr1	29326740	29326925		chr1	109828599	109828728		chr1	126273337	126273444		chr1	98427249	98427468
chr1	29331953	29332196		chr1	109840208	109840445		chr1	126492419	126492548		chr1	98491304	98491480
chr1	29339861	29341963		chr1	110118820	110119137		chr1	126492891	126493071		chr1	98907085	98907261
chr1	29344875	29346350		chr1	110299856	110299992		chr1	126533403	126533510		chr1	99450940	99451176
chr1	29528184	29528976		chr1	110421083	110421410		chr1	126679587	126679694		chr1	99522431	99522608
chr1	29533742	29534354		chr1	110447711	110447982		chr1	126753752	126754001		chr1	99656219	99656436
chr1	29574609	29574896		chr1	110969598	110969742		chr1	126755757	126756061		chr1	99690583	99690829
chr1	29591594	29591818		chr1	111165092	111165497		chr1	126801502	126801831		chr1	100112428	100112622
chr1	29593951	29594669		chr1	111350062	111350226		chr1	126817729	126817926		chr1	100368143	100368365
chr1	29666128	29666615		chr1	111765903	111766545		chr1	126993045	126993194		chr1	100680325	100680576
chr1	29671052	29671303		chr1	112650772	112650966		chr1	127257911	127258051		chr1	101004120	101004296
chr1	29683722	29684598		chr1	113372307	113372487		chr1	127313749	127314521		chr1	101084595	101084771
chr1	29723706	29724349		chr1	113374983	113375327		chr1	127319243	127319386		chr1	101099511	101099687
chr1	29731619	29732168		chr1	113376677	113376817		chr1	127355132	127355253		chr1	101162455	101162701
chr1	29733782	29733991		chr1	113574665	113574834		chr1	127397189	127397296		chr1	101514561	101514769
chr1	29786437	29786786		chr1	113703530	113703855		chr1	127409238	127409774		chr1	101546368	101546563
chr1	29814185	29815265		chr1	114037548	114037701		chr1	127425125	127425339		chr1	101818670	101818846
chr1	29818027	29818747		chr1	116036746	116036908		chr1	127443001	127443186		chr1	101833021	101833283
chr1	29820061	29821421		chr1	116284198	116284387		chr1	127671470	127671577		chr1	102519460	102519777
chr1	29823884	29824267		chr1	117163883	117164045		chr1	127677688	127678012		chr1	103025512	103025743
chr1	29853932	29854235		chr1	117546295	117546414		chr1	127773870	127774270		chr1	103262062	103262238
chr1	29882747	29883160		chr1	118294280	118294410		chr1	127868978	127869111		chr1	103268254	103268430
chr1	29884267	29885075		chr1	118311549	118311670		chr1	128019285	128019438		chr1	103609893	103610069
chr1	29901248	29901448		chr1	118325085	118325208		chr1	128244232	128244464		chr1	103659280	103659456
chr1	29902512	29903019		chr1	118368865	118368990		chr1	128357492	128357766		chr1	103676908	103677084
chr1	29909509	29910283		chr1	118388143	118388353		chr1	128359046	128359870		chr1	103789694	103789967
chr1	29912563	29914085		chr1	118388879	118389045		chr1	128406915	128407112		chr1	103855701	103855877
chr1	29975997	29976429		chr1	118458954	118459259		chr1	128416851	128417541		chr1	104063497	104063695
chr1	29977269	29978017		chr1	118547269	118547463		chr1	128441401	128441511		chr1	104112826	104113002
chr1	29991180	29991380		chr1	118689769	118690049		chr1	128472513	128472620		chr1	104199050	104199226
chr1	30003049	30003280		chr1	118839967	118840264		chr1	128497203	128497434		chr1	104541864	104542275
chr1	30006613	30007336		chr1	118847332	118847933		chr1	128592359	128592470		chr1	104598547	104598741
chr1	30033519	30034820		chr1	118852127	118852515		chr1	128593285	128593437		chr1	104640452	104640637
chr1	30035654	30035950		chr1	118953033	118953377		chr1	128644474	128644671		chr1	104654987	104655167
chr1	30050232	30050782		chr1	118990708	118990967		chr1	128825024	128825149		chr1	104772072	104772248
chr1	30053008	30053251		chr1	119047539	119047698		chr1	129589099	129589209		chr1	104805910	104806098
chr1	30054325	30054530		chr1	119048022	119048162		chr1	130462412	130463093		chr1	104931231	104931447
chr1	30057121	30057620		chr1	119049127	119049302		chr1	130510231	130510397		chr1	104993838	104994163
chr1	30121297	30121668		chr1	119049984	119050128		chr1	130573776	130573892		chr1	105012052	105012269
chr1	30145272	30145493		chr1	119050652	119050776		chr1	130652329	130652484		chr1	105112651	105112838
chr1	30169078	30170448		chr1	119065835	119066024		chr1	130717298	130717496		chr1	105171929	105172131
chr1	30188897	30189478		chr1	119157288	119157506		chr1	130737583	130737920		chr1	105284527	105284809
chr1	30219639	30219868		chr1	119167604	119167748		chr1	130879967	130880128		chr1	105452783	105452962
chr1	30233920	30234489		chr1	119218241	119218429		chr1	130947639	130947793		chr1	105663295	105664133
chr1	30236247	30237225		chr1	119285910	119286029		chr1	131096850	131096962		chr1	105667041	105667217
chr1	30278635	30278856		chr1	119300008	119300262		chr1	131097271	131097995		chr1	105801594	105801773
chr1	30287004	30287440		chr1	119308647	119308865		chr1	131137886	131138437		chr1	105820242	105820432
chr1	30288995	30289254		chr1	119334833	119335060		chr1	131139276	131139392		chr1	105939251	105939427
chr1	30360933	30361160		chr1	119342477	119342806		chr1	131146056	131146339		chr1	105976666	105976842
chr1	30370260	30370663		chr1	119348541	119348802		chr1	131153066	131153333		chr1	105990030	105991158
chr1	30401421	30401675		chr1	119357034	119357247		chr1	131228208	131228467		chr1	105993848	105994194
chr1	30402373	30402636		chr1	119362734	119362922		chr1	131245099	131245507		chr1	106053738	106053931
chr1	30404416	30405015		chr1	119537684	119537926		chr1	131252000	131252219		chr1	106096556	106096732
chr1	30411071	30411305		chr1	119585732	119586121		chr1	131279335	131279442		chr1	106134065	106134241
chr1	30417237	30417404		chr1	119913157	119913325		chr1	131280287	131280501		chr1	106171617	106171863
chr1	30419980	30420456		chr1	119936280	119936427		chr1	131498306	131498477		chr1	106172490	106172737
chr1	30467480	30467948		chr1	120088644	120088854		chr1	131505486	131505598		chr1	106218945	106219209
chr1	30499531	30500055		chr1	120245287	120245466		chr1	131511173	131511408		chr1	106397522	106397698
chr1	30506406	30506627		chr1	120245929	120246178		chr1	131525332	131525989		chr1	106460998	106461183
chr1	30584931	30585236		chr1	120305926	120306079		chr1	131526463	131527336		chr1	106517503	106517679
chr1	30590814	30590978		chr1	120550039	120550241		chr1	131528081	131528378		chr1	106552240	106552416
chr1	30651801	30652027		chr1	120590994	120591224		chr1	131613507	131613817		chr1	106552938	106553114
chr1	30655869	30657043		chr1	120621481	120621663		chr1	131690462	131690788		chr1	106576867	106577043
chr1	30657964	30658204		chr1	120756166	120756322		chr1	131710161	131710317		chr1	106679327	106679603
chr1	30677079	30678273		chr1	120757607	120757769		chr1	131712385	131712522		chr1	106694901	106695205
chr1	30700397	30700662		chr1	120759403	120759635		chr1	131827794	131828542		chr1	106714546	106714886
chr1	30775574	30776478		chr1	120763374	120763579		chr1	131867341	131867481		chr1	106716757	106716933
chr1	30778796	30779351		chr1	120838155	120838418		chr1	131890305	131890555		chr1	106759466	106759823
chr1	30805059	30805287		chr1	121087222	121087409		chr1	131910195	131911263		chr1	106796591	106796820
chr1	30808802	30809215		chr1	121241851	121241976		chr1	131942789	131942926		chr1	106987026	106987202
chr1	30816909	30817916		chr1	121278022	121278222		chr1	131952767	131952874		chr1	107721729	107721905
chr1	30827009	30828199		chr1	121284248	121284423		chr1	131962765	131963440		chr1	107915059	107915235
chr1	30840165	30840382		chr1	121390036	121390206		chr1	131972354	131972476		chr1	107992191	107992367
chr1	30860774	30861972		chr1	121454539	121454709		chr1	132006226	132006361		chr1	108024158	108024342
chr1	30864582	30864927		chr1	121548737	121548924		chr1	132007318	132008301		chr1	108035632	108035827
chr1	30867783	30868199		chr1	121798174	121798348		chr1	132050404	132050511		chr1	108145080	108145304
chr1	30870980	30871152		chr1	122006715	122006834		chr1	132067880	132068095		chr1	108148371	108148557
chr1	30871944	30874183		chr1	122355756	122355907		chr1	132095704	132095878		chr1	108222226	108222430
chr1	30883856	30884172		chr1	122381052	122381543		chr1	132099055	132099181		chr1	108665252	108665460
chr1	30920751	30921070		chr1	123503104	123503230		chr1	132115534	132115641		chr1	108718645	108718821
chr1	30930201	30930881		chr1	123518184	123518357		chr1	132121406	132121587		chr1	109640461	109640683
chr1	30934024	30934270		chr1	123564603	123564791		chr1	132138217	132138494		chr1	109665159	109665335
chr1	30939773	30940594		chr1	123574793	123575021		chr1	132139446	132139570		chr1	110141854	110142030
chr1	30941047	30941101		chr1	123635935	123636176		chr1	132168274	132168486		chr1	110522282	110522458
chr1	30943386	30943874		chr1	124409794	124409985		chr1	132195857	132196718		chr1	110977692	110977873
chr1	30946751	30950765		chr1	124482766	124482959		chr1	132200669	132201315		chr1	111141131	111141307
chr1	30952071	30952311		chr1	124659541	124659715		chr1	132222287	132222458		chr1	111420684	111420876
chr1	30958592	30958981		chr1	124811503	124811697		chr1	132233678	132233833		chr1	111507594	111507792
chr1	31020310	31021304		chr1	125450315	125450496		chr1	132264656	132264764		chr1	111754612	111754788
chr1	31054483	31055525		chr1	125450890	125451152		chr1	132265614	132265778		chr1	111864392	111864810
chr1	31061525	31061813		chr1	125482827	125483003		chr1	132281693	132282070		chr1	111873208	111873384
chr1	31093946	31094353		chr1	125669821	125670010		chr1	132288177	132288412		chr1	112491997	112492213
chr1	31100743	31101831		chr1	125736248	125736380		chr1	132291752	132291921		chr1	112682116	112682292
chr1	31105438	31105608		chr1	125736734	125736939		chr1	132292913	132293042		chr1	112966647	112966823
chr1	31113599	31113871		chr1	125744882	125745072		chr1	132296196	132296371		chr1	113113710	113113933
chr1	31143836	31146579		chr1	125897630	125897775		chr1	132298788	132299158		chr1	113181721	113181897
chr1	31154038	31155039		chr1	126356832	126357110		chr1	132315861	132316390		chr1	113271893	113272069
chr1	31161745	31162170		chr1	126398109	126398267		chr1	132322676	132323130		chr1	113333763	113334048
chr1	31175846	31176571		chr1	126403987	126404319		chr1	132339318	132339493		chr1	113718381	113718582
chr1	31178191	31178628		chr1	126437321	126437679		chr1	132341864	132342066		chr1	113928623	113928799
chr1	31210210	31210622		chr1	126595439	126595630		chr1	132346565	132346868		chr1	113966618	113966794
chr1	31227718	31228472		chr1	126602178	126602309		chr1	132353536	132354006		chr1	114004300	114004476
chr1	31257805	31258221		chr1	126647065	126647457		chr1	132374222	132374341		chr1	114512857	114513056
chr1	31316554	31316914		chr1	126753670	126753975		chr1	132375117	132375312		chr1	114698014	114698210
chr1	31318852	31319464		chr1	126754732	126754882		chr1	132384285	132384621		chr1	114946835	114947011
chr1	31351221	31351973		chr1	126801488	126801652		chr1	132391190	132391950		chr1	115170990	115171166
chr1	31352654	31354318		chr1	126816531	126816677		chr1	132392659	132392766		chr1	115207600	115207938
chr1	31463350	31463521		chr1	126817707	126817916		chr1	132400676	132400822		chr1	115354662	115354838
chr1	31575424	31576045		chr1	126830804	126830967		chr1	132417225	132417627		chr1	116728912	116729088
chr1	31729622	31729862		chr1	126853677	126853818		chr1	132417950	132418075		chr1	116966522	116966718
chr1	31740948	31741298		chr1	126993184	126993494		chr1	132431975	132432158		chr1	118280877	118281053
chr1	31753564	31753989		chr1	127167768	127168027		chr1	132443949	132444080		chr1	118306797	118306973
chr1	31776965	31777191		chr1	127267741	127267930		chr1	132477019	132477126		chr1	118311213	118311389
chr1	31799047	31799592		chr1	127313818	127314136		chr1	132477488	132477603		chr1	118321599	118322188
chr1	31863435	31863691		chr1	127376814	127377065		chr1	132879204	132879311		chr1	118325144	118325320
chr1	31976360	31977100		chr1	127419655	127419928		chr1	132901718	132901834		chr1	118368042	118368296
chr1	31991461	31991761		chr1	127762844	127762979		chr1	132910063	132910214		chr1	118388605	118389010
chr1	32105576	32105831		chr1	127773901	127774189		chr1	132944260	132944394		chr1	118394048	118394224
chr1	32124454	32124655		chr1	127783918	127784467		chr1	133025052	133025358		chr1	118415770	118415946
chr1	32140185	32140486		chr1	127796058	127796695		chr1	133028114	133028233		chr1	118439760	118439936
chr1	32148444	32148688		chr1	127838760	127839059		chr1	133045859	133046053		chr1	118444451	118444645
chr1	32154081	32154814		chr1	127958429	127958598		chr1	133046425	133046742		chr1	118458972	118459257
chr1	32169071	32169865		chr1	128027838	128027960		chr1	133047807	133047924		chr1	118476949	118477164
chr1	32185980	32186517		chr1	128098338	128098538		chr1	133083406	133083513		chr1	118498330	118498506
chr1	32192365	32192714		chr1	128270858	128270994		chr1	133084186	133084585		chr1	118519936	118520137
chr1	32195237	32195855		chr1	128357449	128357798		chr1	133130884	133131547		chr1	118568640	118568816
chr1	32223607	32223877		chr1	128390773	128390981		chr1	133164112	133164293		chr1	118687304	118687493
chr1	32232104	32233130		chr1	128400396	128400595		chr1	133168768	133168980		chr1	118707809	118707988
chr1	32233846	32235111		chr1	128405212	128405370		chr1	133181759	133181956		chr1	118715268	118715444
chr1	32243954	32244592		chr1	128406846	128407174		chr1	133182440	133182575		chr1	118779093	118779271
chr1	32255174	32255431		chr1	128411007	128411170		chr1	133201546	133201699		chr1	118861662	118861838
chr1	32277204	32278019		chr1	128437452	128437625		chr1	133210225	133210479		chr1	118897507	118897722
chr1	32298205	32298401		chr1	128446533	128446723		chr1	133226903	133227239		chr1	118899742	118899930
chr1	32303155	32303884		chr1	128472431	128472638		chr1	133228134	133228386		chr1	118981876	118982074
chr1	32325420	32325753		chr1	128497319	128497501		chr1	133237114	133237348		chr1	118983831	118984007
chr1	32327082	32328023		chr1	128825035	128825154		chr1	133246389	133246668		chr1	119000964	119001176
chr1	32364207	32364426		chr1	129207923	129208139		chr1	133268034	133268357		chr1	119022867	119023043
chr1	32368105	32368281		chr1	129589101	129589624		chr1	133296534	133296678		chr1	119029623	119029799
chr1	32400548	32400710		chr1	129603694	129604140		chr1	133298645	133299223		chr1	119047896	119048345
chr1	32425825	32426312		chr1	129643651	129643837		chr1	133363377	133363905		chr1	119053557	119053887
chr1	32427258	32427310		chr1	129649465	129649760		chr1	133367758	133368097		chr1	119054208	119054384
chr1	32431611	32431869		chr1	129710229	129710472		chr1	133397599	133398015		chr1	119087472	119087648
chr1	32457058	32457622		chr1	130269169	130269345		chr1	133400365	133400657		chr1	119098690	119098866
chr1	32471814	32472060		chr1	130485058	130485230		chr1	133411537	133411702		chr1	119099840	119100016
chr1	32483463	32483749		chr1	130508229	130508899		chr1	133417566	133417763		chr1	119164900	119165076
chr1	32537331	32537660		chr1	130564944	130565090		chr1	133418302	133418536		chr1	119170906	119171082
chr1	32539423	32539754		chr1	130692579	130692774		chr1	133423926	133424522		chr1	119185156	119185332
chr1	32551060	32551436		chr1	130703155	130703315		chr1	133438630	133438794		chr1	119209700	119209876
chr1	32598583	32598805		chr1	130715894	130716064		chr1	133474638	133474850		chr1	119215136	119215350
chr1	32656949	32657611		chr1	130726507	130727325		chr1	133492012	133492998		chr1	119251212	119251397
chr1	32683955	32685428		chr1	130734597	130734780		chr1	133493412	133493663		chr1	119260327	119260503
chr1	32743396	32743678		chr1	130812229	130812348		chr1	133527938	133528273		chr1	119305074	119305250
chr1	32833631	32833824		chr1	130826041	130826193		chr1	133609939	133610230		chr1	119308728	119308975
chr1	32842681	32842758		chr1	130948305	130948572		chr1	133660893	133661105		chr1	119342300	119342602
chr1	32868728	32869215		chr1	130998345	130998480		chr1	133694586	133694811		chr1	119390919	119391095
chr1	32874695	32875876		chr1	131146009	131146425		chr1	133696062	133696251		chr1	119420930	119421442
chr1	32946507	32946669		chr1	131251991	131252154		chr1	133744646	133744779		chr1	119421780	119421956
chr1	32957459	32958241		chr1	131284318	131284437		chr1	133777377	133778064		chr1	119457471	119457672
chr1	32959840	32960137		chr1	131334677	131335007		chr1	133790105	133790212		chr1	119504289	119505015
chr1	32987125	32987582		chr1	131338872	131339021		chr1	133798493	133798662		chr1	119525918	119526575
chr1	33059283	33059521		chr1	131365876	131366028		chr1	133799801	133799986		chr1	119529203	119529379
chr1	33107624	33108115		chr1	131387231	131387500		chr1	133801026	133801171		chr1	119537922	119538164
chr1	33126870	33127107		chr1	131462432	131462751		chr1	133856221	133856339		chr1	119580670	119580846
chr1	33135238	33135721		chr1	131486605	131486724		chr1	133885836	133886160		chr1	119735683	119735859
chr1	33141796	33142160		chr1	131498316	131498608		chr1	133908367	133908655		chr1	119836967	119837220
chr1	33148545	33149294		chr1	131504649	131504786		chr1	133911648	133911757		chr1	120016607	120016783
chr1	33182030	33182315		chr1	131506412	131506531		chr1	133921368	133921809		chr1	120055473	120055649
chr1	33223819	33224364		chr1	131511113	131511364		chr1	133941335	133941917		chr1	120073666	120073903
chr1	33247843	33248264		chr1	131515516	131515824		chr1	133950360	133950826		chr1	120121175	120121356
chr1	33258186	33258594		chr1	131525614	131525804		chr1	133951745	133951930		chr1	120124949	120125135
chr1	33261117	33261988		chr1	131555133	131555445		chr1	133953346	133953557		chr1	120136417	120136598
chr1	33349076	33349338		chr1	131613564	131613754		chr1	133959534	133959692		chr1	120147610	120147791
chr1	33403563	33403849		chr1	131690627	131690866		chr1	134046051	134046158		chr1	120226097	120226288
chr1	33457162	33458184		chr1	131846733	131846882		chr1	134060833	134061039		chr1	120277790	120277966
chr1	33480719	33481453		chr1	131890163	131890530		chr1	134063242	134063624		chr1	120521735	120521954
chr1	33482708	33482781		chr1	131942712	131942926		chr1	134070134	134070300		chr1	120586746	120587018
chr1	33484199	33484377		chr1	131981743	131981899		chr1	134070817	134071023		chr1	120590896	120591072
chr1	33493972	33495780		chr1	132006221	132006362		chr1	134071554	134071668		chr1	120596174	120596350
chr1	33525292	33526702		chr1	132016855	132016990		chr1	134079110	134079451		chr1	120603372	120603773
chr1	33527445	33527565		chr1	132090972	132091129		chr1	134083161	134083448		chr1	120628050	120628226
chr1	33547758	33548661		chr1	132099001	132099274		chr1	134091791	134091970		chr1	120681445	120681621
chr1	33563138	33563575		chr1	132138264	132138485		chr1	134092947	134093474		chr1	120870581	120870757
chr1	33593130	33593301		chr1	132195250	132195372		chr1	134094058	134094351		chr1	120979611	120979810
chr1	33594010	33595567		chr1	132196363	132196593		chr1	134096263	134096490		chr1	120982572	120982814
chr1	33608054	33608426		chr1	132199520	132199639		chr1	134101634	134101822		chr1	121013716	121013931
chr1	33618625	33619104		chr1	132200759	132201299		chr1	134111095	134111228		chr1	121014455	121014655
chr1	33647780	33648276		chr1	132222165	132222472		chr1	134193907	134194123		chr1	121020128	121020336
chr1	33670394	33670934		chr1	132264817	132264940		chr1	134244306	134244605		chr1	121124548	121124771
chr1	33672351	33672785		chr1	132265472	132265783		chr1	134244917	134245190		chr1	121218271	121218447
chr1	33702478	33703270		chr1	132281598	132282082		chr1	134298893	134299267		chr1	121225685	121225861
chr1	33719954	33720424		chr1	132286824	132287007		chr1	134336498	134336674		chr1	121231586	121231762
chr1	33743068	33743268		chr1	132288225	132288535		chr1	134344564	134344971		chr1	121260965	121261172
chr1	33757603	33757852		chr1	132317295	132317506		chr1	134346759	134346921		chr1	121393632	121393838
chr1	33792567	33792735		chr1	132322691	132323163		chr1	134361595	134362072		chr1	121415255	121415431
chr1	33795286	33795769		chr1	132339203	132339539		chr1	134385797	134385947		chr1	121540440	121540648
chr1	33797753	33798012		chr1	132374728	132375590		chr1	134387300	134387434		chr1	121567529	121568085
chr1	33801708	33802446		chr1	132384280	132384546		chr1	134405741	134406367		chr1	121684463	121684639
chr1	33814210	33814663		chr1	132390665	132390824		chr1	134415242	134415841		chr1	122357182	122357359
chr1	33900164	33900428		chr1	132432074	132432193		chr1	134419206	134419374		chr1	122379056	122379232
chr1	33907398	33908094		chr1	132477033	132477158		chr1	134424056	134424200		chr1	122984402	122984578
chr1	33909216	33909943		chr1	132525975	132526109		chr1	134455442	134455745		chr1	123032898	123033126
chr1	33929275	33929510		chr1	132614724	132614850		chr1	134494537	134495047		chr1	123390535	123390726
chr1	33937957	33938411		chr1	132909959	132910138		chr1	134513663	134513885		chr1	123443601	123443821
chr1	34009351	34009514		chr1	132912783	132912917		chr1	134556303	134556410		chr1	123611419	123611595
chr1	34011059	34012230		chr1	133033752	133033904		chr1	134556848	134557168		chr1	123923115	123923291
chr1	34021209	34021309		chr1	133130852	133131008		chr1	134560059	134560359		chr1	123981654	123981830
chr1	34026688	34027036		chr1	133133448	133133654		chr1	134560915	134561236		chr1	124122469	124122657
chr1	34047004	34047400		chr1	133226928	133227192		chr1	134646444	134646750		chr1	124341316	124341492
chr1	34071230	34071916		chr1	133228230	133228444		chr1	134651730	134651908		chr1	124397474	124397657
chr1	34073286	34074144		chr1	133239886	133240056		chr1	134694596	134694734		chr1	124531473	124531669
chr1	34085644	34085933		chr1	133246344	133246577		chr1	134700235	134700379		chr1	124574753	124575016
chr1	34096319	34097134		chr1	133268019	133268421		chr1	134736020	134736249		chr1	124702342	124702518
chr1	34100207	34101436		chr1	133298668	133299157		chr1	134741949	134742220		chr1	125398170	125398346
chr1	34138522	34139304		chr1	133313827	133314043		chr1	134747657	134747768		chr1	125435262	125435821
chr1	34150739	34151027		chr1	133367828	133367954		chr1	134757437	134757580		chr1	125557169	125557345
chr1	34157990	34158790		chr1	133386453	133386595		chr1	134909542	134909659		chr1	125561047	125561656
chr1	34183368	34184007		chr1	133397646	133398036		chr1	134987605	134987767		chr1	125606122	125606298
chr1	34236557	34236655		chr1	133400443	133400610		chr1	135017082	135017223		chr1	125620914	125621170
chr1	34239048	34239316		chr1	133411597	133411847		chr1	135072794	135073047		chr1	125703437	125703613
chr1	34250063	34250544		chr1	133438653	133438862		chr1	135074300	135074503		chr1	125912084	125912297
chr1	34259835	34260107		chr1	133492343	133492956		chr1	135084971	135085121		chr1	125968031	125968207
chr1	34307126	34307300		chr1	133493381	133493659		chr1	135085478	135085630		chr1	126057439	126057615
chr1	34309107	34309507		chr1	133527927	133528242		chr1	135105134	135105581		chr1	126173820	126174001
chr1	34311325	34311847		chr1	133615336	133615590		chr1	135112822	135112969		chr1	126232550	126232777
chr1	34396135	34396726		chr1	133641261	133641409		chr1	135114587	135114793		chr1	126388740	126388916
chr1	34408752	34410096		chr1	133694496	133694750		chr1	135122019	135122155		chr1	126396572	126396803
chr1	34413255	34413592		chr1	133695986	133696270		chr1	135126467	135127061		chr1	126674166	126674342
chr1	34432714	34433304		chr1	133798531	133798736		chr1	135128191	135128312		chr1	126675564	126675783
chr1	34434721	34434993		chr1	133821575	133821741		chr1	135131191	135131369		chr1	126753169	126753393
chr1	34468555	34468821		chr1	133866147	133866275		chr1	135132500	135132776		chr1	126817748	126817979
chr1	34504957	34505426		chr1	133885895	133886034		chr1	135146630	135146998		chr1	126840104	126840292
chr1	34516819	34517027		chr1	133911699	133911833		chr1	135147358	135147701		chr1	127163053	127163268
chr1	34526484	34526760		chr1	133941349	133941596		chr1	135154546	135155003		chr1	127199227	127199403
chr1	34532048	34532234		chr1	133950407	133950824		chr1	135183483	135183736		chr1	127204180	127204443
chr1	34592881	34593125		chr1	133951759	133952000		chr1	135198481	135198616		chr1	127210327	127210763
chr1	34783335	34784085		chr1	133961710	133961872		chr1	135199043	135199757		chr1	127350338	127350562
chr1	34851358	34851726		chr1	133985803	133986515		chr1	135208824	135208940		chr1	127442999	127443204
chr1	34852668	34853268		chr1	133991398	133991517		chr1	135217737	135217973		chr1	127643228	127643404
chr1	34883839	34884028		chr1	134057919	134058054		chr1	135250733	135251015		chr1	127683458	127683634
chr1	34898999	34899673		chr1	134063114	134063365		chr1	135283865	135284239		chr1	127773815	127773992
chr1	34919659	34919894		chr1	134070878	134071113		chr1	135313497	135313958		chr1	127783839	127784015
chr1	34925791	34925959		chr1	134071759	134071925		chr1	135325226	135325380		chr1	127861069	127861245
chr1	35108446	35109871		chr1	134078286	134078421		chr1	135368459	135368576		chr1	127864127	127864388
chr1	35113800	35116119		chr1	134083176	134083416		chr1	135374817	135375251		chr1	127868718	127869065
chr1	35125509	35127338		chr1	134091795	134092038		chr1	135430418	135430923		chr1	128031052	128031228
chr1	35128022	35128324		chr1	134094206	134094405		chr1	135467042	135467283		chr1	128077295	128077471
chr1	35219267	35219826		chr1	134096323	134096524		chr1	135495307	135495454		chr1	128082977	128083284
chr1	35220503	35221051		chr1	134101653	134101816		chr1	135535454	135535636		chr1	128102822	128103078
chr1	35224084	35224977		chr1	134110516	134110655		chr1	135538082	135538222		chr1	128103558	128103873
chr1	35232498	35233462		chr1	134142613	134142749		chr1	135540445	135540552		chr1	128148289	128148626
chr1	35251196	35251429		chr1	134189327	134189465		chr1	135541276	135541551		chr1	128244248	128244466
chr1	35269147	35269546		chr1	134346380	134347177		chr1	135561306	135561541		chr1	128359104	128359676
chr1	35288309	35289388		chr1	134385767	134385977		chr1	135565066	135565201		chr1	128402993	128403209
chr1	35359121	35359319		chr1	134387254	134387401		chr1	135583428	135583541		chr1	128416661	128417514
chr1	35385460	35385622		chr1	134405767	134406058		chr1	135585193	135585853		chr1	128441154	128441337
chr1	35390707	35390898		chr1	134419210	134419427		chr1	135603123	135603263		chr1	128558991	128559205
chr1	35419290	35419840		chr1	134513660	134513848		chr1	135616004	135616186		chr1	128610971	128611147
chr1	35435808	35436145		chr1	134556972	134557152		chr1	135632324	135632432		chr1	128832188	128832364
chr1	35438978	35439891		chr1	134570699	134570910		chr1	135634067	135634193		chr1	128879467	128879653
chr1	35450128	35450481		chr1	134700220	134700403		chr1	135668226	135668590		chr1	128934384	128934603
chr1	35474543	35474602		chr1	134733823	134734158		chr1	135669089	135669263		chr1	129294406	129294582
chr1	35492633	35493364		chr1	134742045	134742221		chr1	135670406	135670655		chr1	129328838	129329014
chr1	35528024	35528249		chr1	134757436	134757575		chr1	135675431	135675970		chr1	129338539	129338748
chr1	35593896	35594189		chr1	135072800	135073031		chr1	135678336	135678592		chr1	129355852	129356028
chr1	35618023	35618212		chr1	135089549	135089733		chr1	135685562	135685746		chr1	129450936	129451112
chr1	35647599	35648053		chr1	135105228	135105396		chr1	135688102	135688513		chr1	129473503	129473705
chr1	35654246	35654829		chr1	135114622	135114767		chr1	135691175	135691288		chr1	129545707	129545902
chr1	35662920	35663186		chr1	135121978	135122216		chr1	135699439	135699613		chr1	129653336	129653623
chr1	35669495	35669811		chr1	135126851	135126984		chr1	135700751	135700866		chr1	129989984	129990160
chr1	35677603	35677950		chr1	135183571	135183690		chr1	135711273	135711396		chr1	130289892	130290068
chr1	35690932	35691300		chr1	135184370	135184533		chr1	135714878	135715104		chr1	130462392	130462712
chr1	35697903	35698294		chr1	135188324	135188459		chr1	135724262	135724533		chr1	130510150	130510362
chr1	35700411	35700701		chr1	135198505	135198627		chr1	135728980	135729378		chr1	130542542	130542745
chr1	35739656	35740023		chr1	135199098	135199467		chr1	135729935	135730065		chr1	130555171	130555401
chr1	35746453	35746615		chr1	135217711	135217882		chr1	135730536	135730649		chr1	130690685	130690861
chr1	35749518	35749680		chr1	135347883	135348100		chr1	135743934	135744148		chr1	130750917	130751093
chr1	35759738	35760153		chr1	135359158	135359318		chr1	135752995	135753131		chr1	130849787	130849975
chr1	35811500	35811695		chr1	135434501	135434628		chr1	135755388	135755729		chr1	130902084	130902276
chr1	35924128	35924443		chr1	135467100	135467246		chr1	135759730	135760010		chr1	131051390	131051566
chr1	35935434	35935541		chr1	135494915	135495502		chr1	135765752	135766313		chr1	131084329	131084683
chr1	36006727	36007220		chr1	135501841	135502134		chr1	135770930	135771248		chr1	131123324	131123532
chr1	36053852	36054486		chr1	135518703	135518878		chr1	135778978	135779514		chr1	131137891	131138420
chr1	36060671	36061472		chr1	135538047	135538248		chr1	135781173	135781329		chr1	131244894	131245070
chr1	36065031	36065233		chr1	135541209	135541498		chr1	135788695	135789018		chr1	131280263	131280539
chr1	36068122	36068389		chr1	135553245	135553364		chr1	135793799	135793960		chr1	131287230	131287406
chr1	36088290	36088352		chr1	135561420	135561541		chr1	135812458	135812923		chr1	131413921	131414217
chr1	36157235	36157514		chr1	135600335	135600614		chr1	135832714	135832880		chr1	131502297	131502473
chr1	36199350	36200698		chr1	135632285	135632488		chr1	135852426	135852591		chr1	131511231	131511483
chr1	36203999	36204633		chr1	135668321	135668583		chr1	135857114	135857586		chr1	131525602	131526126
chr1	36212381	36212744		chr1	135670409	135670532		chr1	135892075	135892359		chr1	131526455	131527263
chr1	36230292	36232140		chr1	135675700	135675983		chr1	135895441	135895746		chr1	131527963	131528420
chr1	36244035	36244441		chr1	135677036	135677255		chr1	135900089	135900770		chr1	131548672	131548848
chr1	36251575	36251758		chr1	135678487	135678622		chr1	135911069	135911244		chr1	131628212	131628388
chr1	36294433	36294651		chr1	135688308	135688444		chr1	135916801	135916916		chr1	131660592	131660768
chr1	36307766	36307928		chr1	135690709	135690863		chr1	135919060	135919476		chr1	131688589	131688870
chr1	36327844	36327898		chr1	135714922	135715160		chr1	135924486	135924858		chr1	131765934	131766162
chr1	36367949	36368001		chr1	135724212	135724492		chr1	135933254	135933396		chr1	131827886	131828131
chr1	36369050	36369333		chr1	135743899	135744069		chr1	135933802	135934088		chr1	131847277	131847453
chr1	36457401	36457453		chr1	135759657	135760063		chr1	135941751	135941930		chr1	131910441	131911440
chr1	36470844	36471892		chr1	135779356	135779532		chr1	136120901	136121131		chr1	131962505	131962681
chr1	36494099	36494290		chr1	135781256	135781482		chr1	136131191	136131456		chr1	131983705	131983900
chr1	36511325	36512104		chr1	135782879	135783018		chr1	136135212	136135464		chr1	131991930	131992106
chr1	36512817	36514077		chr1	135784013	135784153		chr1	136136568	136136736		chr1	131992659	131992918
chr1	36528407	36528613		chr1	135798534	135798739		chr1	136140372	136140522		chr1	132007705	132008594
chr1	36557145	36557424		chr1	135812605	135812791		chr1	136146680	136146886		chr1	132010578	132010774
chr1	36691376	36691482		chr1	135852410	135852739		chr1	136149804	136149948		chr1	132100571	132100773
chr1	36709732	36710192		chr1	135857240	135858187		chr1	136173897	136174398		chr1	132128278	132128454
chr1	36820851	36821124		chr1	135900680	135900799		chr1	136177198	136177442		chr1	132132290	132132487
chr1	36874620	36874864		chr1	135933758	135934070		chr1	136178668	136179156		chr1	132133373	132133582
chr1	36896377	36897049		chr1	136061522	136061679		chr1	136216163	136216900		chr1	132138230	132138824
chr1	36904270	36904655		chr1	136131153	136131441		chr1	136228320	136228593		chr1	132139441	132139645
chr1	36911602	36911932		chr1	136135174	136135484		chr1	136229207	136229350		chr1	132168347	132168679
chr1	36937379	36938061		chr1	136140107	136140501		chr1	136234084	136234641		chr1	132190113	132191022
chr1	36939398	36940533		chr1	136177261	136177486		chr1	136323209	136323370		chr1	132200102	132200278
chr1	36958896	36958968		chr1	136178719	136179116		chr1	136326193	136326357		chr1	132200678	132200886
chr1	36985857	36986531		chr1	136216632	136216965		chr1	136345596	136346308		chr1	132219675	132219857
chr1	36989194	36989402		chr1	136229109	136229365		chr1	136355815	136355962		chr1	132236871	132237055
chr1	37122827	37123065		chr1	136231764	136231917		chr1	136414973	136415724		chr1	132292004	132292180
chr1	37134815	37134981		chr1	136238530	136238651		chr1	136466098	136466335		chr1	132298640	132298989
chr1	37155004	37155679		chr1	136249229	136249384		chr1	136496781	136496897		chr1	132311709	132311943
chr1	37211086	37211256		chr1	136323184	136323309		chr1	136569800	136569938		chr1	132316004	132316262
chr1	37226511	37226721		chr1	136326195	136326336		chr1	136596969	136597168		chr1	132317102	132317278
chr1	37248417	37248771		chr1	136346205	136346382		chr1	136624604	136625147		chr1	132320961	132321137
chr1	37335092	37335426		chr1	136355767	136355974		chr1	136683501	136684180		chr1	132322706	132322947
chr1	37358880	37358932		chr1	136370821	136371000		chr1	136696075	136696182		chr1	132346609	132346877
chr1	37419555	37419744		chr1	136427700	136427943		chr1	136707441	136707577		chr1	132391074	132391849
chr1	37424968	37425218		chr1	136656672	136656854		chr1	136768987	136769135		chr1	132417329	132417605
chr1	37429349	37430347		chr1	136674809	136674981		chr1	136893266	136893401		chr1	132476959	132477135
chr1	37565385	37565473		chr1	136683764	136684482		chr1	136953978	136954169		chr1	132518492	132518703
chr1	37595510	37595570		chr1	136717849	136717990		chr1	137079698	137079819		chr1	132522712	132522899
chr1	37656160	37656371		chr1	137378683	137378827		chr1	137204602	137204795		chr1	132557507	132557683
chr1	37671273	37671634		chr1	137390427	137390577		chr1	138044630	138044756		chr1	132649155	132649331
chr1	37711373	37711902		chr1	137473261	137473603		chr1	138144577	138144701		chr1	132894546	132894722
chr1	37719382	37720170		chr1	137631454	137631766		chr1	138163729	138163912		chr1	132977886	132978198
chr1	37753313	37753477		chr1	137745668	137746415		chr1	138167818	138167946		chr1	133025054	133025369
chr1	37818465	37819336		chr1	137873691	137873976		chr1	138348615	138348788		chr1	133029336	133029521
chr1	37831952	37832306		chr1	137927518	137927691		chr1	138571011	138571186		chr1	133085136	133085312
chr1	37844467	37844726		chr1	137929197	137929344		chr1	138596335	138596456		chr1	133130828	133131686
chr1	37872613	37873809		chr1	137957304	137957508		chr1	138618015	138618220		chr1	133168722	133168898
chr1	37890324	37890615		chr1	137989259	137989921		chr1	138619508	138619857		chr1	133182455	133182642
chr1	37997909	37998099		chr1	138023125	138023297		chr1	138665873	138665988		chr1	133210059	133210296
chr1	37998490	37998586		chr1	138144535	138144693		chr1	138667665	138667889		chr1	133217177	133217382
chr1	38012345	38012970		chr1	138163680	138163919		chr1	138801561	138801698		chr1	133226739	133227302
chr1	38015552	38015896		chr1	138166532	138166728		chr1	138831487	138831594		chr1	133232172	133232380
chr1	38017526	38017792		chr1	138167755	138167969		chr1	138843385	138843601		chr1	133235711	133235887
chr1	38034775	38035107		chr1	138180154	138180335		chr1	138848680	138848815		chr1	133237262	133237501
chr1	38058004	38058719		chr1	138205920	138206070		chr1	138856770	138856953		chr1	133268141	133268409
chr1	38071577	38071995		chr1	138348541	138348821		chr1	138909859	138909972		chr1	133298846	133299064
chr1	38073828	38074172		chr1	138487673	138488404		chr1	138923821	138923928		chr1	133378385	133378561
chr1	38081825	38082393		chr1	138571212	138571421		chr1	138954327	138954463		chr1	133381563	133381751
chr1	38085080	38086264		chr1	138571748	138571883		chr1	138956752	138956904		chr1	133418332	133418556
chr1	38103841	38105369		chr1	138596024	138596233		chr1	138960041	138960162		chr1	133423390	133423566
chr1	38117062	38117749		chr1	138604054	138604183		chr1	138963572	138964094		chr1	133474833	133475015
chr1	38126595	38127337		chr1	138656355	138656614		chr1	138974910	138975154		chr1	133505872	133506048
chr1	38127991	38130613		chr1	138665916	138666035		chr1	139161703	139161843		chr1	133609843	133610292
chr1	38141081	38141312		chr1	138884061	138884230		chr1	139422227	139422436		chr1	133616437	133616617
chr1	38143249	38143520		chr1	138923854	138924078		chr1	139494674	139494852		chr1	133645561	133645850
chr1	38159032	38159249		chr1	138929042	138929161		chr1	140183344	140183537		chr1	133660839	133661395
chr1	38228899	38229256		chr1	138960007	138960160		chr1	140245653	140245796		chr1	133744611	133744959
chr1	38261883	38261935		chr1	138974861	138975095		chr1	140543651	140543798		chr1	133855275	133855581
chr1	38291631	38291824		chr1	138992400	138992913		chr1	142096650	142096757		chr1	133878732	133878908
chr1	38319758	38320204		chr1	138993620	138993769		chr1	143623399	143623530		chr1	133886762	133886938
chr1	38340141	38340419		chr1	139046896	139047104		chr1	143702367	143703082		chr1	133909381	133909606
chr1	38352304	38352759		chr1	139208430	139208737		chr1	143739424	143739688		chr1	133941555	133941861
chr1	38371004	38371313		chr1	139210790	139210940		chr1	143776964	143777397		chr1	133951572	133951932
chr1	38373373	38373431		chr1	139229635	139229854		chr1	143941578	143941685		chr1	133976386	133976638
chr1	38393002	38393637		chr1	139316912	139317203		chr1	144004051	144004470		chr1	133978817	133978993
chr1	38464123	38464314		chr1	139422739	139422901		chr1	144116470	144116631		chr1	133985724	133985900
chr1	38509668	38510257		chr1	139494641	139494931		chr1	144121697	144121902		chr1	133989906	133990114
chr1	38529855	38529907		chr1	139499792	139500169		chr1	145113357	145113512		chr1	133993917	133994093
chr1	38545699	38545764		chr1	140183388	140183829		chr1	146724878	146725067		chr1	134038183	134038370
chr1	38548831	38548950		chr1	140279811	140279972		chr1	148680946	148681183		chr1	134042144	134042320
chr1	38657614	38657695		chr1	140339655	140339939		chr1	148793716	148793833		chr1	134076407	134076583
chr1	38659197	38659524		chr1	140429405	140429676		chr1	149000499	149000681		chr1	134093060	134093252
chr1	38671193	38671454		chr1	140531523	140531669		chr1	149688484	149688591		chr1	134096244	134096420
chr1	38710926	38711112		chr1	141429107	141429260		chr1	149897365	149897536		chr1	134183488	134183664
chr1	38807316	38808240		chr1	142013769	142013970		chr1	149929311	149929515		chr1	134195053	134195229
chr1	38822183	38822235		chr1	143477024	143477151		chr1	150054891	150055019		chr1	134244323	134244669
chr1	38836869	38837128		chr1	143489690	143489814		chr1	150099793	150099981		chr1	134244988	134245164
chr1	38848890	38849375		chr1	143554130	143554297		chr1	150115408	150115669		chr1	134267855	134268044
chr1	38911072	38911128		chr1	143623409	143623621		chr1	150122770	150122952		chr1	134280772	134280948
chr1	38928309	38929664		chr1	143671932	143672252		chr1	150135873	150136003		chr1	134337289	134337465
chr1	38934065	38935749		chr1	143820587	143820766		chr1	150152668	150152812		chr1	134368423	134368599
chr1	38968333	38968497		chr1	144003563	144003762		chr1	150165406	150165513		chr1	134380792	134381049
chr1	39036832	39036884		chr1	144004464	144004621		chr1	150327393	150327542		chr1	134385687	134385882
chr1	39123545	39123647		chr1	144116418	144116660		chr1	150392738	150393517		chr1	134399438	134399614
chr1	39145701	39145753		chr1	144121554	144121876		chr1	150557229	150557365		chr1	134405965	134406389
chr1	39151103	39152181		chr1	144539472	144539629		chr1	150878038	150878198		chr1	134415601	134415824
chr1	39196429	39197144		chr1	144600936	144601055		chr1	150893917	150894075		chr1	134494685	134495114
chr1	39235829	39236350		chr1	144777176	144777306		chr1	150919462	150919581		chr1	134556327	134556537
chr1	39264539	39264786		chr1	145113120	145113566		chr1	151041012	151041207		chr1	134564516	134564819
chr1	39349119	39349374		chr1	145344499	145344635		chr1	151198266	151198389		chr1	134584048	134584224
chr1	39350799	39351561		chr1	145373018	145373149		chr1	151226968	151227084		chr1	134643858	134644034
chr1	39369088	39369305		chr1	145382341	145382678		chr1	151305194	151305320		chr1	134694597	134694853
chr1	39374283	39375168		chr1	145570463	145570639		chr1	151310629	151310839		chr1	134751391	134751567
chr1	39376446	39376886		chr1	145611723	145611875		chr1	151323151	151323294		chr1	134892781	134892982
chr1	39424367	39425212		chr1	146357213	146357385		chr1	151344326	151345298		chr1	134912964	134913156
chr1	39466150	39466496		chr1	147005662	147005861		chr1	151428420	151428928		chr1	135047553	135047729
chr1	39522536	39522718		chr1	147179991	147180254		chr1	151466709	151466901		chr1	135112726	135112934
chr1	39527606	39528764		chr1	147200048	147200167		chr1	151500343	151501201		chr1	135128289	135128465
chr1	39535891	39536158		chr1	147309434	147309620		chr1	151515782	151516001		chr1	135136216	135136392
chr1	39540738	39540913		chr1	147638405	147638893		chr1	151544123	151544289		chr1	135146586	135147562
chr1	39554267	39555001		chr1	147951450	147951831		chr1	151544671	151544867		chr1	135271766	135271954
chr1	39555980	39556298		chr1	148240819	148241025		chr1	151545671	151545890		chr1	135300130	135300306
chr1	39565954	39568013		chr1	149000400	149000595		chr1	151568872	151568979		chr1	135313548	135313789
chr1	39577362	39577689		chr1	149191103	149191226		chr1	151571282	151571461		chr1	135370496	135370690
chr1	39586287	39586503		chr1	149481317	149481533		chr1	151733379	151733536		chr1	135392880	135393056
chr1	39594815	39594977		chr1	149756265	149756491		chr1	151737060	151737493		chr1	135428083	135428368
chr1	39703044	39704017		chr1	149905033	149905406		chr1	151755310	151755511		chr1	135430191	135430467
chr1	39735370	39735555		chr1	149919386	149919513		chr1	151824071	151824260		chr1	135506255	135506431
chr1	39813625	39813904		chr1	149929155	149929569		chr1	151911986	151912148		chr1	135509218	135509484
chr1	39888451	39889824		chr1	150005458	150005608		chr1	151973132	151973274		chr1	135541273	135541492
chr1	39900462	39901345		chr1	150043220	150043361		chr1	152024515	152024679		chr1	135561350	135561526
chr1	39902534	39903296		chr1	150054828	150055043		chr1	152087112	152087219		chr1	135562005	135562240
chr1	39915660	39916154		chr1	150065025	150065197		chr1	152089554	152091037		chr1	135563954	135564130
chr1	39936356	39936857		chr1	150090395	150090598		chr1	152105369	152105566		chr1	135585293	135585857
chr1	39937867	39938205		chr1	150115338	150115923		chr1	152386376	152386762		chr1	135597226	135597576
chr1	39941904	39942205		chr1	150122717	150122979		chr1	152399742	152400223		chr1	135664193	135664371
chr1	39946874	39947213		chr1	150131813	150132056		chr1	152556142	152556469		chr1	135668432	135669036
chr1	39964432	39964978		chr1	150135947	150136068		chr1	152606279	152606482		chr1	135714927	135715108
chr1	40076731	40076813		chr1	150144040	150144159		chr1	152656887	152657323		chr1	135729114	135729708
chr1	40203268	40203540		chr1	150145046	150145267		chr1	152657883	152658097		chr1	135765254	135765493
chr1	40217054	40217777		chr1	150151605	150151776		chr1	152660147	152660254		chr1	135765946	135766170
chr1	40225471	40225704		chr1	150170988	150171165		chr1	152669954	152670119		chr1	135779217	135779452
chr1	40300217	40300862		chr1	150327356	150327648		chr1	152678727	152678858		chr1	135804152	135804328
chr1	40303209	40303421		chr1	150426205	150426344		chr1	152718354	152718497		chr1	135808442	135808618
chr1	40304153	40304558		chr1	150557217	150557401		chr1	152721651	152721853		chr1	135812459	135812713
chr1	40306119	40306434		chr1	150862820	150863007		chr1	152766405	152766730		chr1	135893212	135893399
chr1	40318645	40319164		chr1	150878005	150878273		chr1	152791400	152791535		chr1	135933720	135934044
chr1	40358867	40359074		chr1	151082914	151083421		chr1	152793725	152794038		chr1	135984290	135984481
chr1	40367703	40367962		chr1	151114921	151115152		chr1	152815136	152815355		chr1	136045348	136045524
chr1	40369656	40370024		chr1	151161075	151161393		chr1	152902799	152903390		chr1	136140300	136140601
chr1	40385056	40385398		chr1	151363325	151363573		chr1	152956315	152956450		chr1	136170256	136170432
chr1	40515654	40516309		chr1	151433061	151433233		chr1	152977510	152977617		chr1	136175451	136175736
chr1	40517678	40518146		chr1	151466604	151466732		chr1	152982645	152982827		chr1	136178782	136179035
chr1	40560369	40561708		chr1	151515809	151516090		chr1	152991833	152992059		chr1	136219526	136219702
chr1	40637798	40638171		chr1	151544164	151544291		chr1	153019627	153019766		chr1	136234254	136234430
chr1	40680042	40680942		chr1	151544713	151545100		chr1	153048130	153048317		chr1	136260252	136260689
chr1	40691539	40694255		chr1	151545661	151545833		chr1	153050082	153050189		chr1	136288436	136288612
chr1	40730305	40730726		chr1	151572700	151572819		chr1	153092387	153092549		chr1	136340256	136340432
chr1	40789958	40790635		chr1	151675772	151676049		chr1	153129402	153129623		chr1	136345646	136346344
chr1	40808713	40809150		chr1	151680016	151680168		chr1	153130403	153130626		chr1	136385191	136385498
chr1	40817718	40818606		chr1	151686565	151686691		chr1	153204257	153204470		chr1	136415211	136415691
chr1	40823845	40824048		chr1	151713861	151714025		chr1	153269836	153270025		chr1	136510931	136511107
chr1	40837452	40837986		chr1	151733342	151733465		chr1	153273632	153273992		chr1	136525567	136525743
chr1	40840174	40840226		chr1	151737102	151737625		chr1	153278207	153278706		chr1	136626855	136627031
chr1	40846968	40848396		chr1	151873045	151873214		chr1	153320147	153320254		chr1	136683456	136683734
chr1	40854974	40856832		chr1	151880896	151881069		chr1	153332327	153333465		chr1	136727656	136727832
chr1	40873911	40874115		chr1	151973117	151973294		chr1	153361957	153362083		chr1	136730281	136730457
chr1	40914009	40914269		chr1	152004585	152004753		chr1	153376319	153376781		chr1	136926936	136927112
chr1	41083927	41084485		chr1	152087125	152087272		chr1	153424969	153425437		chr1	136948713	136949093
chr1	41110735	41111037		chr1	152219997	152220142		chr1	153486913	153487160		chr1	137105281	137105460
chr1	41140585	41140896		chr1	152264502	152264622		chr1	153487645	153487769		chr1	137617440	137617616
chr1	41188132	41188383		chr1	152309126	152309261		chr1	153572773	153572970		chr1	137643535	137643711
chr1	41192185	41192727		chr1	152412892	152413047		chr1	153652806	153653016		chr1	137763194	137763433
chr1	41241503	41241673		chr1	152468372	152468581		chr1	153665521	153665638		chr1	137781128	137781304
chr1	41253663	41253856		chr1	152551032	152551256		chr1	153679494	153679632		chr1	137811333	137811509
chr1	41299066	41299701		chr1	152556134	152556510		chr1	153697694	153697890		chr1	138059936	138060112
chr1	41303476	41303741		chr1	152606145	152606491		chr1	153708726	153708859		chr1	138067673	138067849
chr1	41306030	41306355		chr1	152657082	152657407		chr1	153740173	153740412		chr1	138119769	138119986
chr1	41362634	41362852		chr1	152745690	152745815		chr1	153775236	153775343		chr1	138152694	138153019
chr1	41370757	41372208		chr1	152768291	152768448		chr1	153788747	153788899		chr1	138348420	138348596
chr1	41389574	41390660		chr1	152791379	152791616		chr1	153861073	153861219		chr1	138378164	138378404
chr1	41402682	41403139		chr1	152793596	152794071		chr1	153899641	153900337		chr1	138403798	138403974
chr1	41412872	41413451		chr1	152813478	152813687		chr1	153901423	153901539		chr1	138537699	138537875
chr1	41427525	41428093		chr1	152817453	152817607		chr1	153937157	153937323		chr1	138573904	138574173
chr1	41441549	41442124		chr1	152832441	152832574		chr1	153944259	153944395		chr1	138593943	138594119
chr1	41446790	41447824		chr1	152835523	152835663		chr1	153946241	153946350		chr1	138607320	138607496
chr1	41487290	41487485		chr1	152872251	152872454		chr1	154042962	154043382		chr1	138652470	138652703
chr1	41530619	41531325		chr1	152900359	152900822		chr1	154080712	154081023		chr1	138735215	138735391
chr1	41534225	41534813		chr1	152904564	152905143		chr1	154100684	154100798		chr1	138800591	138800860
chr1	41547744	41548137		chr1	152954798	152954938		chr1	154150182	154150364		chr1	138823122	138823319
chr1	41569095	41569371		chr1	152977464	152977627		chr1	154256026	154256133		chr1	138825220	138825396
chr1	41578504	41578730		chr1	152990180	152990361		chr1	154258764	154258871		chr1	138847925	138848101
chr1	41586751	41587852		chr1	153024906	153025174		chr1	154802523	154802644		chr1	138854910	138855086
chr1	41594339	41594553		chr1	153040165	153040426		chr1	154819830	154819940		chr1	138963843	138964019
chr1	41595697	41597140		chr1	153086994	153087164		chr1	154898413	154898520		chr1	138976953	138977189
chr1	41604473	41604635		chr1	153127212	153127340		chr1	154957208	154957417		chr1	138998580	138998756
chr1	41605779	41606026		chr1	153129437	153129621		chr1	155052626	155052814		chr1	139071527	139071703
chr1	41608700	41608924		chr1	153156341	153156527		chr1	155081712	155081819		chr1	139086468	139086651
chr1	41611365	41611594		chr1	153177100	153177246		chr1	155083125	155083940		chr1	139097619	139097795
chr1	41654587	41655507		chr1	153197855	153198026		chr1	155092430	155092679		chr1	139124528	139124704
chr1	41673082	41674016		chr1	153260413	153260537		chr1	155098548	155098747		chr1	139232224	139232501
chr1	41675400	41675653		chr1	153265091	153265509		chr1	155109736	155109879		chr1	139262248	139262428
chr1	41698548	41698762		chr1	153269517	153270070		chr1	155224060	155224379		chr1	139422187	139422699
chr1	41743341	41743503		chr1	153273755	153273985		chr1	155236721	155237022		chr1	139707481	139707790
chr1	41784434	41784820		chr1	153278112	153278767		chr1	155237717	155237887		chr1	139844272	139844448
chr1	41790852	41791229		chr1	153354677	153354919		chr1	155239945	155240096		chr1	140309740	140309942
chr1	41801900	41801952		chr1	153361999	153362140		chr1	155244036	155244685		chr1	140384049	140384225
chr1	41810462	41810719		chr1	153376410	153377048		chr1	155417117	155417582		chr1	140396960	140397136
chr1	41829764	41830263		chr1	153453611	153453809		chr1	155472739	155472878		chr1	140663706	140663882
chr1	41836370	41837435		chr1	153468829	153469182		chr1	155489050	155489190		chr1	140689546	140689722
chr1	41848111	41848886		chr1	153527390	153527543		chr1	155558038	155558330		chr1	140832552	140832748
chr1	41868483	41868664		chr1	153572599	153573182		chr1	155609602	155609843		chr1	140850580	140850793
chr1	41896747	41897445		chr1	153584042	153584168		chr1	155670739	155670876		chr1	141157067	141157243
chr1	41940289	41940551		chr1	153677684	153677865		chr1	155679891	155680054		chr1	141734307	141734483
chr1	41955557	41956531		chr1	153679446	153679684		chr1	155742346	155742461		chr1	141825547	141825723
chr1	41976171	41976636		chr1	153749400	153749646		chr1	155742914	155743232		chr1	142383754	142383930
chr1	41991662	41992457		chr1	153775005	153775355		chr1	155812574	155813002		chr1	142688580	142688756
chr1	42002554	42002716		chr1	153788686	153788878		chr1	155842868	155843000		chr1	143559736	143559912
chr1	42035385	42036208		chr1	153924536	153924695		chr1	155972739	155973353		chr1	143668744	143668929
chr1	42039076	42039647		chr1	154076568	154076702		chr1	156006041	156006152		chr1	143672749	143672925
chr1	42056373	42056777		chr1	154080582	154081024		chr1	156035526	156036563		chr1	143702647	143703089
chr1	42058633	42058833		chr1	154100753	154100886		chr1	156040750	156040943		chr1	143739311	143739786
chr1	42082983	42083954		chr1	154156808	154157033		chr1	156089639	156089779		chr1	143776981	143777191
chr1	42092541	42092755		chr1	154169685	154169810		chr1	156168826	156169017		chr1	144004212	144004452
chr1	42106982	42108666		chr1	154237628	154238025		chr1	156217512	156217687		chr1	144028626	144028802
chr1	42123814	42124339		chr1	154256107	154256441		chr1	156222321	156222539		chr1	144340637	144340813
chr1	42129312	42129523		chr1	154257850	154257994		chr1	156303501	156303784		chr1	145160266	145160442
chr1	42168316	42168663		chr1	154786340	154786481		chr1	156420634	156420850		chr1	145373431	145373649
chr1	42191104	42191859		chr1	154802374	154802708		chr1	156433606	156433713		chr1	145527061	145527242
chr1	42228663	42229217		chr1	154835288	154835471		chr1	156454438	156454665		chr1	145771986	145772331
chr1	42261128	42261935		chr1	155027555	155027733		chr1	156455126	156455280		chr1	145781426	145781607
chr1	42292310	42292994		chr1	155035347	155035481		chr1	156474195	156474504		chr1	146087046	146087222
chr1	42313000	42313267		chr1	155052589	155052866		chr1	156479361	156479552		chr1	146096154	146096330
chr1	42354086	42354355		chr1	155082352	155082480		chr1	156558588	156559473		chr1	146320042	146320218
chr1	42372777	42373636		chr1	155083189	155083312		chr1	156615388	156615901		chr1	146324014	146324221
chr1	42391770	42391936		chr1	155084148	155084380		chr1	156617009	156617253		chr1	146474060	146474435
chr1	42465084	42465486		chr1	155099578	155099724		chr1	156667594	156667775		chr1	146610560	146610736
chr1	42606423	42606585		chr1	155115702	155115880		chr1	156669612	156669916		chr1	146900336	146900514
chr1	42616845	42617262		chr1	155212648	155212836		chr1	156677471	156677631		chr1	147218276	147218452
chr1	42682393	42682718		chr1	155237713	155237927		chr1	156718733	156719269		chr1	147238342	147238558
chr1	42713379	42713725		chr1	155293627	155293750		chr1	156807117	156807320		chr1	147414678	147414898
chr1	42753747	42753980		chr1	155609651	155609839		chr1	156938878	156939142		chr1	147681991	147682167
chr1	42843755	42844006		chr1	155679872	155680008		chr1	156939492	156939731		chr1	147895825	147896037
chr1	42852534	42853077		chr1	155809522	155810013		chr1	156956550	156956657		chr1	148179980	148180195
chr1	42867881	42868071		chr1	155831996	155832197		chr1	156968250	156968361		chr1	148399406	148399595
chr1	42913583	42914011		chr1	155853856	155854101		chr1	156994120	156994260		chr1	148508929	148509105
chr1	42914327	42914398		chr1	155974083	155974264		chr1	157073484	157073784		chr1	148725264	148725526
chr1	42917933	42918406		chr1	156011726	156011899		chr1	157074556	157074696		chr1	149028492	149028668
chr1	42949240	42949500		chr1	156068686	156068825		chr1	157075061	157075274		chr1	149363653	149363829
chr1	42990558	42990977		chr1	156176444	156176731		chr1	157079771	157079895		chr1	149627688	149627864
chr1	43029833	43030113		chr1	156222376	156222646		chr1	157086250	157086394		chr1	149969626	149969819
chr1	43040154	43040316		chr1	156241226	156241346		chr1	157090946	157091231		chr1	150041887	150042063
chr1	43094215	43094554		chr1	156392672	156392910		chr1	157101252	157101416		chr1	150086971	150087152
chr1	43098334	43098805		chr1	156446489	156446692		chr1	157274470	157274684		chr1	150151429	150151605
chr1	43110627	43110899		chr1	156450436	156450555		chr1	157310743	157310922		chr1	150218480	150218656
chr1	43128513	43128583		chr1	156454412	156454619		chr1	157411897	157412812		chr1	150392985	150393753
chr1	43139438	43139833		chr1	156565429	156565621		chr1	157418129	157418378		chr1	150615650	150615826
chr1	43141549	43141851		chr1	156606140	156606282		chr1	157458488	157458623		chr1	150643027	150643203
chr1	43147670	43147751		chr1	156606640	156606795		chr1	157459989	157460130		chr1	150719737	150720013
chr1	43149464	43149547		chr1	156613884	156614228		chr1	157552227	157552366		chr1	150743743	150743972
chr1	43223816	43224386		chr1	156615517	156615926		chr1	158724616	158724782		chr1	150767499	150767675
chr1	43225816	43225997		chr1	156617012	156617490		chr1	158733183	158733319		chr1	150817163	150817339
chr1	43331053	43331270		chr1	156626754	156626950		chr1	158775254	158775400		chr1	150984081	150984257
chr1	43365597	43365759		chr1	156669624	156669980		chr1	158828518	158828629		chr1	150993178	150993403
chr1	43366531	43366861		chr1	156677326	156677560		chr1	159232065	159232342		chr1	151028520	151028696
chr1	43392327	43392986		chr1	156751620	156751853		chr1	159568879	159569030		chr1	151344332	151344911
chr1	43399253	43399314		chr1	156807189	156807336		chr1	159676162	159676269		chr1	151345214	151345390
chr1	43408365	43408704		chr1	156864053	156864247		chr1	159812888	159813131		chr1	151428838	151429179
chr1	43430098	43430369		chr1	156918236	156918372		chr1	160025679	160025826		chr1	151430287	151430464
chr1	43445677	43445744		chr1	156979837	156979975		chr1	160044203	160044686		chr1	151461354	151461530
chr1	43446076	43446358		chr1	157048530	157048739		chr1	160053109	160053720		chr1	151500402	151501165
chr1	43453827	43454219		chr1	157073550	157073927		chr1	160060634	160060782		chr1	151519627	151519803
chr1	43457468	43458008		chr1	157074931	157075066		chr1	160181378	160181509		chr1	151551095	151551299
chr1	43471675	43471842		chr1	157090938	157091395		chr1	160194935	160195087		chr1	151685721	151685897
chr1	43484530	43484582		chr1	157100981	157101447		chr1	160209905	160210120		chr1	151686781	151687084
chr1	43504202	43504896		chr1	157153865	157154068		chr1	160212712	160212930		chr1	151755501	151755718
chr1	43543965	43544148		chr1	157196049	157196322		chr1	160280732	160280898		chr1	151784767	151784943
chr1	43573737	43573985		chr1	157198791	157198919		chr1	160310691	160310798		chr1	151816986	151817234
chr1	43585007	43585169		chr1	157258068	157258275		chr1	160531544	160531651		chr1	151824195	151824371
chr1	43593633	43593903		chr1	157269668	157269850		chr1	160689485	160689592		chr1	151860783	151861208
chr1	43599089	43599750		chr1	157274356	157274827		chr1	160783910	160784097		chr1	151872976	151873179
chr1	43604150	43604202		chr1	157294778	157294985		chr1	160792662	160792973		chr1	151978618	151978846
chr1	43609593	43609829		chr1	157383537	157383669		chr1	160906084	160906943		chr1	152090171	152090739
chr1	43633519	43633823		chr1	157418031	157418423		chr1	161034411	161035254		chr1	152105611	152105787
chr1	43637087	43637965		chr1	157461813	157461946		chr1	161040127	161040584		chr1	152265150	152265326
chr1	43699431	43699993		chr1	157645917	157646212		chr1	161070864	161071030		chr1	152378925	152379101
chr1	43719002	43719558		chr1	157875086	157875371		chr1	161131349	161131595		chr1	152386424	152386793
chr1	43732700	43733013		chr1	157938009	157938200		chr1	161170767	161170920		chr1	152420666	152420851
chr1	43745009	43745674		chr1	157940426	157940631		chr1	161250134	161250256		chr1	152536591	152536767
chr1	43749759	43750151		chr1	158318476	158318684		chr1	161251118	161251344		chr1	152538058	152538286
chr1	43820125	43820412		chr1	158356269	158356414		chr1	161745006	161745131		chr1	152625338	152625514
chr1	43858693	43858745		chr1	158362052	158362231		chr1	161799920	161800030		chr1	152626480	152626665
chr1	43874135	43874363		chr1	158490526	158490683		chr1	161876416	161877014		chr1	152686500	152686781
chr1	43886085	43886364		chr1	158523620	158523842		chr1	161969099	161969474		chr1	152687400	152687633
chr1	43917459	43918106		chr1	158578698	158578818		chr1	161976969	161977097		chr1	152702880	152703056
chr1	43932706	43934576		chr1	158670099	158670319		chr1	162008717	162008855		chr1	152721692	152721873
chr1	43938994	43939450		chr1	158731535	158731767		chr1	162023511	162023618		chr1	152766792	152767284
chr1	43941930	43943051		chr1	158733053	158733313		chr1	162039125	162039246		chr1	152832384	152832638
chr1	43949828	43950053		chr1	158748868	158749013		chr1	162053694	162053836		chr1	152853221	152853429
chr1	43951305	43951484		chr1	158775210	158775418		chr1	162164728	162164898		chr1	152973543	152973748
chr1	43955924	43956087		chr1	158828205	158828664		chr1	162212690	162212824		chr1	153122795	153122994
chr1	43970500	43971166		chr1	158830234	158830383		chr1	162477969	162478123		chr1	153242701	153242877
chr1	43976171	43976534		chr1	158874165	158874298		chr1	162570469	162570916		chr1	153266670	153266863
chr1	43989314	43989602		chr1	158878513	158878635		chr1	162635265	162635490		chr1	153332240	153332736
chr1	43996848	43997711		chr1	158982756	158983038		chr1	162665235	162665353		chr1	153425041	153425245
chr1	44034030	44034588		chr1	159082183	159082498		chr1	162763171	162763557		chr1	153463533	153463709
chr1	44053623	44053681		chr1	159221041	159221312		chr1	163308449	163308867		chr1	153486963	153487766
chr1	44063202	44064867		chr1	159224674	159224949		chr1	163311983	163312427		chr1	153504212	153504388
chr1	44088293	44088522		chr1	159252950	159253127		chr1	163362078	163362420		chr1	153526737	153526939
chr1	44099871	44100344		chr1	159265940	159266106		chr1	163367811	163368004		chr1	153562762	153562938
chr1	44102187	44102595		chr1	159286184	159286353		chr1	163403425	163403604		chr1	153564218	153564394
chr1	44105531	44106848		chr1	159299692	159299942		chr1	163403924	163404069		chr1	153653105	153653281
chr1	44115541	44115998		chr1	159310602	159310793		chr1	163426386	163426534		chr1	153670766	153670982
chr1	44139258	44139943		chr1	159409580	159409745		chr1	163511207	163511330		chr1	153678401	153678605
chr1	44146976	44149253		chr1	159413517	159413697		chr1	163518089	163518617		chr1	153679697	153679909
chr1	44157227	44157393		chr1	159568865	159569183		chr1	163559897	163560090		chr1	153691276	153691452
chr1	44191335	44192111		chr1	159595746	159596123		chr1	163562472	163562616		chr1	153709007	153709183
chr1	44214697	44215276		chr1	159633631	159633808		chr1	163741021	163741212		chr1	153740258	153740510
chr1	44265929	44266440		chr1	159676092	159676277		chr1	163779589	163780053		chr1	153799027	153799203
chr1	44296334	44296568		chr1	159777507	159777636		chr1	163929654	163930111		chr1	153842695	153842871
chr1	44297219	44299008		chr1	159812883	159813438		chr1	163994504	163994907		chr1	153900027	153900246
chr1	44322492	44323332		chr1	159888718	159889158		chr1	164063888	164064085		chr1	154032831	154033125
chr1	44388893	44389118		chr1	159920091	159920236		chr1	164248856	164249168		chr1	154043397	154043598
chr1	44397939	44398372		chr1	160060618	160060787		chr1	164457925	164458478		chr1	154120548	154120724
chr1	44401542	44401832		chr1	160084466	160084629		chr1	164783217	164783324		chr1	154805732	154805909
chr1	44432243	44433038		chr1	160124279	160124438		chr1	164812803	164812968		chr1	154816282	154816510
chr1	44434115	44434365		chr1	160141648	160141831		chr1	164899001	164899142		chr1	155041124	155041416
chr1	44455153	44455608		chr1	160183750	160184304		chr1	164993194	164993384		chr1	155083128	155083800
chr1	44461824	44462076		chr1	160204257	160204393		chr1	164994238	164994441		chr1	155087384	155087606
chr1	44494786	44495316		chr1	160209742	160210167		chr1	165046610	165046854		chr1	155092079	155092590
chr1	44505270	44506799		chr1	160211106	160211525		chr1	165091662	165092100		chr1	155099636	155099812
chr1	44509384	44509842		chr1	160213079	160213284		chr1	165189309	165189416		chr1	155109670	155109865
chr1	44517561	44517867		chr1	160219656	160219811		chr1	165193866	165194567		chr1	155131560	155131776
chr1	44522124	44523076		chr1	160232167	160232366		chr1	165236825	165237133		chr1	155159193	155159369
chr1	44540222	44541407		chr1	160280746	160281016		chr1	165281694	165282567		chr1	155186108	155186295
chr1	44552206	44552277		chr1	160332073	160332267		chr1	165291785	165291955		chr1	155202067	155202253
chr1	44552737	44553465		chr1	160387621	160387781		chr1	165316732	165316839		chr1	155218093	155218322
chr1	44556493	44557437		chr1	160439154	160439331		chr1	165459998	165460682		chr1	155244081	155244593
chr1	44562155	44562811		chr1	160531461	160531581		chr1	165461192	165461433		chr1	155281653	155281878
chr1	44567172	44568725		chr1	160548210	160548341		chr1	165634014	165634770		chr1	155416859	155417544
chr1	44579564	44580128		chr1	160594561	160594814		chr1	165642444	165642623		chr1	155558267	155558608
chr1	44582477	44582871		chr1	160596221	160596460		chr1	165763630	165763841		chr1	155618752	155618928
chr1	44586234	44588191		chr1	160651717	160651888		chr1	165771490	165771753		chr1	155627540	155627774
chr1	44598079	44598607		chr1	160686067	160686282		chr1	166001836	166002296		chr1	155717912	155718101
chr1	44601253	44601526		chr1	160688660	160689290		chr1	166002614	166003588		chr1	155742819	155743013
chr1	44610926	44611237		chr1	160725373	160725496		chr1	166125095	166125532		chr1	155775538	155775752
chr1	44613384	44613693		chr1	160783990	160784193		chr1	166136748	166136982		chr1	155804498	155804674
chr1	44617919	44618128		chr1	160835095	160835214		chr1	166152045	166152236		chr1	155962953	155963129
chr1	44623080	44623595		chr1	160838324	160838572		chr1	166156909	166157044		chr1	155981520	155981696
chr1	44629478	44631286		chr1	160875320	160875728		chr1	166255592	166255986		chr1	155987043	155987247
chr1	44645120	44646865		chr1	160897832	160897979		chr1	166282661	166282909		chr1	156035632	156036105
chr1	44648151	44648419		chr1	160974741	160975029		chr1	166295776	166296002		chr1	156040839	156041030
chr1	44660742	44660821		chr1	161039752	161039923		chr1	166309004	166309677		chr1	156068357	156068564
chr1	44664502	44664825		chr1	161070627	161070902		chr1	166378823	166379783		chr1	156181682	156181858
chr1	44674726	44676502		chr1	161077479	161077628		chr1	166409329	166409985		chr1	156217941	156218117
chr1	44678475	44679943		chr1	161250114	161250322		chr1	166797691	166797907		chr1	156261531	156261707
chr1	44682735	44682904		chr1	161255687	161255889		chr1	167000552	167002121		chr1	156332656	156332837
chr1	44688724	44689423		chr1	161268119	161268366		chr1	167025949	167026121		chr1	156335545	156335721
chr1	44690203	44690647		chr1	161274230	161274404		chr1	167054168	167054329		chr1	156454312	156454540
chr1	44704897	44705297		chr1	161411375	161411515		chr1	167183150	167183299		chr1	156465807	156466005
chr1	44711248	44712598		chr1	161555286	161555499		chr1	167222447	167223037		chr1	156558409	156559369
chr1	44721214	44721406		chr1	161751274	161751413		chr1	167230990	167231098		chr1	156615741	156616082
chr1	44741349	44741566		chr1	161825446	161825728		chr1	167234125	167234239		chr1	156617053	156617255
chr1	44745797	44746415		chr1	161868590	161868733		chr1	167267225	167267353		chr1	156654931	156655107
chr1	44747586	44747782		chr1	161876822	161877010		chr1	167269562	167269759		chr1	156669631	156669957
chr1	44765689	44766862		chr1	161979740	161979943		chr1	167270542	167270720		chr1	156673406	156673669
chr1	44768575	44769164		chr1	162014263	162014482		chr1	167279152	167279633		chr1	156767938	156768194
chr1	44771896	44774501		chr1	162016979	162017098		chr1	167283844	167283960		chr1	156838936	156839112
chr1	44784722	44785141		chr1	162035804	162035969		chr1	167284643	167285362		chr1	156903500	156903676
chr1	44788706	44790491		chr1	162037757	162037889		chr1	167308706	167308873		chr1	156939019	156939255
chr1	44791802	44792128		chr1	162053596	162053888		chr1	167349881	167350404		chr1	156939556	156939732
chr1	44793234	44793636		chr1	162100448	162100610		chr1	167374470	167374758		chr1	157004960	157005185
chr1	44798913	44799163		chr1	162135869	162136557		chr1	167382888	167383052		chr1	157075142	157075347
chr1	44805679	44806008		chr1	162159018	162159256		chr1	167384193	167384354		chr1	157092973	157093149
chr1	44832392	44833029		chr1	162164733	162164858		chr1	167392834	167393105		chr1	157147853	157148058
chr1	44841351	44842624		chr1	162181352	162181471		chr1	167393680	167394190		chr1	157219931	157220107
chr1	44843405	44843766		chr1	162196941	162197294		chr1	167425645	167425809		chr1	157305115	157305301
chr1	44850384	44851545		chr1	162212641	162212859		chr1	167497733	167498291		chr1	157412175	157412674
chr1	44858150	44858312		chr1	162224605	162224931		chr1	167551677	167551784		chr1	157458476	157458653
chr1	44863304	44866978		chr1	162500382	162500624		chr1	167652352	167652481		chr1	157506884	157507079
chr1	44873116	44873490		chr1	162555285	162555539		chr1	167660601	167661556		chr1	157508743	157508919
chr1	44878072	44879143		chr1	162557708	162558075		chr1	167663758	167664033		chr1	157511853	157512029
chr1	44881451	44881679		chr1	162566687	162566864		chr1	167672608	167673236		chr1	157542213	157542398
chr1	44891494	44892176		chr1	162572580	162572898		chr1	167678345	167678826		chr1	157560873	157561049
chr1	44919131	44919807		chr1	162729524	162729662		chr1	167688476	167688857		chr1	157641994	157642170
chr1	44922464	44923883		chr1	162763106	162763615		chr1	167803016	167803223		chr1	157788361	157788537
chr1	44926403	44927164		chr1	162773742	162773861		chr1	167916014	167916186		chr1	158106108	158106343
chr1	44942297	44943689		chr1	163104517	163104769		chr1	167957544	167957713		chr1	158173191	158173367
chr1	44944563	44945522		chr1	163122446	163122618		chr1	168113511	168113637		chr1	158273481	158273657
chr1	44955069	44955231		chr1	163143315	163143470		chr1	168187690	168187799		chr1	158370147	158370445
chr1	44957477	44957605		chr1	163154771	163154937		chr1	168210467	168210758		chr1	158442946	158443122
chr1	44975389	44975702		chr1	163282163	163282294		chr1	168219447	168219603		chr1	158444996	158445172
chr1	44981624	44981794		chr1	163291794	163292121		chr1	168221071	168221623		chr1	158592956	158593172
chr1	44990318	44991211		chr1	163293240	163293421		chr1	168231525	168231774		chr1	158637713	158637889
chr1	44997532	44998668		chr1	163308400	163308909		chr1	168316175	168316304		chr1	158695779	158695955
chr1	45003796	45004452		chr1	163313518	163313700		chr1	168381407	168381590		chr1	158697520	158697700
chr1	45014275	45015027		chr1	163314014	163314202		chr1	168410863	168411054		chr1	158721834	158722010
chr1	45021295	45022924		chr1	163362102	163362480		chr1	168417199	168417357		chr1	158732851	158733544
chr1	45031568	45031893		chr1	163390743	163390918		chr1	168434490	168434597		chr1	158794972	158795296
chr1	45032742	45034181		chr1	163416813	163416935		chr1	168473404	168473653		chr1	158923487	158923696
chr1	45041293	45042066		chr1	163417821	163417943		chr1	168520502	168520683		chr1	158942131	158942398
chr1	45066764	45067776		chr1	163486788	163487070		chr1	168561290	168561492		chr1	159107924	159108100
chr1	45076129	45076319		chr1	163496859	163496984		chr1	168597163	168597316		chr1	159147905	159148115
chr1	45100431	45101192		chr1	163510092	163510293		chr1	169439732	169439900		chr1	159158336	159158523
chr1	45104669	45105308		chr1	163511131	163511449		chr1	169485765	169485909		chr1	159231754	159231985
chr1	45116840	45117175		chr1	163518139	163518330		chr1	169531410	169531621		chr1	159475755	159475931
chr1	45121856	45122839		chr1	163525252	163525610		chr1	169625282	169625472		chr1	159590801	159590985
chr1	45131853	45132737		chr1	163530787	163530919		chr1	169626028	169626188		chr1	159687949	159688135
chr1	45145168	45145382		chr1	163559969	163560404		chr1	169658424	169658544		chr1	159748073	159748249
chr1	45152793	45153547		chr1	163561231	163561438		chr1	169817454	169817613		chr1	159814998	159815223
chr1	45154421	45154678		chr1	163562408	163562623		chr1	169823062	169823199		chr1	159908751	159909004
chr1	45177042	45177406		chr1	163686094	163686251		chr1	169968995	169969540		chr1	160044342	160044635
chr1	45181792	45183065		chr1	164063912	164064122		chr1	169987906	169988032		chr1	160053461	160053657
chr1	45195934	45196488		chr1	164081877	164082182		chr1	170010307	170010444		chr1	160147916	160148092
chr1	45217320	45217587		chr1	164211781	164211900		chr1	170058183	170058339		chr1	160211605	160212009
chr1	45228032	45228502		chr1	164223283	164223465		chr1	170058960	170059092		chr1	160212499	160213325
chr1	45241968	45242130		chr1	164508107	164508274		chr1	170068354	170068619		chr1	160220854	160221030
chr1	45253064	45253430		chr1	164584651	164584772		chr1	170126436	170126706		chr1	160291632	160291814
chr1	45256204	45257734		chr1	164758626	164758808		chr1	170147691	170147806		chr1	160303719	160303919
chr1	45269352	45269689		chr1	164782876	164783475		chr1	170174827	170175482		chr1	160328794	160329020
chr1	45281444	45282601		chr1	164801055	164801242		chr1	170188686	170188892		chr1	160346882	160347058
chr1	45288008	45288211		chr1	164812814	164812979		chr1	170213559	170213681		chr1	160356091	160356355
chr1	45291490	45291652		chr1	164994177	164994484		chr1	170255528	170255770		chr1	160592347	160592523
chr1	45300430	45300860		chr1	165046262	165046845		chr1	170410450	170410819		chr1	160785486	160785704
chr1	45308602	45310318		chr1	165277568	165277741		chr1	170483509	170484074		chr1	160792154	160793129
chr1	45311008	45314747		chr1	165286162	165286358		chr1	170516823	170516981		chr1	160808689	160808892
chr1	45316333	45316814		chr1	165442280	165442399		chr1	170530106	170530249		chr1	160906114	160906977
chr1	45318259	45319374		chr1	165610591	165610856		chr1	170562529	170562739		chr1	160922098	160922274
chr1	45321107	45321451		chr1	165650493	165650778		chr1	170579208	170579380		chr1	160933820	160933996
chr1	45325864	45326034		chr1	165814554	165814814		chr1	170589782	170590051		chr1	160971906	160972105
chr1	45363930	45364929		chr1	165988844	165989117		chr1	170644315	170644685		chr1	161031372	161031548
chr1	45400282	45400450		chr1	166002092	166002244		chr1	170657265	170657445		chr1	161034426	161034644
chr1	45403367	45403848		chr1	166003172	166003305		chr1	170667732	170667861		chr1	161035256	161035580
chr1	45410820	45411822		chr1	166043914	166044161		chr1	170695062	170695293		chr1	161036469	161036774
chr1	45418697	45418943		chr1	166125079	166125534		chr1	170699892	170700069		chr1	161057862	161058061
chr1	45420801	45421203		chr1	166136644	166137025		chr1	170775648	170775800		chr1	161070454	161070834
chr1	45422234	45424491		chr1	166152091	166152219		chr1	170781689	170781879		chr1	161126915	161127137
chr1	45442210	45443684		chr1	166156863	166157034		chr1	170829928	170830176		chr1	161250083	161250392
chr1	45448261	45449245		chr1	166298805	166298924		chr1	170848862	170849052		chr1	161250949	161251432
chr1	45454922	45456100		chr1	166797626	166798090		chr1	170871562	170871690		chr1	161268227	161268536
chr1	45465268	45465568		chr1	167001917	167002042		chr1	170884983	170885376		chr1	161302276	161302452
chr1	45472385	45473072		chr1	167020138	167020406		chr1	170967782	170967953		chr1	161325825	161326001
chr1	45481111	45482033		chr1	167022215	167022427		chr1	170972577	170972764		chr1	161426397	161426573
chr1	45487506	45488177		chr1	167026026	167026160		chr1	170978623	170978983		chr1	161508470	161508689
chr1	45490574	45491225		chr1	167096749	167096900		chr1	170979628	170979829		chr1	161549071	161549247
chr1	45495071	45495546		chr1	167222832	167223067		chr1	170981800	170981950		chr1	161583568	161583744
chr1	45501347	45505510		chr1	167243644	167243795		chr1	171044454	171044625		chr1	161718355	161718541
chr1	45507562	45507954		chr1	167270082	167270721		chr1	171063710	171063863		chr1	161969057	161969332
chr1	45512831	45513092		chr1	167271262	167271491		chr1	171064479	171065430		chr1	162255499	162255675
chr1	45516394	45517066		chr1	167279417	167279627		chr1	171074422	171074531		chr1	162336923	162337099
chr1	45524962	45525133		chr1	167282266	167282413		chr1	171102547	171102783		chr1	162436435	162436611
chr1	45531456	45532451		chr1	167314723	167315121		chr1	171150573	171150681		chr1	162474773	162475068
chr1	45584197	45584359		chr1	167466953	167467119		chr1	171222353	171222471		chr1	162548362	162548667
chr1	45588592	45588935		chr1	167497578	167498244		chr1	171248045	171248232		chr1	162550011	162550187
chr1	45592095	45592895		chr1	167587738	167587972		chr1	171262688	171262845		chr1	162561715	162561891
chr1	45595616	45595855		chr1	167660219	167660381		chr1	171270216	171270744		chr1	162739990	162740289
chr1	45596544	45597522		chr1	167663765	167664100		chr1	171281070	171281177		chr1	162745504	162745699
chr1	45600495	45601040		chr1	167678405	167678917		chr1	171292234	171292341		chr1	162792489	162792665
chr1	45619675	45619837		chr1	167683921	167684070		chr1	171294598	171294751		chr1	162871671	162871922
chr1	45622463	45622724		chr1	167711186	167711323		chr1	171329194	171330118		chr1	162896525	162896812
chr1	45623621	45624023		chr1	167789097	167789221		chr1	171345379	171345839		chr1	163039323	163039642
chr1	45626039	45626932		chr1	167805003	167805161		chr1	171361531	171361804		chr1	163154569	163154812
chr1	45628022	45628293		chr1	167915986	167916209		chr1	171372991	171373479		chr1	163442239	163442415
chr1	45668371	45668636		chr1	167957212	167958004		chr1	171375577	171376134		chr1	163445797	163445984
chr1	45670225	45670953		chr1	168096433	168096560		chr1	171411200	171411473		chr1	163518042	163518287
chr1	45681984	45682886		chr1	168106735	168106953		chr1	171437416	171437916		chr1	163529373	163529549
chr1	45690000	45690329		chr1	168187778	168188281		chr1	171460623	171460761		chr1	163559948	163560148
chr1	45697542	45697771		chr1	168190857	168191270		chr1	171469822	171469956		chr1	163878283	163878477
chr1	45712979	45713653		chr1	168193354	168193613		chr1	171478134	171478282		chr1	163896865	163897041
chr1	45752854	45752937		chr1	168210514	168210718		chr1	171503479	171503934		chr1	164039008	164039184
chr1	45759798	45760367		chr1	168231481	168231754		chr1	172027225	172027480		chr1	164248772	164249778
chr1	45763213	45763475		chr1	168410896	168411034		chr1	172030091	172030206		chr1	164325529	164325782
chr1	45795118	45795724		chr1	168473359	168473646		chr1	172052820	172053262		chr1	164387857	164388033
chr1	45802498	45803149		chr1	168507880	168507999		chr1	172082608	172082905		chr1	164457746	164458067
chr1	45815312	45817137		chr1	168518163	168518387		chr1	172126672	172126868		chr1	164622809	164622985
chr1	45823815	45824040		chr1	168520372	168520586		chr1	172205904	172206872		chr1	164655731	164655986
chr1	45826875	45827408		chr1	168544879	168545561		chr1	172217273	172217401		chr1	164758505	164758681
chr1	45833695	45833910		chr1	168561346	168561664		chr1	172281617	172281793		chr1	164772820	164772996
chr1	45841816	45842155		chr1	168699167	168699364		chr1	172289778	172289958		chr1	164817500	164817703
chr1	45846081	45846184		chr1	168708102	168708317		chr1	172311475	172311588		chr1	164911620	164911796
chr1	45866136	45866832		chr1	169042764	169043000		chr1	172312102	172312526		chr1	165094312	165094488
chr1	45873179	45874323		chr1	169119911	169120062		chr1	172390957	172391246		chr1	165110152	165110328
chr1	45882465	45882666		chr1	169187560	169187923		chr1	172405786	172406151		chr1	165115172	165115520
[truncated: 98,448 more rows]

## Sheet: Day3-peaks
Table S2: Combined dataset ChIP-seq peaks for OSKM and Nanog (mm10).
Day 3 Oct4 combined peaks				Day 3 Sox2 combined peaks				Day 3 Klf4 combined peaks				Day 3 Myc combined peaks
chr1	3046358	3046612		chr1	3046219	3046901		chr1	4069540	4069819		chr1	3586567	3586725
chr1	3324110	3324707		chr1	3340770	3340887		chr1	4571680	4572061		chr1	4785290	4785780
chr1	3326760	3326845		chr1	3425349	3425549		chr1	4630271	4630541		chr1	4807636	4807844
chr1	3357500	3357676		chr1	3444842	3445316		chr1	4785594	4785896		chr1	4857538	4858141
chr1	3374132	3376380		chr1	3913966	3914556		chr1	4807467	4808161		chr1	6214526	6214822
chr1	3398279	3398485		chr1	3993072	3993403		chr1	4857592	4857986		chr1	6289686	6289947
chr1	3448633	3448889		chr1	4414024	4414255		chr1	4862905	4863118		chr1	7088938	7089270
chr1	3504583	3504847		chr1	4571775	4572329		chr1	4934261	4934475		chr1	7397704	7397973
chr1	3511977	3512361		chr1	4621390	4621612		chr1	4934956	4935169		chr1	8171029	8171187
chr1	3545034	3545598		chr1	4847528	4847608		chr1	4950109	4950262		chr1	9545254	9546080
chr1	3562780	3562865		chr1	4857516	4857812		chr1	5018226	5018494		chr1	9798020	9798204
chr1	3569119	3569452		chr1	4933990	4934703		chr1	5022824	5023418		chr1	9906931	9907104
chr1	3580377	3581018		chr1	5015180	5016004		chr1	5261646	5261819		chr1	9943676	9944295
chr1	3649700	3650258		chr1	5022697	5023225		chr1	5612876	5613029		chr1	10037805	10037967
chr1	3662456	3662624		chr1	5124059	5124380		chr1	5676715	5676932		chr1	10039485	10040138
chr1	3721290	3722040		chr1	5232661	5233352		chr1	5681550	5681816		chr1	10232630	10233237
chr1	3763925	3765831		chr1	5261228	5261462		chr1	5956914	5957067		chr1	10300479	10300661
chr1	3834369	3834628		chr1	5905780	5906096		chr1	6009359	6009715		chr1	11081731	11081889
chr1	3859383	3860011		chr1	5909968	5910378		chr1	6214237	6215092		chr1	11840543	11840701
chr1	3913722	3914771		chr1	6287628	6288022		chr1	6382968	6383276		chr1	12191263	12191445
chr1	3920795	3920990		chr1	6315668	6316118		chr1	6388012	6388385		chr1	13284050	13284208
chr1	3993101	3993407		chr1	6453381	6454538		chr1	6896761	6896914		chr1	13589929	13590123
chr1	4101723	4101808		chr1	6457857	6458338		chr1	6956139	6956292		chr1	13660476	13660811
chr1	4140613	4140698		chr1	6469469	6469549		chr1	7000774	7000927		chr1	14656594	14656770
chr1	4197714	4198179		chr1	6760799	6761227		chr1	7068605	7068965		chr1	14848768	14848926
chr1	4306382	4306525		chr1	6967165	6967678		chr1	7088645	7089211		chr1	15743717	15743911
chr1	4336021	4336106		chr1	7068463	7069226		chr1	7124886	7125023		chr1	16093043	16093311
chr1	4487281	4487366		chr1	7088593	7088931		chr1	7206379	7206606		chr1	16104128	16104351
chr1	4571867	4572104		chr1	7264018	7264283		chr1	7313488	7313641		chr1	16104811	16105949
chr1	4577528	4577819		chr1	7313383	7313981		chr1	7397491	7398651		chr1	16619094	16619378
chr1	4586323	4586408		chr1	7380977	7381288		chr1	7481409	7481756		chr1	16665084	16665508
chr1	4621510	4621696		chr1	7397653	7398304		chr1	7497644	7498072		chr1	17855257	17855415
chr1	4673330	4673449		chr1	7448853	7449327		chr1	7498497	7498650		chr1	19660022	19660180
chr1	4728871	4728959		chr1	7502453	7502728		chr1	7586126	7586279		chr1	20820104	20820279
chr1	4768437	4768641		chr1	8581873	8582273		chr1	7620392	7620716		chr1	21029246	21029416
chr1	4769942	4770136		chr1	9138638	9138765		chr1	7922940	7923050		chr1	21041314	21041526
chr1	4780222	4780390		chr1	9470176	9471022		chr1	7949451	7949898		chr1	21079346	21079504
chr1	4785522	4785876		chr1	9507547	9507996		chr1	9470311	9470993		chr1	21166300	21166469
chr1	4807669	4808350		chr1	9520461	9520865		chr1	9482511	9482667		chr1	21393926	21394153
chr1	4826533	4827282		chr1	9567010	9567387		chr1	9545833	9546137		chr1	21768312	21768470
chr1	4855314	4856087		chr1	9627368	9627682		chr1	9567103	9567338		chr1	21887973	21888214
chr1	4856911	4858293		chr1	9629810	9630881		chr1	9568775	9568938		chr1	21961503	21961661
chr1	4876730	4876932		chr1	9661170	9661520		chr1	9621578	9621745		chr1	23180580	23180738
chr1	4878191	4878276		chr1	9700349	9700666		chr1	9627307	9627942		chr1	23255910	23256454
chr1	4906507	4906592		chr1	9748527	9748741		chr1	9629519	9630674		chr1	23383018	23383215
chr1	4925319	4925404		chr1	9823644	9824233		chr1	9699894	9700982		chr1	23922260	23922464
chr1	4934099	4934589		chr1	9909145	9909415		chr1	9748188	9748571		chr1	24678343	24678650
chr1	4963744	4964085		chr1	9925571	9925680		chr1	9797963	9798317		chr1	24682829	24682987
chr1	5002765	5003199		chr1	10048479	10048560		chr1	9799906	9800119		chr1	25840453	25840611
chr1	5015353	5015780		chr1	10231469	10232306		chr1	9823470	9824217		chr1	26300041	26300199
chr1	5022823	5023243		chr1	10248104	10248318		chr1	9848069	9848716		chr1	27847638	27847796
chr1	5061176	5061366		chr1	10252514	10252595		chr1	9889429	9889705		chr1	30873583	30874064
chr1	5082978	5083915		chr1	10332555	10332847		chr1	9944143	9944297		chr1	30949795	30950299
chr1	5087254	5087365		chr1	10380933	10381133		chr1	9953672	9953912		chr1	31129862	31130022
chr1	5107329	5107935		chr1	10476703	10477392		chr1	10037324	10037679		chr1	31867100	31867258
chr1	5123904	5124875		chr1	10700007	10700241		chr1	10039361	10040234		chr1	32325285	32325464
chr1	5128195	5128608		chr1	10872474	10872554		chr1	10172285	10172447		chr1	33136162	33136345
chr1	5137141	5137373		chr1	10880251	10880451		chr1	10231886	10232369		chr1	33669740	33669909
chr1	5261245	5261638		chr1	11012992	11013398		chr1	10232700	10233354		chr1	33720168	33720326
chr1	5290241	5290329		chr1	11082037	11082651		chr1	10263303	10263456		chr1	33739365	33739523
chr1	5655730	5655953		chr1	11427320	11427819		chr1	10585136	10585241		chr1	33757594	33757915
chr1	5656968	5657266		chr1	11493246	11493593		chr1	10700031	10700392		chr1	33814274	33814751
chr1	5848431	5848516		chr1	11501627	11502033		chr1	10817264	10817504		chr1	33907699	33908262
chr1	5905797	5905956		chr1	12274541	12274902		chr1	10870541	10870912		chr1	33932937	33933169
chr1	5951536	5951621		chr1	12291519	12292121		chr1	11230677	11230860		chr1	34236454	34236653
chr1	6051455	6051641		chr1	12305850	12306060		chr1	11287409	11287564		chr1	34439273	34440670
chr1	6079255	6079482		chr1	12343283	12343607		chr1	11427439	11427794		chr1	34842652	34843131
chr1	6151638	6151723		chr1	12683090	12683790		chr1	11493177	11493753		chr1	35232714	35232872
chr1	6153508	6153634		chr1	12689352	12689432		chr1	11501608	11501994		chr1	35763068	35763226
chr1	6214497	6214919		chr1	12691884	12692481		chr1	11585796	11585946		chr1	35803471	35803629
chr1	6215930	6216090		chr1	12710777	12710995		chr1	11619525	11620047		chr1	36068251	36068456
chr1	6257590	6258088		chr1	12734392	12734802		chr1	12063369	12063663		chr1	36202912	36203070
chr1	6272375	6272543		chr1	12744548	12745092		chr1	12095573	12095819		chr1	36244087	36244303
chr1	6275223	6275948		chr1	12759519	12759830		chr1	12342996	12343590		chr1	36303318	36303587
chr1	6289030	6290066		chr1	12771650	12771974		chr1	12594847	12594986		chr1	36368861	36369179
chr1	6291662	6292504		chr1	12795019	12795327		chr1	12644631	12644854		chr1	36512530	36512693
chr1	6307368	6307554		chr1	12886630	12887148		chr1	12691867	12692287		chr1	36556778	36557461
chr1	6315557	6316059		chr1	12889687	12890071		chr1	12744447	12744987		chr1	36571767	36571925
chr1	6322881	6324058		chr1	12942354	12942651		chr1	12759514	12759932		chr1	36572332	36572612
chr1	6382807	6383663		chr1	12949670	12950414		chr1	12787961	12788236		chr1	36580485	36580643
chr1	6388128	6388368		chr1	12973257	12973475		chr1	12836147	12836360		chr1	36939497	36940081
chr1	6393072	6393245		chr1	12990758	12992414		chr1	12875413	12875808		chr1	37356055	37356236
chr1	6399848	6399933		chr1	13045255	13045635		chr1	12886542	12887124		chr1	37429502	37430089
chr1	6406394	6406635		chr1	13059342	13060220		chr1	12990757	12992582		chr1	37540716	37540938
chr1	6408934	6409019		chr1	13074513	13074762		chr1	13041478	13041632		chr1	37630827	37630986
chr1	6448317	6449097		chr1	13084816	13085227		chr1	13045256	13045582		chr1	37643758	37643916
chr1	6452885	6454811		chr1	13230654	13230881		chr1	13059648	13060156		chr1	37872123	37872421
chr1	6457985	6458276		chr1	13304861	13305355		chr1	13074498	13074651		chr1	37890395	37890617
chr1	6462461	6462546		chr1	13332712	13333177		chr1	13104012	13104292		chr1	37997012	37997404
chr1	6607896	6607990		chr1	13374723	13374947		chr1	13263714	13264180		chr1	37997823	37998444
chr1	6719215	6719341		chr1	13634559	13634843		chr1	13283647	13283985		chr1	38129155	38130209
chr1	6843707	6843792		chr1	13660478	13660884		chr1	13327417	13327522		chr1	38627452	38627675
chr1	6854920	6855051		chr1	13687113	13687513		chr1	13372634	13373730		chr1	38987518	38987676
chr1	6966919	6968130		chr1	13748989	13749455		chr1	13374034	13374878		chr1	39122864	39123023
chr1	6973717	6974210		chr1	13752587	13753087		chr1	13426131	13426447		chr1	39235930	39236088
chr1	7025293	7025955		chr1	13872307	13873235		chr1	13457030	13457482		chr1	39240067	39240296
chr1	7068492	7070050		chr1	13874150	13874468		chr1	13572766	13573101		chr1	39367714	39368309
chr1	7088586	7089305		chr1	14002803	14003020		chr1	13589331	13590241		chr1	39577145	39577476
chr1	7090288	7090628		chr1	14017423	14017704		chr1	13660304	13660883		chr1	39762096	39762715
chr1	7098427	7098711		chr1	14106342	14106462		chr1	13664373	13664654		chr1	39895244	39895402
chr1	7100037	7101086		chr1	14225240	14226296		chr1	13872539	13873036		chr1	39900502	39901462
chr1	7105029	7105435		chr1	14233185	14233850		chr1	14025647	14025818		chr1	40066976	40067150
chr1	7119303	7119482		chr1	14249295	14249509		chr1	14136677	14136967		chr1	40551062	40551220
chr1	7154381	7154685		chr1	14273809	14274553		chr1	14225443	14225907		chr1	40789125	40789288
chr1	7203936	7204091		chr1	14292334	14292626		chr1	14233312	14233685		chr1	42121657	42121854
chr1	7207771	7207941		chr1	14309920	14310425		chr1	14246050	14246230		chr1	42851011	42851242
chr1	7224676	7224772		chr1	14431892	14432092		chr1	14274095	14274248		chr1	43092232	43092625
chr1	7256785	7257043		chr1	14460791	14461155		chr1	14292251	14292624		chr1	43098518	43098925
chr1	7295740	7295825		chr1	14484663	14485115		chr1	14460814	14461114		chr1	43933542	43934377
chr1	7312635	7312894		chr1	14566505	14566809		chr1	14512488	14512701		chr1	43960733	43960891
chr1	7313396	7313915		chr1	14628591	14629083		chr1	14580017	14580172		chr1	43971244	43971499
chr1	7374919	7375004		chr1	14734153	14734384		chr1	14613378	14613538		chr1	44102286	44102687
chr1	7380872	7381209		chr1	14743071	14743631		chr1	14628888	14628999		chr1	44119339	44119549
chr1	7396980	7398415		chr1	14766534	14766614		chr1	14693922	14694095		chr1	44562120	44562295
chr1	7417798	7418706		chr1	14911271	14911370		chr1	14743163	14743505		chr1	44687622	44687780
chr1	7425641	7426150		chr1	14925942	14926314		chr1	14745672	14745877		chr1	45410919	45411077
chr1	7448794	7449320		chr1	14986945	14987709		chr1	14758771	14758924		chr1	45795281	45795786
chr1	7502505	7502665		chr1	15059853	15060184		chr1	14878577	14878730		chr1	46852618	46852902
chr1	7511022	7511571		chr1	15361514	15361909		chr1	15070669	15070825		chr1	46853228	46853423
chr1	7514898	7515554		chr1	15443334	15443414		chr1	15286454	15286610		chr1	46895489	46895695
chr1	7623966	7624059		chr1	15752596	15753002		chr1	15474605	15474758		chr1	47298673	47298831
chr1	7693974	7694152		chr1	15770132	15770474		chr1	15773306	15773531		chr1	47871323	47871509
chr1	7757150	7757235		chr1	15774960	15775041		chr1	15789236	15789589		chr1	50577957	50578115
chr1	7852672	7852787		chr1	15789056	15789742		chr1	15791745	15791994		chr1	51467138	51467296
chr1	7864895	7865016		chr1	15791723	15791937		chr1	15815179	15815691		chr1	51478115	51478659
chr1	7918009	7918094		chr1	15815048	15815295		chr1	15867196	15867811		chr1	51506885	51507043
chr1	7925545	7925654		chr1	15887070	15887212		chr1	15892347	15892934		chr1	51507476	51507672
chr1	8244754	8244839		chr1	15896232	15897239		chr1	15896399	15897060		chr1	51624661	51624849
chr1	8321007	8321092		chr1	15908604	15908916		chr1	15900001	15900275		chr1	52104369	52104527
chr1	8361859	8362001		chr1	15909940	15910074		chr1	15914480	15915485		chr1	52113741	52113990
chr1	8362608	8362740		chr1	15914571	15915415		chr1	15935812	15936076		chr1	52119235	52119393
chr1	8402918	8403003		chr1	15984270	15984945		chr1	15959726	15960001		chr1	52231909	52232953
chr1	8497759	8498480		chr1	15998285	15998580		chr1	15984251	15984883		chr1	52395310	52395468
chr1	8581874	8582183		chr1	16039345	16039711		chr1	16021620	16021833		chr1	52500760	52500918
chr1	8588421	8588506		chr1	16129790	16130766		chr1	16105046	16105919		chr1	52634298	52634456
chr1	8627759	8627951		chr1	16183826	16184320		chr1	16130023	16130352		chr1	52663334	52663492
chr1	8651921	8652086		chr1	16228244	16228787		chr1	16177782	16177923		chr1	52844844	52845226
chr1	8896061	8896146		chr1	16240924	16241556		chr1	16183820	16184094		chr1	52949537	52949695
chr1	8904148	8904419		chr1	16275856	16276131		chr1	16194867	16195020		chr1	52953116	52953339
chr1	8912371	8912520		chr1	16350641	16351456		chr1	16227698	16228655		chr1	53313701	53313859
chr1	8922338	8922490		chr1	16507328	16507511		chr1	16231597	16231750		chr1	53352583	53352741
chr1	9076585	9076909		chr1	16519501	16519884		chr1	16240961	16241470		chr1	53805161	53805319
chr1	9104506	9105022		chr1	16546259	16546872		chr1	16342888	16343140		chr1	53964046	53964221
chr1	9105920	9106120		chr1	16608301	16608430		chr1	16350750	16351270		chr1	54194702	54194927
chr1	9136982	9137266		chr1	16611353	16611553		chr1	16405229	16405428		chr1	55027353	55027661
chr1	9223600	9223685		chr1	16702956	16703253		chr1	16518895	16519215		chr1	55052529	55052783
chr1	9275552	9275861		chr1	16706232	16707000		chr1	16564523	16564628		chr1	55087356	55088489
chr1	9291583	9291870		chr1	17105343	17105846		chr1	16618472	16619576		chr1	55130907	55131472
chr1	9300468	9300908		chr1	17353807	17353888		chr1	16631408	16631552		chr1	55237109	55237652
chr1	9355908	9355993		chr1	17489404	17490051		chr1	16655199	16655412		chr1	55370338	55370496
chr1	9469678	9471001		chr1	17531359	17531632		chr1	16665172	16665742		chr1	55406288	55406446
chr1	9507392	9508039		chr1	17602639	17602860		chr1	16706499	16706796		chr1	55868109	55868366
chr1	9519515	9519674		chr1	17811086	17811580		chr1	16792796	16792949		chr1	56973135	56973422
chr1	9535377	9535511		chr1	18030310	18030673		chr1	16794751	16794904		chr1	57205606	57205764
chr1	9541353	9541567		chr1	18104970	18106318		chr1	16937229	16937453		chr1	57335184	57335342
chr1	9545236	9545559		chr1	18710029	18710109		chr1	16996713	16996943		chr1	57377456	57377717
chr1	9547763	9548102		chr1	18845871	18846238		chr1	17053982	17054239		chr1	57969960	57970247
chr1	9548937	9549022		chr1	19148977	19149223		chr1	17059020	17059421		chr1	58392586	58393344
chr1	9563406	9563717		chr1	19301861	19302108		chr1	17072240	17072724		chr1	58393647	58393830
chr1	9567018	9567420		chr1	19415863	19416017		chr1	17097559	17098103		chr1	58445122	58445885
chr1	9572218	9572394		chr1	19546465	19547148		chr1	17119745	17120246		chr1	58504493	58505190
chr1	9586509	9586814		chr1	19549243	19549490		chr1	17338116	17338272		chr1	58652722	58652962
chr1	9588695	9588904		chr1	19774532	19774935		chr1	17489264	17489832		chr1	58711623	58711781
chr1	9615124	9615487		chr1	19975370	19975956		chr1	17540320	17540687		chr1	58973537	58973748
chr1	9627319	9627848		chr1	20188192	20188628		chr1	18477923	18478076		chr1	59119711	59120088
chr1	9629832	9630687		chr1	20224578	20224886		chr1	18489628	18489733		chr1	59258969	59259127
chr1	9652360	9652859		chr1	20248085	20248617		chr1	18811210	18811367		chr1	59481485	59481711
chr1	9661121	9661440		chr1	20274029	20274345		chr1	19241406	19241693		chr1	59482707	59483145
chr1	9671614	9671848		chr1	20314173	20314384		chr1	19572044	19572328		chr1	59483723	59484173
chr1	9682619	9683144		chr1	20448764	20449200		chr1	20007940	20008094		chr1	59516977	59517186
chr1	9698505	9698724		chr1	20449502	20450080		chr1	20257330	20257589		chr1	59615877	59616051
chr1	9700049	9700749		chr1	20457355	20457602		chr1	20546068	20546350		chr1	59670903	59671122
chr1	9703150	9703347		chr1	20677992	20678324		chr1	20683263	20683512		chr1	59684865	59685482
chr1	9723241	9723633		chr1	20680631	20680910		chr1	20743887	20744243		chr1	59722983	59723189
chr1	9736894	9737156		chr1	20773971	20774703		chr1	20761497	20761815		chr1	59763343	59763650
chr1	9744902	9745840		chr1	20775869	20776134		chr1	20774068	20774467		chr1	59881636	59881794
chr1	9747897	9748499		chr1	20820185	20820530		chr1	20775864	20776074		chr1	59912869	59913049
chr1	9797528	9798785		chr1	20825201	20825458		chr1	20820142	20820415		chr1	59960667	59960965
chr1	9799977	9800163		chr1	20867069	20867992		chr1	20849561	20849850		chr1	60097556	60098273
chr1	9806824	9807572		chr1	20885959	20886199		chr1	20867489	20867756		chr1	60180297	60181063
chr1	9815140	9816618		chr1	20985905	20986587		chr1	20890411	20890840		chr1	60343155	60343696
chr1	9823474	9824141		chr1	20987190	20987582		chr1	20891191	20891379		chr1	60513343	60513581
chr1	9838393	9838552		chr1	21096918	21097446		chr1	20896656	20896869		chr1	60566525	60567042
chr1	9846063	9846465		chr1	21166648	21166728		chr1	20912597	20912810		chr1	60818125	60818283
chr1	9847867	9848647		chr1	21229922	21230336		chr1	20951252	20951795		chr1	60837957	60838115
chr1	9849860	9850033		chr1	21305446	21305757		chr1	21052099	21053116		chr1	60841993	60842151
chr1	9897715	9897811		chr1	21482752	21482994		chr1	21079037	21079842		chr1	61485937	61486095
chr1	9908536	9909447		chr1	21492108	21492308		chr1	21089815	21090005		chr1	61507134	61507292
chr1	9925643	9925822		chr1	21500762	21500967		chr1	21096866	21097388		chr1	61638868	61639227
chr1	9937489	9938001		chr1	21510796	21511012		chr1	21240349	21240839		chr1	61941197	61941376
chr1	9938783	9944315		chr1	21619752	21619832		chr1	21256403	21256842		chr1	62010509	62010667
chr1	9953557	9953953		chr1	21760408	21761419		chr1	21330186	21330475		chr1	62551670	62551831
chr1	9966309	9966494		chr1	21798197	21798440		chr1	21710045	21710324		chr1	62665162	62665320
chr1	9967827	9968161		chr1	21805055	21805364		chr1	21760354	21761179		chr1	62703315	62703713
chr1	9970510	9970722		chr1	21836389	21836739		chr1	21961373	21961903		chr1	62706461	62707022
chr1	9979107	9979192		chr1	21838612	21838935		chr1	22022280	22022493		chr1	62741358	62741586
chr1	9980603	9980861		chr1	22100792	22101006		chr1	22466579	22466998		chr1	62752175	62752433
chr1	9983190	9983593		chr1	22466656	22467166		chr1	22610078	22610192		chr1	62820952	62821264
chr1	10007253	10007811		chr1	22500494	22500655		chr1	22616801	22616906		chr1	62971249	62971407
chr1	10009831	10010688		chr1	22582204	22582691		chr1	22821763	22821916		chr1	63113936	63114098
chr1	10013524	10014072		chr1	22653672	22653752		chr1	22881651	22881988		chr1	63176936	63177466
chr1	10037592	10038425		chr1	22738831	22739218		chr1	23117534	23117698		chr1	63250198	63250356
chr1	10039575	10040231		chr1	22744347	22744789		chr1	23163309	23163754		chr1	63565037	63565195
chr1	10044787	10044980		chr1	22800456	22800702		chr1	23202670	23203004		chr1	63730435	63730723
chr1	10059682	10060203		chr1	22811231	22811326		chr1	23214488	23214829		chr1	63939741	63939899
chr1	10086782	10086941		chr1	22881382	22882143		chr1	23228562	23228843		chr1	64122212	64122690
chr1	10089605	10089865		chr1	22885510	22885741		chr1	23255843	23256680		chr1	64288910	64289139
chr1	10126873	10127032		chr1	22979519	22979910		chr1	23271299	23271669		chr1	64532333	64532566
chr1	10144683	10145021		chr1	23023730	23023963		chr1	23383226	23383651		chr1	64617096	64617851
chr1	10181499	10182054		chr1	23037973	23038192		chr1	23608179	23608380		chr1	64690798	64691153
chr1	10185627	10185712		chr1	23111956	23112187		chr1	23921662	23922605		chr1	64737528	64738051
chr1	10199551	10199636		chr1	23163185	23163705		chr1	24042629	24042805		chr1	64956655	64956869
chr1	10221910	10222147		chr1	23202648	23203274		chr1	24100016	24100868		chr1	65179162	65179392
chr1	10223101	10224018		chr1	23228607	23228843		chr1	24308604	24308761		chr1	65237361	65237554
chr1	10231474	10233290		chr1	23231454	23232142		chr1	24315384	24315665		chr1	65562311	65562469
chr1	10263345	10263892		chr1	23255810	23256338		chr1	24349277	24349430		chr1	66700859	66701095
chr1	10277289	10277585		chr1	23645320	23645581		chr1	24433012	24433170		chr1	66817428	66817933
chr1	10295499	10295968		chr1	23828094	23828203		chr1	24535413	24535670		chr1	67038762	67038959
chr1	10332260	10332841		chr1	23924331	23924545		chr1	24659293	24659446		chr1	67478285	67478497
chr1	10338411	10338823		chr1	23946838	23947062		chr1	24678358	24679009		chr1	67629841	67629999
chr1	10350848	10351009		chr1	24107774	24108455		chr1	25336254	25336423		chr1	69607416	69607574
chr1	10370979	10371204		chr1	24134528	24135109		chr1	25587346	25587502		chr1	70569183	70569341
chr1	10372132	10372476		chr1	24256070	24256438		chr1	26246204	26246466		chr1	71102812	71103125
chr1	10421595	10421846		chr1	24271296	24271514		chr1	26640543	26640807		chr1	71465226	71465444
chr1	10436375	10436492		chr1	24298634	24298935		chr1	26687434	26687757		chr1	71557064	71557488
chr1	10462105	10462304		chr1	24315313	24315731		chr1	27154047	27154153		chr1	71873437	71873634
chr1	10476472	10477799		chr1	24348132	24348419		chr1	27668622	27668727		chr1	72243794	72244152
chr1	10482167	10482357		chr1	24392976	24393487		chr1	27714171	27714426		chr1	72254648	72254866
chr1	10486412	10486583		chr1	24432909	24433512		chr1	27724358	27724497		chr1	72284093	72284414
chr1	10488347	10488778		chr1	24491793	24492132		chr1	28409784	28409921		chr1	72307363	72307609
chr1	10490813	10491251		chr1	24553526	24553858		chr1	28731912	28732089		chr1	72711222	72711596
chr1	10500814	10501019		chr1	24677859	24678350		chr1	28746179	28746405		chr1	73959407	73960174
chr1	10524940	10525212		chr1	24972189	24972557		chr1	28816596	28816789		chr1	74066094	74066252
chr1	10565289	10565707		chr1	25637971	25638231		chr1	28860871	28861041		chr1	74068816	74069000
chr1	10620496	10621096		chr1	25645765	25645881		chr1	28878992	28879258		chr1	74084235	74084592
chr1	10640547	10640951		chr1	25779324	25779487		chr1	29103559	29103746		chr1	74235923	74236698
chr1	10657793	10657952		chr1	26146861	26146941		chr1	29253211	29253316		chr1	74237009	74237167
chr1	10672560	10673178		chr1	26229608	26230491		chr1	30613610	30613884		chr1	74284615	74284777
chr1	10700231	10700390		chr1	26282833	26283461		chr1	30656265	30656630		chr1	74286298	74286456
chr1	10726735	10726898		chr1	26283770	26284069		chr1	30776041	30776378		chr1	74301519	74301723
chr1	10770896	10770989		chr1	26294991	26295071		chr1	30817837	30818044		chr1	74303905	74304207
chr1	10959727	10960083		chr1	26323881	26324177		chr1	30867922	30868171		chr1	74332273	74332597
chr1	10991002	10991265		chr1	26391649	26392000		chr1	30873199	30874541		chr1	74397373	74397620
chr1	11013105	11013365		chr1	26459842	26460728		chr1	30883889	30884144		chr1	74484026	74484204
chr1	11024524	11024994		chr1	26463103	26463898		chr1	30899506	30899791		chr1	74505660	74505933
chr1	11037034	11037195		chr1	26622036	26622586		chr1	30948670	30950561		chr1	74587862	74588578
chr1	11082116	11082545		chr1	26655522	26656007		chr1	31020466	31020900		chr1	74661760	74661918
chr1	11140611	11140856		chr1	26687474	26687879		chr1	31101116	31101470		chr1	74765668	74765826
chr1	11186588	11186673		chr1	26847615	26848115		chr1	31129901	31130022		chr1	74803050	74803338
chr1	11202634	11203990		chr1	26907857	26908328		chr1	31452684	31452849		chr1	74807071	74807247
chr1	11206532	11206937		chr1	26910177	26910775		chr1	31754189	31754329		chr1	74818631	74818789
chr1	11212210	11212858		chr1	27025923	27026131		chr1	31804497	31804683		chr1	74964715	74964976
chr1	11230287	11230532		chr1	27057959	27058277		chr1	32618747	32618918		chr1	75141553	75141776
chr1	11233994	11234163		chr1	27152348	27152566		chr1	32660520	32660673		chr1	75142567	75143064
chr1	11250721	11250910		chr1	27434869	27435182		chr1	33107762	33107975		chr1	75192077	75192235
chr1	11275353	11275635		chr1	27467359	27467450		chr1	33248231	33248384		chr1	75210997	75211218
chr1	11277855	11278136		chr1	27599435	27599748		chr1	33494720	33495235		chr1	75317863	75318021
chr1	11322767	11323239		chr1	27668487	27668720		chr1	33525802	33526139		chr1	75400517	75400774
chr1	11329781	11330441		chr1	27850998	27851309		chr1	33542603	33542774		chr1	75486679	75486837
chr1	11335290	11335375		chr1	27987073	27987453		chr1	33585208	33585484		chr1	75489784	75489942
chr1	11342770	11342985		chr1	28040510	28040653		chr1	33670469	33671386		chr1	75521457	75521836
chr1	11350941	11351167		chr1	28813835	28814626		chr1	33714817	33715270		chr1	77371494	77371652
chr1	11365429	11365651		chr1	28856571	28857093		chr1	33719695	33720379		chr1	77440885	77441085
chr1	11396074	11396409		chr1	28866640	28866720		chr1	33755858	33756153		chr1	77599022	77599194
chr1	11427346	11427675		chr1	28973548	28973890		chr1	33757349	33758017		chr1	78488613	78489071
chr1	11460622	11460986		chr1	29340116	29340340		chr1	33814260	33814722		chr1	78541687	78541874
chr1	11475008	11475277		chr1	29341424	29342011		chr1	33901889	33902109		chr1	78658310	78658468
chr1	11499840	11500120		chr1	29401592	29401672		chr1	33903249	33904234		chr1	79761422	79761890
chr1	11501553	11502068		chr1	29482726	29482816		chr1	33907848	33908110		chr1	79763050	79763208
chr1	11565981	11566066		chr1	29579254	29579334		chr1	33909937	33910230		chr1	79775953	79776375
chr1	11604625	11604965		chr1	29722051	29722131		chr1	33940162	33940382		chr1	79812494	79812663
chr1	11648498	11648583		chr1	29731625	29732012		chr1	33968281	33968465		chr1	80339898	80340056
chr1	11657780	11658256		chr1	29854142	29854262		chr1	34005422	34005804		chr1	80341086	80341255
chr1	11691424	11692183		chr1	29894440	29894546		chr1	34006957	34007578		chr1	80635471	80635683
chr1	11748515	11748829		chr1	29902626	29902903		chr1	34010852	34011878		chr1	80716723	80716881
chr1	11769716	11769981		chr1	30101078	30101158		chr1	34041004	34041563		chr1	81783237	81783395
chr1	11794507	11796312		chr1	30168998	30169612		chr1	34060459	34060950		chr1	82283066	82283261
chr1	11841108	11841907		chr1	30209934	30210014		chr1	34061744	34062062		chr1	82291451	82291653
chr1	11872964	11873208		chr1	30402308	30402677		chr1	34073689	34074607		chr1	82316643	82316854
chr1	11902834	11902919		chr1	30413806	30414195		chr1	34075145	34075376		chr1	82413200	82413407
chr1	11926825	11928220		chr1	30419928	30420540		chr1	34100187	34100630		chr1	82839248	82839632
chr1	11935646	11936690		chr1	30548650	30548982		chr1	34120134	34120478		chr1	83650360	83650518
chr1	11937945	11938895		chr1	30590636	30591083		chr1	34140106	34140536		chr1	85104266	85104490
chr1	11940276	11942109		chr1	30613573	30613859		chr1	34143037	34143303		chr1	85240642	85240824
chr1	11952013	11952353		chr1	30655962	30657083		chr1	34155130	34155540		chr1	85280417	85280610
chr1	11959329	11960180		chr1	30677192	30677532		chr1	34156064	34156372		chr1	85536638	85536796
chr1	11967764	11967849		chr1	30775852	30776509		chr1	34157495	34157747		chr1	85793367	85793535
chr1	11973973	11974241		chr1	30867794	30868128		chr1	34158201	34158764		chr1	86064659	86064913
chr1	11997278	11997473		chr1	30872121	30872477		chr1	34159851	34160468		chr1	86183128	86183286
chr1	12009008	12009606		chr1	30883853	30884251		chr1	34221368	34221702		chr1	86303104	86303387
chr1	12011750	12011835		chr1	30949716	30950615		chr1	34254830	34254983		chr1	86358522	86359031
chr1	12019817	12020138		chr1	31020425	31021095		chr1	34259839	34260386		chr1	86359434	86360027
chr1	12021227	12022122		chr1	31093887	31094173		chr1	34292512	34292721		chr1	86434676	86434868
chr1	12052983	12053283		chr1	31101125	31101593		chr1	34302290	34302928		chr1	86440516	86440770
chr1	12055730	12056061		chr1	31129920	31130026		chr1	34311216	34311763		chr1	86442111	86442523
chr1	12063273	12064686		chr1	31176018	31176267		chr1	34352583	34352688		chr1	86472295	86472546
chr1	12097688	12098063		chr1	31257804	31258172		chr1	34434686	34435181		chr1	86487587	86487829
chr1	12144744	12145082		chr1	31316501	31316802		chr1	34469887	34470174		chr1	86504224	86504619
chr1	12167597	12168006		chr1	31319095	31319455		chr1	34504901	34505685		chr1	86509446	86509752
chr1	12179110	12179375		chr1	31518082	31518204		chr1	34536782	34536989		chr1	86524943	86526947
chr1	12180393	12180871		chr1	31630169	31630537		chr1	34579415	34579831		chr1	86527833	86528422
chr1	12183162	12183290		chr1	31812711	31812816		chr1	34642595	34642923		chr1	86622593	86622776
chr1	12212594	12212679		chr1	31976580	31977006		chr1	34665021	34665593		chr1	86703833	86704078
chr1	12238319	12239316		chr1	32186183	32186429		chr1	34842472	34842921		chr1	86850333	86850491
chr1	12256843	12257021		chr1	32192461	32192745		chr1	34878227	34878441		chr1	87175879	87176218
chr1	12274582	12274929		chr1	32232595	32233206		chr1	34899426	34899696		chr1	87213705	87214411
chr1	12296002	12296330		chr1	32233908	32234127		chr1	35108800	35109023		chr1	87326795	87327227
chr1	12305665	12306028		chr1	32439743	32439825		chr1	35213927	35214469		chr1	87509368	87509614
chr1	12308828	12308913		chr1	33107765	33108066		chr1	35219221	35219656		chr1	87510413	87510616
chr1	12329063	12329468		chr1	33223864	33224173		chr1	35220036	35220929		chr1	87551117	87551363
chr1	12343286	12343594		chr1	33247987	33248277		chr1	35224302	35224850		chr1	87676410	87676624
chr1	12374153	12374255		chr1	33494270	33495453		chr1	35232528	35233096		chr1	87756116	87756493
chr1	12398234	12398393		chr1	33525622	33526133		chr1	35274489	35274926		chr1	87853208	87853832
chr1	12413996	12415129		chr1	33563160	33563436		chr1	35524871	35525084		chr1	88008190	88008348
chr1	12453224	12453350		chr1	33931810	33932092		chr1	35566454	35566924		chr1	88104196	88104381
chr1	12483919	12484032		chr1	33932850	33933160		chr1	35691086	35691244		chr1	88105872	88106065
chr1	12495133	12495763		chr1	34005452	34006048		chr1	35805658	35805871		chr1	88205467	88205657
chr1	12497483	12497657		chr1	34009320	34009638		chr1	35811527	35811694		chr1	88277294	88277763
chr1	12501440	12501525		chr1	34010994	34011591		chr1	35822396	35822549		chr1	88361056	88361244
chr1	12527482	12527887		chr1	34012856	34013132		chr1	35839594	35839914		chr1	88536672	88536830
chr1	12600679	12600764		chr1	34040982	34041359		chr1	35841639	35841921		chr1	88702468	88702690
chr1	12644646	12644966		chr1	34044832	34045081		chr1	35871484	35871832		chr1	89035175	89035333
chr1	12672565	12672724		chr1	34060214	34060867		chr1	35881530	35881922		chr1	89454585	89455024
chr1	12682945	12683907		chr1	34061821	34062099		chr1	35940225	35940554		chr1	89580177	89580335
chr1	12687145	12687230		chr1	34071314	34071764		chr1	35943905	35944817		chr1	89930314	89930472
chr1	12688761	12688846		chr1	34073813	34074484		chr1	35975963	35976503		chr1	90506746	90506998
chr1	12689261	12689672		chr1	34075086	34075338		chr1	36006770	36007259		chr1	90603146	90603560
chr1	12691928	12693150		chr1	34100145	34100856		chr1	36013634	36014041		chr1	90735748	90735906
chr1	12706763	12707171		chr1	34139088	34139496		chr1	36017193	36017726		chr1	90834860	90835092
chr1	12734227	12735210		chr1	34150791	34151032		chr1	36043844	36044323		chr1	90973174	90973477
chr1	12759532	12759918		chr1	34159994	34160208		chr1	36060995	36061590		chr1	90998590	90998751
chr1	12769065	12769288		chr1	34183397	34184071		chr1	36068102	36068500		chr1	90999236	90999653
chr1	12771233	12772009		chr1	34259682	34260298		chr1	36095500	36096404		chr1	91003286	91003518
chr1	12787856	12788272		chr1	34311269	34311865		chr1	36238208	36238376		chr1	91022531	91022823
chr1	12836088	12837088		chr1	34402120	34402442		chr1	36244275	36244580		chr1	91052334	91053556
chr1	12864160	12864349		chr1	34468535	34468899		chr1	36251589	36251902		chr1	91103602	91103826
chr1	12886404	12887116		chr1	34504888	34505619		chr1	36302777	36302931		chr1	91249891	91250692
chr1	12889425	12890677		chr1	34507864	34508473		chr1	36303485	36303715		chr1	91366336	91366506
chr1	12922389	12922981		chr1	34665069	34665616		chr1	36307562	36308273		chr1	91398420	91398701
chr1	12942280	12942486		chr1	34666341	34666555		chr1	36367734	36368343		chr1	91412610	91412782
chr1	12949834	12950385		chr1	34842564	34842868		chr1	36368677	36369423		chr1	91414177	91414406
chr1	12973281	12973490		chr1	34851326	34851707		chr1	36373331	36373484		chr1	91459454	91459689
chr1	12982238	12982375		chr1	34899307	34899627		chr1	36446881	36447226		chr1	91494507	91494795
chr1	12989132	12990376		chr1	34955483	34955741		chr1	36471169	36471864		chr1	91513780	91514094
chr1	12990962	12992595		chr1	35108378	35109230		chr1	36479435	36480598		chr1	92180023	92180233
chr1	13045247	13045657		chr1	35114673	35116226		chr1	36484400	36484630		chr1	92180838	92181144
chr1	13055245	13055754		chr1	35125514	35126015		chr1	36511446	36511926		chr1	92907213	92907500
chr1	13059600	13060250		chr1	35126392	35126868		chr1	36513729	36513942		chr1	92910686	92911236
chr1	13074467	13074722		chr1	35128007	35128345		chr1	36528188	36529128		chr1	92934291	92934742
chr1	13168843	13168990		chr1	35214057	35214345		chr1	36547008	36547454		chr1	93445063	93445432
chr1	13230424	13231009		chr1	35219200	35219779		chr1	36548269	36548530		chr1	93478019	93479716
chr1	13268144	13268303		chr1	35220297	35220743		chr1	36548923	36549626		chr1	93511939	93512401
chr1	13292489	13292623		chr1	35224385	35224720		chr1	36556697	36558279		chr1	93576922	93577080
chr1	13297659	13298000		chr1	35232435	35233309		chr1	36566855	36567270		chr1	93635515	93635840
chr1	13304956	13305160		chr1	35269166	35269299		chr1	36677490	36677668		chr1	93668775	93669147
chr1	13329330	13329415		chr1	35359063	35359332		chr1	36684054	36684335		chr1	93754519	93755193
chr1	13332756	13333137		chr1	35435803	35436177		chr1	36691261	36691602		chr1	93801671	93802136
chr1	13334430	13334613		chr1	35469239	35469676		chr1	36709944	36710200		chr1	93803684	93804232
chr1	13343268	13343436		chr1	35566501	35566878		chr1	36732029	36732532		chr1	95313616	95314117
chr1	13351762	13351878		chr1	35677612	35677867		chr1	36804197	36804649		chr1	95527654	95527812
chr1	13360287	13360934		chr1	35690910	35691342		chr1	36857126	36857397		chr1	96417426	96417584
chr1	13372685	13374872		chr1	35695081	35695364		chr1	36896899	36897045		chr1	97595871	97596426
chr1	13379237	13379322		chr1	35697873	35698274		chr1	36920515	36920621		chr1	97661562	97662147
chr1	13426467	13426820		chr1	35759714	35760187		chr1	36929313	36929556		chr1	97769669	97769951
chr1	13440796	13441034		chr1	35763740	35764027		chr1	36939396	36940494		chr1	97962312	97962470
chr1	13444193	13444647		chr1	35811389	35811904		chr1	36944122	36944433		chr1	97977121	97977414
chr1	13455017	13455102		chr1	35869600	35869943		chr1	36986399	36987369		chr1	98090351	98090561
chr1	13520528	13521224		chr1	35943994	35944792		chr1	37029291	37029667		chr1	98095418	98095796
chr1	13531119	13531778		chr1	35961921	35962294		chr1	37030790	37031006		chr1	100627086	100627304
chr1	13574134	13574305		chr1	36006717	36007196		chr1	37049160	37049543		chr1	103232045	103232203
chr1	13589150	13590114		chr1	36043919	36044181		chr1	37053863	37054026		chr1	103572040	103572228
chr1	13596614	13596906		chr1	36060842	36061657		chr1	37063428	37063672		chr1	104422881	104423074
chr1	13634575	13634824		chr1	36065193	36065549		chr1	37105320	37105607		chr1	105683947	105684142
chr1	13657658	13657877		chr1	36240159	36240580		chr1	37248189	37248830		chr1	105780543	105780821
chr1	13659170	13660900		chr1	36246703	36247047		chr1	37299542	37300222		chr1	105990089	105990997
chr1	13664372	13664687		chr1	36251501	36251875		chr1	37321214	37321371		chr1	105993862	105994246
chr1	13669149	13669320		chr1	36303515	36303884		chr1	37429860	37430291		chr1	106714178	106714653
chr1	13687078	13687456		chr1	36367667	36368464		chr1	37469138	37469743		chr1	106759647	106759855
chr1	13697574	13697659		chr1	36445007	36445560		chr1	37524232	37524411		chr1	106796573	106796926
chr1	13748954	13749293		chr1	36467007	36467288		chr1	37540635	37541314		chr1	108462328	108462486
chr1	13752613	13752873		chr1	36479552	36479937		chr1	37563941	37564170		chr1	108559563	108559731
chr1	13771775	13771953		chr1	36511574	36511991		chr1	37565275	37565912		chr1	110738412	110738570
chr1	13784527	13784766		chr1	36513699	36513976		chr1	37633796	37634008		chr1	111864673	111864959
chr1	13789287	13789561		chr1	36528260	36528873		chr1	37666038	37666264		chr1	113174548	113174706
chr1	13861047	13861494		chr1	36549119	36549333		chr1	37666658	37666881		chr1	114524163	114524321
chr1	13869458	13869886		chr1	36551182	36551408		chr1	37671135	37672273		chr1	117900042	117900200
chr1	13872231	13873376		chr1	36556522	36557411		chr1	37837271	37837376		chr1	118321657	118322235
chr1	13874120	13874432		chr1	36566728	36567295		chr1	37864590	37865522		chr1	118388731	118388889
chr1	13935992	13936372		chr1	36603255	36603585		chr1	37872039	37872404		chr1	118459082	118459271
chr1	13938423	13938646		chr1	36709910	36710225		chr1	37873000	37873311		chr1	118873585	118873931
chr1	13981870	13982132		chr1	36722491	36722969		chr1	37883411	37883624		chr1	119033983	119034210
chr1	13990636	13991637		chr1	36874497	36875016		chr1	37884371	37884796		chr1	119047951	119048196
chr1	14001903	14003492		chr1	36904224	36904541		chr1	37890295	37890615		chr1	119053634	119053848
chr1	14016897	14017504		chr1	36911682	36912135		chr1	37918559	37918770		chr1	119125759	119125957
chr1	14058281	14058860		chr1	36937460	36938013		chr1	37948901	37949208		chr1	119285846	119286004
chr1	14060302	14060806		chr1	36940179	36940621		chr1	37997237	37998497		chr1	119308617	119309022
chr1	14130578	14130663		chr1	36986409	36987147		chr1	38058331	38058711		chr1	119338105	119338329
chr1	14180396	14182045		chr1	37006544	37006635		chr1	38067682	38068004		chr1	119503847	119504022
chr1	14215288	14215707		chr1	37030687	37031077		chr1	38129127	38130320		chr1	119504701	119504911
chr1	14220203	14220449		chr1	37048917	37049605		chr1	38199426	38199780		chr1	119526218	119526700
chr1	14225275	14225937		chr1	37060480	37060757		chr1	38200625	38200950		chr1	119837148	119837777
chr1	14233148	14233781		chr1	37101710	37102100		chr1	38307528	38307905		chr1	120121068	120121226
chr1	14237088	14237432		chr1	37105187	37105692		chr1	38319646	38320312		chr1	120136312	120136624
chr1	14249222	14249797		chr1	37122687	37122945		chr1	38371054	38371249		chr1	120244739	120244936
chr1	14257303	14257435		chr1	37134736	37135286		chr1	38394602	38394892		chr1	120264957	120265190
chr1	14267540	14267704		chr1	37248316	37248822		chr1	38608954	38609153		chr1	120602214	120602372
chr1	14273968	14274546		chr1	37335118	37335504		chr1	38627322	38627535		chr1	121362567	121362749
chr1	14289990	14290262		chr1	37406839	37406919		chr1	38812006	38812131		chr1	121400415	121400573
chr1	14292350	14292618		chr1	37469332	37469794		chr1	38897791	38898110		chr1	121567624	121568088
chr1	14308795	14310420		chr1	37477880	37478156		chr1	38987587	38988190		chr1	121798172	121798355
chr1	14312572	14312793		chr1	37540995	37541278		chr1	39100573	39100868		chr1	123027537	123027695
chr1	14318836	14319165		chr1	37565195	37566048		chr1	39104384	39104614		chr1	123481469	123481627
chr1	14355088	14358238		chr1	37660783	37661046		chr1	39122680	39123951		chr1	123624591	123624770
chr1	14373922	14374325		chr1	37666916	37667130		chr1	39151763	39152205		chr1	125435307	125435897
chr1	14460756	14461126		chr1	37671151	37671800		chr1	39215739	39215980		chr1	125560365	125561199
chr1	14466277	14466435		chr1	37784818	37784898		chr1	39218173	39218567		chr1	126098562	126098739
chr1	14484817	14485357		chr1	37818523	37818737		chr1	39235610	39236269		chr1	126230262	126230444
chr1	14529078	14529169		chr1	37871739	37872061		chr1	39256598	39256811		chr1	126269902	126270060
chr1	14534659	14535217		chr1	37890338	37890579		chr1	39349152	39349357		chr1	126817777	126818114
chr1	14553941	14554087		chr1	37948889	37949338		chr1	39351334	39351527		chr1	127206084	127206279
chr1	14566436	14567028		chr1	37954766	37955063		chr1	39364512	39364665		chr1	127774068	127774430
chr1	14570775	14570972		chr1	37959603	37959998		chr1	39367489	39368137		chr1	128103665	128103857
chr1	14574081	14574501		chr1	38039037	38039237		chr1	39376617	39376777		chr1	128244089	128244560
chr1	14581738	14581947		chr1	38058392	38058671		chr1	39398982	39399607		chr1	128359174	128359697
chr1	14613049	14613272		chr1	38073868	38074274		chr1	39424268	39424750		chr1	128398794	128398952
chr1	14623968	14624213		chr1	38104108	38104501		chr1	39430288	39430672		chr1	128416804	128417471
chr1	14628511	14629186		chr1	38126867	38127225		chr1	39456366	39456588		chr1	129249858	129250101
chr1	14635143	14636120		chr1	38141071	38141491		chr1	39465858	39466522		chr1	130266660	130266880
chr1	14641149	14641308		chr1	38159012	38159261		chr1	39471711	39471952		chr1	130716240	130716401
chr1	14661257	14662191		chr1	38199487	38199854		chr1	39478535	39478964		chr1	131084333	131084633
chr1	14740163	14740339		chr1	38200569	38200800		chr1	39520832	39521600		chr1	131138171	131138465
chr1	14743157	14743606		chr1	38258365	38258445		chr1	39528225	39528714		chr1	131146170	131146328
chr1	14745215	14746485		chr1	38291483	38291845		chr1	39535398	39535823		chr1	131245099	131245288
chr1	14755430	14755642		chr1	38319682	38320283		chr1	39545667	39546046		chr1	131422187	131422345
chr1	14759461	14759729		chr1	38392967	38393702		chr1	39563150	39563382		chr1	131499261	131499462
chr1	14849727	14849980		chr1	38395100	38395699		chr1	39577195	39577617		chr1	131515662	131515908
chr1	14861624	14861733		chr1	38437842	38438086		chr1	39626620	39626836		chr1	131526593	131526753
chr1	14885849	14886232		chr1	38796732	38797102		chr1	39649713	39650216		chr1	131528037	131528374
chr1	14901929	14902697		chr1	38807546	38807897		chr1	39695243	39695519		chr1	131679974	131680244
chr1	14926011	14926260		chr1	38849023	38849237		chr1	39696648	39697000		chr1	131693262	131693420
chr1	14937049	14937258		chr1	38881220	38881497		chr1	39720742	39720955		chr1	131827598	131827829
chr1	14987023	14987838		chr1	38929192	38929548		chr1	39761128	39761233		chr1	131867243	131867401
chr1	15007605	15007978		chr1	38987413	38987698		chr1	39784143	39784271		chr1	131910074	131910367
chr1	15026617	15026890		chr1	39011754	39011888		chr1	39882255	39882363		chr1	131910785	131910983
chr1	15034523	15034608		chr1	39056178	39056258		chr1	39895123	39895228		chr1	131942688	131942923
chr1	15054042	15055369		chr1	39113019	39113266		chr1	39900162	39901894		chr1	132007634	132008414
chr1	15059884	15060181		chr1	39122670	39123091		chr1	39937835	39938341		chr1	132138244	132138847
chr1	15071694	15071789		chr1	39123410	39123857		chr1	39941891	39942130		chr1	132190301	132190788
chr1	15123844	15124655		chr1	39151189	39152283		chr1	40065226	40065403		chr1	132225888	132226090
chr1	15131415	15131641		chr1	39235679	39236461		chr1	40266585	40266874		chr1	132316143	132316301
chr1	15145809	15146502		chr1	39256584	39256884		chr1	40297737	40297842		chr1	132391508	132391869
chr1	15195938	15196185		chr1	39348955	39349264		chr1	40304307	40304759		chr1	132476958	132477158
chr1	15247834	15248051		chr1	39351198	39351543		chr1	40473258	40473419		chr1	132477502	132477660
chr1	15266438	15266610		chr1	39368871	39369340		chr1	40475188	40475346		chr1	133025113	133025641
chr1	15286641	15286800		chr1	39376607	39376871		chr1	40603957	40604224		chr1	133130845	133131562
chr1	15298902	15299062		chr1	39394592	39394931		chr1	40680075	40680545		chr1	133146377	133146535
chr1	15314789	15315084		chr1	39424184	39425060		chr1	40789989	40790898		chr1	133177575	133177735
chr1	15320028	15320982		chr1	39466050	39466629		chr1	40818045	40818448		chr1	133182372	133182530
chr1	15327396	15327617		chr1	39520960	39521162		chr1	40823722	40823941		chr1	133210152	133210310
chr1	15361446	15361950		chr1	39528202	39528729		chr1	40840713	40840822		chr1	133228347	133228505
chr1	15377744	15377985		chr1	39554543	39555016		chr1	41358955	41359108		chr1	133609913	133610370
chr1	15413583	15414014		chr1	39555752	39556454		chr1	41390286	41390813		chr1	133908745	133908967
chr1	15456036	15456303		chr1	39626533	39626863		chr1	41430011	41430164		chr1	133950521	133950730
chr1	15474675	15474868		chr1	39649742	39649968		chr1	41599797	41599970		chr1	134061200	134061436
chr1	15555138	15555355		chr1	39695058	39695485		chr1	41694744	41695008		chr1	134086308	134086466
chr1	15598059	15598905		chr1	39700527	39701736		chr1	41754502	41754783		chr1	134244267	134245217
chr1	15607697	15608833		chr1	39703548	39703756		chr1	41855964	41856297		chr1	134361665	134361919
chr1	15614030	15614395		chr1	39735316	39735638		chr1	42004019	42004420		chr1	134405981	134406321
chr1	15615643	15616164		chr1	39883374	39883454		chr1	42493989	42494116		chr1	134415736	134415910
chr1	15621961	15622265		chr1	39888539	39888947		chr1	42918102	42918629		chr1	134494546	134494762
chr1	15622939	15623557		chr1	39889383	39889921		chr1	42928152	42928378		chr1	134556314	134556523
chr1	15646766	15647381		chr1	39894993	39895601		chr1	42935731	42935950		chr1	134694525	134694848
chr1	15670484	15670569		chr1	39899015	39899221		chr1	42952834	42953404		chr1	134955822	134956097
chr1	15683702	15683932		chr1	39900476	39900915		chr1	43070524	43071148		chr1	134962448	134962606
chr1	15711839	15712075		chr1	39902301	39903517		chr1	43094328	43094570		chr1	135085423	135085611
chr1	15752746	15752968		chr1	39922719	39923031		chr1	43098788	43098990		chr1	135114457	135114743
chr1	15753613	15753934		chr1	39936288	39937311		chr1	43121925	43122165		chr1	135146561	135146883
chr1	15788733	15789720		chr1	39937843	39938272		chr1	43124871	43125130		chr1	135147403	135147686
chr1	15791647	15792125		chr1	39941858	39942352		chr1	43127943	43128693		chr1	135313734	135313948
chr1	15805115	15806658		chr1	39946833	39947218		chr1	43141303	43141974		chr1	135541231	135541433
chr1	15839407	15840862		chr1	39964297	39964818		chr1	43293834	43294248		chr1	135699394	135699579
chr1	15848150	15848438		chr1	40067621	40067701		chr1	43445247	43446332		chr1	135765939	135766274
chr1	15852726	15852974		chr1	40304190	40304594		chr1	43446813	43447355		chr1	135933867	135934025
chr1	15871724	15871904		chr1	40306198	40306461		chr1	43453841	43454062		chr1	136131354	136131512
chr1	15886797	15887539		chr1	40318720	40319087		chr1	43471521	43471908		chr1	136228324	136228482
chr1	15892525	15893397		chr1	40493764	40493844		chr1	43473272	43473759		chr1	136345703	136346103
chr1	15896391	15897165		chr1	40515575	40515966		chr1	43474335	43474492		chr1	136415406	136415679
chr1	15908490	15909529		chr1	40546118	40546293		chr1	43484293	43484542		chr1	136466195	136466433
chr1	15914572	15915645		chr1	40621717	40621832		chr1	43549420	43549961		chr1	136768930	136769204
chr1	15925897	15926061		chr1	40680071	40680487		chr1	43551927	43552342		chr1	136948995	136949227
chr1	15943189	15943694		chr1	40691855	40692402		chr1	43695161	43695468		chr1	137477426	137477674
chr1	15972934	15973034		chr1	40693295	40693650		chr1	43698431	43698701		chr1	137895260	137895554
chr1	15984191	15986181		chr1	40817690	40818603		chr1	43712342	43712495		chr1	138148978	138149305
chr1	15993422	15993947		chr1	40823804	40824104		chr1	43714793	43715174		chr1	138348484	138348660
chr1	15998214	15999044		chr1	40847158	40848386		chr1	43749707	43750018		chr1	138411359	138411563
chr1	16007013	16007176		chr1	41140595	41140865		chr1	43827586	43828071		chr1	138619454	138619725
chr1	16008186	16008386		chr1	41241594	41241885		chr1	43951888	43952029		chr1	138856673	138856831
chr1	16027672	16027835		chr1	41370739	41371531		chr1	43971064	43971396		chr1	138963581	138963812
chr1	16039368	16039984		chr1	41371886	41372319		chr1	44090481	44090829		chr1	139422187	139422400
chr1	16092961	16093334		chr1	41390072	41390861		chr1	44102292	44102605		chr1	142000227	142000443
chr1	16104176	16105894		chr1	41578476	41578716		chr1	44300646	44300799		chr1	143638392	143638550
chr1	16116312	16116677		chr1	42616853	42617303		chr1	44398052	44398368		chr1	143702793	143703112
chr1	16129807	16130682		chr1	42690853	42690933		chr1	44505277	44505721		chr1	143776685	143776843
chr1	16147647	16148430		chr1	42710304	42710592		chr1	44522659	44522966		chr1	143777202	143777490
chr1	16176102	16176670		chr1	42949293	42949507		chr1	44613196	44613733		chr1	144004171	144004622
chr1	16183912	16184124		chr1	43094191	43094546		chr1	44648540	44648679		chr1	144380455	144380613
chr1	16194907	16195203		chr1	43105171	43105262		chr1	44751080	44751273		chr1	145755441	145755685
chr1	16227457	16227630		chr1	43127829	43128631		chr1	44820946	44821413		chr1	146365710	146365887
chr1	16228405	16228591		chr1	43141484	43141709		chr1	44891689	44891902		chr1	146874126	146874345
chr1	16229313	16229861		chr1	43225709	43225950		chr1	44922652	44923601		chr1	147229917	147230140
chr1	16240977	16241475		chr1	43293838	43294115		chr1	45183707	45183829		chr1	147269961	147270125
chr1	16275820	16276238		chr1	43338422	43338759		chr1	45268576	45268824		chr1	150392618	150392952
chr1	16301188	16301406		chr1	43366412	43366904		chr1	45401237	45401509		chr1	150878221	150878379
chr1	16339010	16339169		chr1	43430096	43430312		chr1	45423964	45424432		chr1	151344234	151344624
chr1	16350315	16352088		chr1	43446945	43447500		chr1	45448925	45449277		chr1	151345014	151345368
chr1	16358815	16359547		chr1	43453772	43454351		chr1	45503072	45503285		chr1	151500873	151501107
chr1	16374613	16374698		chr1	43471599	43472035		chr1	45527946	45528123		chr1	151505230	151505388
chr1	16396194	16396615		chr1	43473313	43473551		chr1	45795230	45795524		chr1	151686926	151687087
chr1	16401825	16402415		chr1	43504703	43504835		chr1	45826712	45827559		chr1	151880881	151881039
chr1	16433521	16433683		chr1	43535162	43535546		chr1	45914396	45914652		chr1	152090207	152090488
chr1	16440240	16441259		chr1	43714895	43715217		chr1	46056387	46056492		chr1	152381569	152381727
chr1	16446604	16446689		chr1	43719045	43719600		chr1	46075765	46076133		chr1	152386259	152386702
chr1	16487901	16488594		chr1	43820144	43820380		chr1	46255369	46255733		chr1	152536550	152536770
chr1	16518753	16520126		chr1	43827695	43827961		chr1	46270548	46270702		chr1	152609251	152609409
chr1	16546189	16546851		chr1	43899401	43899670		chr1	46660057	46660284		chr1	152624950	152625217
chr1	16548143	16548275		chr1	44043224	44043446		chr1	46672683	46672836		chr1	152793906	152794064
chr1	16563049	16563134		chr1	44090557	44090866		chr1	46843151	46843261		chr1	152832418	152832642
chr1	16570363	16570448		chr1	44119575	44120044		chr1	46853834	46854555		chr1	152902103	152902278
chr1	16571357	16571532		chr1	44178702	44178782		chr1	46867616	46867846		chr1	153299506	153299677
chr1	16592075	16592192		chr1	44398115	44398386		chr1	46963939	46964439		chr1	153332134	153333152
chr1	16601684	16602537		chr1	44432528	44433061		chr1	46965758	46966225		chr1	153334028	153334211
chr1	16611296	16611775		chr1	44477681	44477761		chr1	47217536	47217778		chr1	153425130	153425309
chr1	16618049	16619374		chr1	44505410	44505793		chr1	47286014	47286119		chr1	153486776	153487746
chr1	16642900	16643012		chr1	44522551	44523047		chr1	47294081	47294234		chr1	153488243	153488401
chr1	16654136	16654240		chr1	44562290	44562370		chr1	47450283	47450388		chr1	153549687	153549886
chr1	16655020	16655392		chr1	44567184	44567720		chr1	47614495	47614648		chr1	153701549	153701707
chr1	16656720	16657279		chr1	44586852	44587053		chr1	47770244	47770404		chr1	153759451	153759609
chr1	16658896	16658981		chr1	44613406	44613756		chr1	48557585	48557907		chr1	154150193	154150465
chr1	16665012	16667336		chr1	44674954	44675517		chr1	48569216	48569468		chr1	155224268	155224426
chr1	16677386	16677757		chr1	44891519	44892156		chr1	48595774	48595935		chr1	155244042	155244486
chr1	16687880	16689122		chr1	44922544	44923575		chr1	48842180	48842462		chr1	155461577	155461735
chr1	16706396	16707044		chr1	44992993	44993073		chr1	49159317	49159422		chr1	156035527	156035812
chr1	16779267	16780108		chr1	44998430	44998736		chr1	49339755	49340010		chr1	156558463	156558984
chr1	16784142	16784370		chr1	45022227	45022467		chr1	49379566	49379719		chr1	156752452	156752610
chr1	16854899	16855065		chr1	45041404	45041858		chr1	49468965	49469070		chr1	157101526	157101704
chr1	16984457	16984719		chr1	45195939	45196364		chr1	49900384	49900537		chr1	157214106	157214294
chr1	16993221	16993306		chr1	45217571	45217790		chr1	50058927	50059150		chr1	157412345	157412739
chr1	17001878	17002874		chr1	45281472	45282034		chr1	50229963	50230153		chr1	157506610	157506941
chr1	17018875	17018960		chr1	45309575	45309831		chr1	50289647	50289800		chr1	158733266	158733424
chr1	17035272	17035382		chr1	45311196	45311545		chr1	50480681	50480976		chr1	159090682	159090840
chr1	17047360	17047495		chr1	45313221	45313421		chr1	50751939	50752092		chr1	159231906	159232357
chr1	17059001	17059477		chr1	45423994	45424523		chr1	50829552	50829705		chr1	159733713	159733871
chr1	17097616	17098102		chr1	45483921	45484001		chr1	50927415	50927520		chr1	159990501	159990659
chr1	17105274	17106048		chr1	45501806	45502470		chr1	50962444	50962975		chr1	160194938	160195200
chr1	17112137	17112301		chr1	45826789	45827694		chr1	50965044	50965453		chr1	160212618	160213433
chr1	17121099	17121184		chr1	45837626	45837922		chr1	51027499	51027652		chr1	160616592	160616782
chr1	17123508	17123685		chr1	45873403	45873978		chr1	51088195	51088371		chr1	160906223	160906462
chr1	17130874	17131102		chr1	46002444	46002789		chr1	51090780	51091059		chr1	160913818	160914056
chr1	17163225	17163869		chr1	46054099	46054179		chr1	51097074	51097398		chr1	161034576	161034914
chr1	17168931	17169198		chr1	46117149	46117515		chr1	51099490	51099661		chr1	161035396	161035585
chr1	17191375	17192216		chr1	46128175	46128528		chr1	51152623	51153050		chr1	161036566	161036764
chr1	17266456	17266847		chr1	46255216	46255957		chr1	51333970	51334247		chr1	161038158	161038316
chr1	17268801	17269033		chr1	46279648	46279901		chr1	51371050	51371443		chr1	161040567	161040725
chr1	17271129	17271473		chr1	46408217	46408601		chr1	51461174	51461363		chr1	161211714	161211872
chr1	17337718	17338121		chr1	46912611	46913237		chr1	51477628	51478779		chr1	161250106	161250296
chr1	17339765	17340275		chr1	46916362	46916737		chr1	51479748	51480004		chr1	161250758	161251542
chr1	17350995	17351532		chr1	46963916	46964610		chr1	51480484	51480674		chr1	161876453	161877076
chr1	17369189	17369348		chr1	46965656	46966623		chr1	51532182	51532406		chr1	162312896	162313054
chr1	17489537	17489972		chr1	47025211	47025432		chr1	51566307	51566417		chr1	162548085	162548660
chr1	17495324	17495869		chr1	47171899	47171979		chr1	51593958	51594406		chr1	162550086	162550290
chr1	17513444	17513677		chr1	47217434	47217787		chr1	51624528	51625428		chr1	162570388	162570861
chr1	17604636	17604721		chr1	47307070	47307294		chr1	51680624	51680729		chr1	162739932	162740379
chr1	17605904	17606289		chr1	47362140	47362261		chr1	51687953	51688220		chr1	162750925	162751139
chr1	17618211	17618296		chr1	47472459	47472781		chr1	51708456	51708620		chr1	163117531	163117691
chr1	17633515	17633600		chr1	47501512	47501592		chr1	51733824	51734118		chr1	163559833	163560013
chr1	17691321	17691967		chr1	47620145	47620445		chr1	51798035	51798539		chr1	163578170	163578407
chr1	17695038	17695697		chr1	48557314	48557398		chr1	51822086	51822496		chr1	163768592	163768766
chr1	17739314	17739399		chr1	48892240	48892320		chr1	51823616	51824060		chr1	163929843	163930037
chr1	17753007	17754314		chr1	49690103	49690183		chr1	51876236	51876495		chr1	164249034	164249746
chr1	17766874	17767746		chr1	50480531	50481640		chr1	51885496	51885992		chr1	164275548	164275707
chr1	17772934	17773433		chr1	50826122	50826300		chr1	51887250	51887403		chr1	164566749	164566941
chr1	17786489	17787161		chr1	50963077	50963470		chr1	51906057	51906839		chr1	164993228	164993386
chr1	17810994	17811602		chr1	50964987	50965671		chr1	51911881	51912106		chr1	165110052	165110210
chr1	17856511	17857165		chr1	51090143	51090647		chr1	51912910	51913336		chr1	165194337	165194691
chr1	18012987	18013146		chr1	51097030	51097593		chr1	51915604	51916115		chr1	165236610	165237063
chr1	18030280	18030615		chr1	51149757	51150033		chr1	51923976	51924081		chr1	165281820	165282022
chr1	18104715	18106980		chr1	51152580	51153146		chr1	52059647	52059919		chr1	165556278	165556436
chr1	18127385	18127659		chr1	51206575	51206844		chr1	52113723	52114128		chr1	165634353	165634763
chr1	18136759	18136844		chr1	51288783	51289149		chr1	52119317	52119765		chr1	165641930	165642088
chr1	18175235	18175981		chr1	51370953	51371361		chr1	52134650	52134803		chr1	166002715	166003483
chr1	18240282	18240523		chr1	51450945	51451047		chr1	52198810	52199306		chr1	166378897	166379126
chr1	18248833	18249449		chr1	51478156	51478646		chr1	52231958	52233630		chr1	166409523	166409997
chr1	18265118	18266292		chr1	51522021	51522503		chr1	52235708	52235813		chr1	166772636	166772794
chr1	18286819	18286904		chr1	51532240	51532508		chr1	52279446	52279592		chr1	167269917	167270121
chr1	18292730	18293299		chr1	51578459	51578593		chr1	52494965	52495260		chr1	167283658	167283938
chr1	18309134	18309653		chr1	51593720	51594157		chr1	52499909	52501037		chr1	167284381	167285212
chr1	18310932	18311304		chr1	51608649	51608859		chr1	52517831	52517989		chr1	167308410	167308846
chr1	18350451	18350991		chr1	51623021	51623257		chr1	52524434	52524587		chr1	167350130	167350405
chr1	18362372	18362750		chr1	51624614	51625003		chr1	52596705	52598305		chr1	167661244	167661469
chr1	18367254	18367725		chr1	51708391	51708856		chr1	52599726	52599900		chr1	167916027	167916264
chr1	18369029	18369278		chr1	51733798	51734144		chr1	52617668	52617835		chr1	167957485	167957689
chr1	18399827	18399912		chr1	51747621	51747872		chr1	52630479	52631007		chr1	168164759	168164989
chr1	18566097	18566320		chr1	51797930	51798605		chr1	52726567	52727639		chr1	168193337	168193576
chr1	18602203	18602674		chr1	51823367	51824078		chr1	52734125	52734706		chr1	169969148	169969493
chr1	18604526	18604614		chr1	51873332	51873649		chr1	52755070	52755618		chr1	170058157	170058334
chr1	18756192	18756306		chr1	51905738	51906899		chr1	52756099	52756289		chr1	170064223	170064381
chr1	18846038	18846248		chr1	51912937	51913711		chr1	52758036	52758544		chr1	170126418	170126613
chr1	18858443	18858691		chr1	51915113	51915373		chr1	52759083	52759236		chr1	170175046	170175318
chr1	18967068	18967158		chr1	51932993	51933193		chr1	52799351	52799686		chr1	170215137	170215325
chr1	18982917	18983145		chr1	51937545	51937918		chr1	52817602	52817974		chr1	170807687	170807874
chr1	19037881	19037978		chr1	51947817	51948189		chr1	52824698	52824877		chr1	170867440	170867728
chr1	19093057	19093254		chr1	51958490	51958931		chr1	52844676	52845048		chr1	170868623	170868965
chr1	19096472	19096668		chr1	51967353	51967553		chr1	52916978	52917083		chr1	170884939	170885558
chr1	19107154	19107594		chr1	52027219	52027312		chr1	52937885	52938098		chr1	171287800	171287975
chr1	19149049	19149251		chr1	52049645	52049845		chr1	52952628	52954143		chr1	171329181	171329397
chr1	19171446	19171659		chr1	52059570	52060017		chr1	52973309	52973435		chr1	171345588	171346172
chr1	19178272	19178357		chr1	52199013	52199492		chr1	53053162	53053557		chr1	171503256	171504090
chr1	19205641	19206511		chr1	52224107	52224198		chr1	53278014	53278166		chr1	172082764	172083010
chr1	19218018	19219772		chr1	52233221	52233562		chr1	53296998	53297211		chr1	172147953	172148211
chr1	19244650	19245384		chr1	52279350	52279884		chr1	53303037	53303255		chr1	172310058	172310473
chr1	19460950	19461082		chr1	52293189	52293347		chr1	53319195	53319370		chr1	172376565	172376956
chr1	19525276	19525469		chr1	52388774	52388990		chr1	53352411	53352936		chr1	172481793	172482178
chr1	19531802	19531977		chr1	52456455	52456983		chr1	53525889	53526408		chr1	172500100	172500282
chr1	19534441	19535948		chr1	52494976	52495261		chr1	53532504	53532728		chr1	172501994	172502422
chr1	19546511	19547585		chr1	52501229	52501550		chr1	53581489	53581725		chr1	174718235	174718393
chr1	19549254	19549510		chr1	52516346	52516554		chr1	53702934	53703097		chr1	175692133	175692953
chr1	19562022	19562532		chr1	52519100	52519180		chr1	53784749	53785605		chr1	175880912	175881174
chr1	19567919	19568256		chr1	52524536	52524635		chr1	53823490	53823714		chr1	176797361	176797538
chr1	19581758	19582872		chr1	52555162	52555631		chr1	53855584	53855996		chr1	176813374	176814856
chr1	19611643	19611911		chr1	52596562	52598264		chr1	53994932	53995072		chr1	177258916	177259074
chr1	19634629	19634714		chr1	52631467	52631769		chr1	53996760	53997046		chr1	177343255	177343414
chr1	19647912	19648161		chr1	52725458	52725974		chr1	54023723	54023948		chr1	177441542	177441740
chr1	19733243	19733328		chr1	52734034	52735115		chr1	54052860	54053190		chr1	177796288	177796771
chr1	19757999	19758524		chr1	52755009	52755667		chr1	54059716	54060113		chr1	177983200	177983479
chr1	19771015	19772240		chr1	52757880	52758710		chr1	54083983	54084211		chr1	178187563	178187774
chr1	19774564	19775304		chr1	52797938	52798298		chr1	54119470	54120053		chr1	178318055	178319261
chr1	19782817	19783014		chr1	52826860	52827141		chr1	54194839	54195065		chr1	178336317	178336803
chr1	19806298	19807441		chr1	52844608	52845070		chr1	54250512	54250839		chr1	178337286	178337990
chr1	19849783	19850180		chr1	52864300	52864602		chr1	54253009	54253278		chr1	178368918	178369249
chr1	19856977	19857455		chr1	52953080	52954005		chr1	54438719	54439213		chr1	178406258	178406586
chr1	19869999	19870302		chr1	53069905	53070184		chr1	54443608	54444013		chr1	178600933	178601091
chr1	19882318	19882786		chr1	53303038	53303267		chr1	54557620	54558111		chr1	178905444	178905602
chr1	19906599	19906854		chr1	53526043	53526268		chr1	54585374	54585871		chr1	178936568	178936761
chr1	19912450	19913126		chr1	53581167	53582467		chr1	54606961	54607140		chr1	179236085	179236319
chr1	19923227	19923312		chr1	53713646	53713855		chr1	54629033	54629476		chr1	179668045	179668370
chr1	19947206	19947415		chr1	53750081	53750229		chr1	54659491	54660048		chr1	179744381	179744544
chr1	19974356	19974573		chr1	53773756	53774288		chr1	54698357	54698512		chr1	179802810	179803942
chr1	19975425	19975957		chr1	53819335	53819415		chr1	54712809	54712957		chr1	179822179	179822337
chr1	20012612	20012742		chr1	53838363	53838826		chr1	54713345	54713567		chr1	179960258	179960485
chr1	20013842	20013940		chr1	53970577	53970777		chr1	54824499	54824755		chr1	180195693	180195867
chr1	20081668	20082180		chr1	54023601	54023992		chr1	54867602	54868027		chr1	180256020	180256454
chr1	20108929	20109433		chr1	54052808	54053160		chr1	54896462	54897330		chr1	180365552	180365710
chr1	20188184	20188697		chr1	54053508	54053771		chr1	54897813	54898026		chr1	180403865	180404110
chr1	20209801	20209886		chr1	54119550	54120118		chr1	54904383	54904488		chr1	180438379	180438537
chr1	20251510	20252049		chr1	54128559	54129670		chr1	54907132	54907351		chr1	180568615	180569269
chr1	20256102	20256311		chr1	54221011	54221319		chr1	54914216	54914437		chr1	180640878	180641325
chr1	20273238	20274986		chr1	54250443	54250729		chr1	54922234	54922410		chr1	180726203	180726564
chr1	20276046	20276536		chr1	54252976	54253190		chr1	54925728	54926689		chr1	180768475	180768724
chr1	20297476	20297715		chr1	54363552	54363972		chr1	54951970	54952422		chr1	180813444	180814463
chr1	20405954	20406325		chr1	54433797	54433934		chr1	54960283	54960399		chr1	180848144	180848367
chr1	20419018	20419103		chr1	54443391	54444357		chr1	54976713	54976865		chr1	180904342	180904556
chr1	20448819	20450358		chr1	54484905	54485302		chr1	54996716	54997109		chr1	181032826	181032992
chr1	20457463	20457622		chr1	54557652	54558049		chr1	55027389	55027694		chr1	181035491	181035661
chr1	20513345	20513430		chr1	54585197	54586060		chr1	55052289	55053374		chr1	181143824	181144165
chr1	20534329	20534414		chr1	54600314	54600514		chr1	55087579	55088652		chr1	181211945	181212393
chr1	20535695	20536088		chr1	54629112	54629471		chr1	55089179	55089517		chr1	181230581	181231047
chr1	20554524	20554800		chr1	54647334	54647953		chr1	55108559	55108911		chr1	181234136	181234294
chr1	20583917	20585656		chr1	54659494	54660156		chr1	55130991	55131554		chr1	181352321	181352670
chr1	20594014	20594331		chr1	54660535	54661319		chr1	55174528	55174696		chr1	181842311	181842696
chr1	20612848	20613050		chr1	54710735	54710980		chr1	55177108	55177394		chr1	182019887	182020193
chr1	20629931	20630136		chr1	54713242	54713988		chr1	55188478	55188583		chr1	182103514	182103751
chr1	20676166	20676391		chr1	54867531	54868277		chr1	55198579	55198948		chr1	182282154	182282917
chr1	20677258	20678273		chr1	54896453	54897257		chr1	55225944	55226390		chr1	182409175	182409606
chr1	20680694	20681062		chr1	54907045	54907289		chr1	55227421	55227679		chr1	182489802	182490199
chr1	20681771	20682812		chr1	55027441	55027657		chr1	55236950	55237309		chr1	182515230	182515507
chr1	20700059	20700302		chr1	55038276	55038356		chr1	55305989	55306179		chr1	182518387	182518547
chr1	20740193	20740410		chr1	55108373	55108893		chr1	55362749	55363011		chr1	182528566	182528808
chr1	20747358	20748941		chr1	55131735	55132242		chr1	55405615	55406546		chr1	182538662	182538820
chr1	20761541	20761707		chr1	55196651	55196994		chr1	55430087	55430240		chr1	182888619	182888831
chr1	20773981	20774511		chr1	55198308	55199089		chr1	55435817	55436275		chr1	182908469	182908731
chr1	20775833	20776112		chr1	55205745	55206217		chr1	55437799	55438769		chr1	182983116	182983309
chr1	20820109	20820544		chr1	55221535	55221793		chr1	55442410	55442675		chr1	183296934	183297400
chr1	20825128	20825599		chr1	55225732	55226687		chr1	55448029	55448361		chr1	183297800	183298277
chr1	20857046	20857393		chr1	55227152	55228667		chr1	55489191	55490052		chr1	183369500	183369670
chr1	20866897	20867766		chr1	55405693	55405944		chr1	55491429	55492225		chr1	183388869	183389027
chr1	20875668	20875844		chr1	55428676	55429570		chr1	55506516	55506734		chr1	184033741	184033965
chr1	20883858	20884128		chr1	55436837	55437342		chr1	55508592	55508697		chr1	184077086	184077244
chr1	20885783	20886324		chr1	55437846	55438700		chr1	55528520	55528746		chr1	184824580	184824782
chr1	20890407	20891180		chr1	55442354	55442604		chr1	55531675	55531914		chr1	184845553	184845714
chr1	20896002	20896952		chr1	55489270	55490050		chr1	55555453	55555624		chr1	185203943	185204197
chr1	20903053	20903366		chr1	55491506	55492182		chr1	55569813	55570473		chr1	185328796	185329710
chr1	20910470	20910662		chr1	55506875	55507540		chr1	55575730	55576338		chr1	185362703	185363479
chr1	20915746	20915843		chr1	55508797	55508958		chr1	55647388	55647923		chr1	185363905	185364063
chr1	20923431	20923682		chr1	55511225	55511692		chr1	55651836	55652178		chr1	186506016	186506335
chr1	20933454	20933804		chr1	55531660	55532396		chr1	55704719	55704918		chr1	186705223	186705690
chr1	20939162	20939412		chr1	55575649	55576292		chr1	55741897	55742180		chr1	186749075	186749392
chr1	20951408	20951612		chr1	55647334	55648038		chr1	55745929	55746550		chr1	186752916	186753074
chr1	20954438	20954694		chr1	55651850	55652146		chr1	55747323	55748065		chr1	189007677	189007885
chr1	20974898	20975090		chr1	55666429	55666696		chr1	55859101	55859324		chr1	189215381	189215551
chr1	20985973	20986185		chr1	55700691	55700987		chr1	55865163	55865838		chr1	189755110	189755269
chr1	20987227	20987510		chr1	55710404	55710979		chr1	55867956	55868577		chr1	189769999	189770296
chr1	21014556	21014800		chr1	55736690	55737070		chr1	55934153	55934258		chr1	189921870	189922468
chr1	21052194	21052429		chr1	55745837	55746605		chr1	56361149	56361432		chr1	190911560	190911804
chr1	21089656	21089842		chr1	55747610	55748159		chr1	56595293	56595495		chr1	190928485	190929351
chr1	21096963	21097484		chr1	55762208	55762755		chr1	56622439	56622607		chr1	191025532	191025869
chr1	21125320	21125797		chr1	55856552	55856844		chr1	56664659	56664872		chr1	191063117	191063344
chr1	21130484	21130569		chr1	55863451	55864108		chr1	56697172	56698021		chr1	191183426	191183604
chr1	21132594	21133743		chr1	55867933	55868796		chr1	56728455	56728734		chr1	191222139	191222297
chr1	21161851	21162089		chr1	55878077	55878248		chr1	56914305	56914555		chr1	191224390	191224642
chr1	21166289	21166675		chr1	56278928	56279008		chr1	56953538	56954069		chr1	191224960	191225122
chr1	21218496	21218713		chr1	56595099	56595209		chr1	56972106	56972609		chr1	191267277	191267435
chr1	21229910	21230333		chr1	56678085	56678317		chr1	56977152	56977372		chr1	191317926	191318183
chr1	21256525	21256900		chr1	56697147	56698138		chr1	57047252	57047494		chr1	191325800	191326077
chr1	21261291	21261478		chr1	56726241	56726689		chr1	57083142	57083542		chr1	191340429	191340587
chr1	21266418	21266581		chr1	56732728	56732809		chr1	57228099	57228252		chr1	191396601	191396817
chr1	21283809	21284119		chr1	56821449	56821616		chr1	57292755	57293029		chr1	191397359	191397706
chr1	21312975	21313074		chr1	56925288	56925540		chr1	57293653	57293933		chr1	191536131	191536294
chr1	21411234	21411454		chr1	56938568	56938782		chr1	57301128	57301598		chr1	191574897	191575057
chr1	21414603	21415042		chr1	56953637	56953851		chr1	57377321	57377685		chr1	191575672	191576220
chr1	21461185	21461358		chr1	56973065	56973490		chr1	57406314	57406854		chr1	191598540	191598698
chr1	21478815	21479364		chr1	57075182	57075636		chr1	57476456	57476917		chr1	191717852	191718357
chr1	21482706	21482987		chr1	57083203	57083529		chr1	57607029	57607396		chr1	191906235	191906458
chr1	21487146	21487971		chr1	57100733	57101135		chr1	57611781	57612698		chr1	191907545	191907703
chr1	21492182	21492341		chr1	57243398	57244451		chr1	57773927	57774158		chr1	191989996	191990211
chr1	21499565	21501001		chr1	57259931	57260281		chr1	57774651	57775374		chr1	192136850	192137213
chr1	21510921	21511134		chr1	57293630	57294077		chr1	57798253	57798432		chr1	192137936	192138400
chr1	21514174	21514361		chr1	57300758	57302296		chr1	57801688	57801939		chr1	192190608	192190928
chr1	21530943	21531300		chr1	57333679	57333991		chr1	57804751	57804964		chr1	192734328	192734486
chr1	21536871	21537052		chr1	57420578	57420946		chr1	57808145	57808376		chr1	192770619	192770907
chr1	21545639	21546413		chr1	57470306	57470910		chr1	57809544	57810257		chr1	192854844	192855628
chr1	21557336	21557587		chr1	57564936	57565247		chr1	57820722	57820944		chr1	193024589	193024747
chr1	21568724	21569220		chr1	57589495	57589719		chr1	57822342	57822502		chr1	193129898	193130373
chr1	21589923	21590915		chr1	57607046	57607340		chr1	57847656	57848123		chr1	193153103	193153278
chr1	21601772	21601882		chr1	57611776	57613051		chr1	57861884	57862097		chr1	193167083	193167295
chr1	21609428	21609513		chr1	57747740	57748009		chr1	57939656	57939962		chr1	193173614	193173893
chr1	21612684	21612919		chr1	57801613	57801922		chr1	57947504	57947816		chr1	194475686	194475844
chr1	21616834	21617410		chr1	57809718	57810000		chr1	57969968	57970577		chr1	194576796	194577069
chr1	21626634	21627430		chr1	57821212	57821623		chr1	57983389	57983793		chr1	194652958	194653116
chr1	21629496	21630082		chr1	57847633	57847927		chr1	57989030	57989278		chr1	194671906	194672147
chr1	21658665	21658887		chr1	57861814	57862538		chr1	57995992	57996220		chr1	195131022	195131250
chr1	21689316	21689497		chr1	57946046	57946126		chr1	57997449	57997770		chr10	3972948	3973921
chr1	21702352	21704201		chr1	57983414	57983854		chr1	58029602	58030124		chr10	4152580	4152781
chr1	21709340	21709425		chr1	57988838	57989528		chr1	58046936	58047089		chr10	4230738	4230896
chr1	21711909	21712309		chr1	57997355	57998123		chr1	58055953	58056189		chr10	4334385	4334586
chr1	21732997	21733680		chr1	58073444	58073696		chr1	58111218	58112167		chr10	4386819	4387296
chr1	21735876	21736605		chr1	58111440	58112013		chr1	58112812	58113089		chr10	4432176	4432427
chr1	21740801	21742422		chr1	58130792	58131526		chr1	58130891	58131178		chr10	5189163	5189325
chr1	21745164	21745765		chr1	58164417	58164744		chr1	58206984	58207274		chr10	5805601	5806088
chr1	21756842	21757711		chr1	58178244	58178554		chr1	58220727	58221076		chr10	5823492	5823704
chr1	21760283	21762162		chr1	58304467	58304783		chr1	58222321	58222507		chr10	7189317	7189475
chr1	21770378	21771029		chr1	58335743	58336134		chr1	58304404	58304726		chr10	7211973	7212332
chr1	21796498	21796621		chr1	58539939	58540019		chr1	58335755	58336188		chr10	7260375	7260640
chr1	21798061	21798692		chr1	58586255	58586574		chr1	58351926	58352135		chr10	7589651	7590069
chr1	21805005	21805383		chr1	58617006	58617338		chr1	58393046	58393588		chr10	7663095	7663413
chr1	21811597	21811856		chr1	58652050	58652354		chr1	58421617	58421770		chr10	7667468	7667746
chr1	21819251	21819336		chr1	58698722	58699190		chr1	58423672	58423885		chr10	7680784	7681780
chr1	21829096	21829295		chr1	58699541	58699823		chr1	58445039	58445394		chr10	7756787	7757117
chr1	21835372	21837662		chr1	58712190	58713100		chr1	58457501	58457654		chr10	7792724	7792964
chr1	21838602	21838850		chr1	58714504	58714841		chr1	58498959	58499159		chr10	7956244	7956705
chr1	21848301	21848386		chr1	58725733	58726162		chr1	58504906	58505129		chr10	8055305	8055463
chr1	21856362	21856565		chr1	58761213	58762285		chr1	58586329	58586565		chr10	8747974	8748159
chr1	21868173	21868350		chr1	58859946	58860187		chr1	58646969	58647122		chr10	9569752	9569910
chr1	21871279	21871742		chr1	58916026	58916273		chr1	58651796	58652961		chr10	9675179	9675365
chr1	21883535	21883965		chr1	58946233	58946607		chr1	58698707	58699195		chr10	9901106	9901338
chr1	21888933	21889343		chr1	59003140	59003651		chr1	58700027	58700162		chr10	9987248	9987434
chr1	21890472	21891135		chr1	59088615	59088767		chr1	58711486	58711839		chr10	10383254	10383412
chr1	21910067	21911211		chr1	59237218	59237618		chr1	58712828	58713345		chr10	10558068	10558243
chr1	21915523	21916941		chr1	59269212	59269686		chr1	58725694	58726230		chr10	11149534	11149837
chr1	21919973	21920132		chr1	59315161	59315785		chr1	58915998	58916444		chr10	11280632	11281661
chr1	21950154	21950901		chr1	59365193	59365641		chr1	58946229	58946563		chr10	11343297	11343621
chr1	21960942	21962110		chr1	59391735	59392082		chr1	58973027	58973924		chr10	11834832	11835039
chr1	21963989	21964492		chr1	59426882	59427241		chr1	58993277	58993414		chr10	12621319	12621477
chr1	21967177	21967468		chr1	59444268	59444652		chr1	59003217	59003462		chr10	12773386	12773548
chr1	21975864	21976052		chr1	59463985	59464382		chr1	59119607	59120587		chr10	12868192	12868350
chr1	21976742	21976935		chr1	59478684	59479543		chr1	59191260	59191485		chr10	12869011	12869647
chr1	22008205	22008591		chr1	59481841	59482177		chr1	59236912	59237373		chr10	12949452	12949611
chr1	22044121	22044341		chr1	59485339	59485788		chr1	59247801	59247906		chr10	13192790	13193272
chr1	22069669	22069895		chr1	59516293	59516548		chr1	59262065	59262187		chr10	13230915	13231137
chr1	22100158	22100995		chr1	59520011	59520725		chr1	59276857	59277335		chr10	13324019	13324230
chr1	22105411	22106413		chr1	59648398	59648912		chr1	59334140	59334336		chr10	13868711	13868908
chr1	22112508	22112684		chr1	59663393	59664115		chr1	59426827	59427203		chr10	13964649	13965167
chr1	22142139	22142459		chr1	59791712	59792117		chr1	59456914	59457325		chr10	13982941	13983246
chr1	22199606	22199765		chr1	59795331	59795698		chr1	59464717	59465060		chr10	14044004	14044266
chr1	22203886	22204629		chr1	59887315	59887659		chr1	59478815	59479261		chr10	14323173	14323386
chr1	22229566	22229672		chr1	59896656	59896992		chr1	59481465	59482884		chr10	14622802	14622960
chr1	22249110	22249279		chr1	59912577	59913121		chr1	59516152	59516388		chr10	15014223	15014461
chr1	22268993	22269297		chr1	59924341	59924835		chr1	59520145	59520692		chr10	15793113	15793292
chr1	22282763	22283058		chr1	59930606	59930820		chr1	59555331	59555484		chr10	17542148	17542350
chr1	22349898	22350193		chr1	59937627	59937914		chr1	59648636	59648849		chr10	17597483	17597641
chr1	22355062	22355221		chr1	60017198	60017539		chr1	59660992	59661248		chr10	17722331	17722578
chr1	22372507	22372813		chr1	60268990	60269177		chr1	59663439	59664209		chr10	17722937	17723268
chr1	22377318	22377579		chr1	60416438	60417263		chr1	59723240	59723393		chr10	17724441	17724679
chr1	22386441	22386624		chr1	60426509	60427091		chr1	59763078	59763964		chr10	17946104	17946262
chr1	22390084	22390173		chr1	60564916	60565688		chr1	59791706	59791876		chr10	17947244	17947519
chr1	22395434	22396137		chr1	60569402	60569641		chr1	59912588	59914113		chr10	18022640	18023319
chr1	22421585	22422511		chr1	60708428	60708517		chr1	59924484	59924847		chr10	18055488	18055841
chr1	22466726	22466965		chr1	60778588	60779073		chr1	59930547	59930820		chr10	18435884	18436128
chr1	22483964	22484636		chr1	60825939	60826179		chr1	59934815	59935055		chr10	18844815	18844973
chr1	22487353	22488275		chr1	60839127	60839513		chr1	59971612	59971765		chr10	18982579	18982737
chr1	22509542	22509762		chr1	60842175	60842299		chr1	60000239	60000575		chr10	19571461	19571644
chr1	22532480	22534589		chr1	60850759	60851828		chr1	60098229	60098556		chr10	19591998	19592156
chr1	22542163	22542322		chr1	60860859	60861723		chr1	60180082	60181100		chr10	19933505	19933700
chr1	22556497	22556869		chr1	60920383	60921172		chr1	60223531	60223636		chr10	19934294	19934484
chr1	22582267	22582655		chr1	60954744	60955131		chr1	60274422	60274552		chr10	20183653	20183834
chr1	22586746	22587618		chr1	61053710	61054344		chr1	60343030	60343971		chr10	20312322	20313162
chr1	22592267	22592690		chr1	61095390	61096120		chr1	60353909	60354122		chr10	20431468	20431626
chr1	22597792	22598020		chr1	61118196	61118512		chr1	60361732	60361984		chr10	20780841	20780999
chr1	22598690	22598976		chr1	61135647	61135864		chr1	60409216	60409866		chr10	20952062	20952581
chr1	22650094	22652485		chr1	61302960	61303069		chr1	60416784	60417239		chr10	20954314	20954472
chr1	22664156	22664499		chr1	61400113	61400353		chr1	60439656	60439809		chr10	21159749	21159907
chr1	22737831	22739826		chr1	61418380	61419091		chr1	60565220	60565847		chr10	21295827	21295996
chr1	22742801	22743423		chr1	61419649	61420007		chr1	60566420	60567353		chr10	21976455	21976631
chr1	22744164	22745013		chr1	61559327	61559988		chr1	60569200	60569586		chr10	21994037	21994195
chr1	22750321	22750520		chr1	61622031	61622773		chr1	60583356	60583581		chr10	21994534	21994765
chr1	22768610	22768917		chr1	61713443	61713755		chr1	60705043	60705268		chr10	22002420	22002578
chr1	22769959	22770147		chr1	61873415	61874053		chr1	60778583	60779215		chr10	22148443	22148653
chr1	22788461	22788620		chr1	61911873	61912524		chr1	60786600	60786932		chr10	22731365	22731523
chr1	22800333	22800863		chr1	61959813	61959893		chr1	60845360	60845537		chr10	23044469	23044627
chr1	22805336	22805822		chr1	61988034	61988456		chr1	60850561	60851524		chr10	23786627	23787501
chr1	22834635	22834947		chr1	62018213	62018464		chr1	60852374	60852547		chr10	24166484	24166642
chr1	22840417	22840502		chr1	62183068	62183382		chr1	60898658	60898763		chr10	24173351	24173509
chr1	22849611	22849907		chr1	62185595	62185726		chr1	60920489	60921033		chr10	24602452	24602610
chr1	22881399	22882149		chr1	62236754	62237331		chr1	61053794	61054030		chr10	24870179	24870337
chr1	22884781	22886582		chr1	62398194	62398669		chr1	61095268	61095955		chr10	25217970	25218155
chr1	22888569	22889223		chr1	62425482	62425832		chr1	61117433	61117586		chr10	25297029	25297284
chr1	22896739	22897498		chr1	62431381	62431834		chr1	61142152	61142298		chr10	25359618	25360147
chr1	22906627	22907227		chr1	62551379	62551913		chr1	61283963	61284247		chr10	25377279	25377525
chr1	22955920	22956376		chr1	62664951	62665774		chr1	61418446	61419011		chr10	25451123	25451281
chr1	22962113	22962670		chr1	62678380	62679180		chr1	61499537	61499698		chr10	25518416	25518598
chr1	22979639	22979957		chr1	62737623	62738449		chr1	61622317	61622552		chr10	26138046	26138204
chr1	22990053	22990368		chr1	62752188	62752419		chr1	61638756	61638909		chr10	26280565	26280781
chr1	22992649	22992736		chr1	62766824	62768112		chr1	61716044	61716257		chr10	27516980	27517157
chr1	23020072	23020157		chr1	62783413	62784271		chr1	61883552	61883720		chr10	28423777	28423967
chr1	23023203	23024003		chr1	62828326	62828548		chr1	61912073	61912453		chr10	29144246	29144404
chr1	23035093	23035205		chr1	62832120	62833053		chr1	61933591	61933815		chr10	29308936	29309148
chr1	23038024	23038228		chr1	62859718	62859999		chr1	61974455	61974608		chr10	29361694	29362212
chr1	23061963	23062286		chr1	62902928	62903783		chr1	61987987	61988418		chr10	29533559	29533717
chr1	23077975	23078518		chr1	62906096	62906403		chr1	62018237	62018516		chr10	30618175	30618531
chr1	23104630	23105098		chr1	62914377	62914821		chr1	62431593	62431857		chr10	30843059	30843217
chr1	23111105	23112213		chr1	62933323	62933593		chr1	62554407	62554517		chr10	31028800	31028973
chr1	23117494	23117924		chr1	62934158	62934488		chr1	62580560	62580773		chr10	31313397	31313729
chr1	23121391	23121668		chr1	62986422	62986688		chr1	62626101	62626454		chr10	31495844	31496002
chr1	23128726	23128811		chr1	63055224	63055532		chr1	62664927	62665773		chr10	31609361	31609651
chr1	23129906	23130118		chr1	63118601	63118856		chr1	62678394	62679054		chr10	32138342	32138592
chr1	23137587	23137774		chr1	63168650	63168896		chr1	62702987	62703638		chr10	32208833	32208991
chr1	23162791	23163685		chr1	63201633	63202210		chr1	62737779	62738360		chr10	33088537	33088820
chr1	23168664	23169598		chr1	63210093	63210651		chr1	62752008	62752511		chr10	33951169	33951327
chr1	23193339	23193502		chr1	63213617	63214226		chr1	62767686	62767940		chr10	34019275	34019996
chr1	23207883	23208664		chr1	63247348	63247753		chr1	62783300	62783923		chr10	34034065	34034223
chr1	23219902	23220036		chr1	63430966	63431341		chr1	62832283	62832679		chr10	34085726	34085923
chr1	23228534	23228900		chr1	63441907	63442714		chr1	62903150	62903309		chr10	34096404	34096704
chr1	23231641	23232594		chr1	63452999	63453344		chr1	62987327	62987496		chr10	34298134	34298318
chr1	23233304	23233747		chr1	63646443	63647035		chr1	63033317	63033651		chr10	34861034	34861196
chr1	23255953	23258380		chr1	63696350	63696981		chr1	63113369	63114445		chr10	36973956	36974221
chr1	23259475	23259681		chr1	63716186	63716502		chr1	63118450	63118794		chr10	36974579	36974793
chr1	23265224	23265449		chr1	63730429	63730643		chr1	63138196	63138438		chr10	36987328	36987486
chr1	23266138	23266380		chr1	63776824	63777140		chr1	63165992	63166145		chr10	37136901	37137387
chr1	23275628	23275853		chr1	63806542	63806921		chr1	63168669	63169059		chr10	37141012	37141170
chr1	23280069	23280235		chr1	63900982	63901240		chr1	63176754	63177392		chr10	38717042	38717246
chr1	23285811	23286958		chr1	63909103	63909652		chr1	63195821	63196001		chr10	39005674	39005832
chr1	23316640	23317560		chr1	63953574	63953814		chr1	63198394	63198684		chr10	39256500	39256658
chr1	23340061	23340489		chr1	64082683	64082800		chr1	63200099	63200486		chr10	39369397	39369555
chr1	23344536	23344790		chr1	64120996	64121274		chr1	63201320	63202169		chr10	39370041	39370226
chr1	23368061	23368264		chr1	64122029	64122580		chr1	63210063	63210621		chr10	39731454	39731612
chr1	23370733	23370989		chr1	64142845	64143392		chr1	63213626	63214470		chr10	39732590	39732862
chr1	23379747	23380042		chr1	64208959	64209480		chr1	63403556	63404048		chr10	39898848	39899374
chr1	23382620	23383556		chr1	64214680	64215475		chr1	63442077	63442883		chr10	39959691	39960402
chr1	23394010	23394580		chr1	64225871	64226502		chr1	63445130	63446248		chr10	40142151	40142410
chr1	23485700	23485785		chr1	64301364	64301883		chr1	63449503	63449608		chr10	40246886	40247172
chr1	23487178	23487824		chr1	64305415	64305979		chr1	63460981	63461253		chr10	40257617	40257958
chr1	23588460	23588545		chr1	64338635	64339281		chr1	63475304	63475719		chr10	40258486	40258657
chr1	23599267	23599352		chr1	64378098	64378471		chr1	63484770	63485081		chr10	40300689	40301696
chr1	23633312	23633463		chr1	64415813	64416384		chr1	63500075	63500287		chr10	40349758	40349916
chr1	23725487	23725572		chr1	64435105	64435497		chr1	63557976	63558248		chr10	40683025	40683457
chr1	23732897	23733627		chr1	64524539	64524949		chr1	63598736	63598996		chr10	40713367	40713699
chr1	23762900	23763145		chr1	64601276	64601821		chr1	63614692	63614845		chr10	40883269	40883550
chr1	23792814	23793086		chr1	64638658	64639163		chr1	63646163	63646488		chr10	41259676	41259834
chr1	23795665	23795824		chr1	64690608	64690886		chr1	63696391	63696764		chr10	41302729	41303212
chr1	23866688	23867390		chr1	64695106	64695585		chr1	63719874	63720087		chr10	41450270	41450639
chr1	23898251	23898473		chr1	64703408	64703488		chr1	63730544	63730757		chr10	41454030	41454188
chr1	23920373	23920546		chr1	64715255	64715749		chr1	63770382	63770595		chr10	41477310	41477503
chr1	23922426	23922585		chr1	64730160	64730452		chr1	63776933	63777283		chr10	41519222	41519952
chr1	23924276	23924540		chr1	64732221	64732807		chr1	63807176	63807350		chr10	41655791	41655955
chr1	23946811	23947071		chr1	64733473	64734160		chr1	63909266	63909479		chr10	41809916	41810261
chr1	23962572	23962749		chr1	64737671	64737930		chr1	63953532	63953953		chr10	41887193	41887609
chr1	24004993	24005503		chr1	64844358	64844705		chr1	63963314	63963606		chr10	42104196	42104354
chr1	24032200	24032514		chr1	64899168	64899571		chr1	64009583	64009736		chr10	42274555	42274713
chr1	24041916	24043371		chr1	64918890	64919131		chr1	64051126	64051339		chr10	42276631	42276849
chr1	24055754	24056002		chr1	64954866	64955220		chr1	64101326	64101761		chr10	42278037	42278449
chr1	24069955	24070040		chr1	64956799	64957072		chr1	64121258	64122467		chr10	42300237	42300395
chr1	24070850	24071383		chr1	64958622	64959249		chr1	64143170	64143584		chr10	42478226	42478644
chr1	24098240	24098490		chr1	65037666	65037866		chr1	64158939	64159183		chr10	42502008	42502254
chr1	24100136	24100800		chr1	65067828	65068261		chr1	64208972	64209440		chr10	42548788	42548946
chr1	24106654	24108513		chr1	65171665	65172943		chr1	64214711	64215434		chr10	42676998	42677170
chr1	24109156	24109412		chr1	65178174	65178589		chr1	64225733	64226513		chr10	42678760	42678961
chr1	24115761	24116112		chr1	65179035	65180124		chr1	64236108	64236265		chr10	42761381	42761639
chr1	24134256	24135188		chr1	65335045	65335390		chr1	64245827	64245984		chr10	43165647	43165843
chr1	24137236	24137401		chr1	65370682	65371414		chr1	64249522	64250079		chr10	43221274	43221619
chr1	24171428	24171741		chr1	65846441	65846594		chr1	64288942	64289219		chr10	43346719	43346877
chr1	24185490	24185727		chr1	66176102	66176316		chr1	64301471	64302148		chr10	43478034	43478225
chr1	24220560	24220772		chr1	66176726	66177044		chr1	64305474	64305699		chr10	43478766	43480020
chr1	24249125	24249375		chr1	66189502	66189949		chr1	64338471	64339059		chr10	43577798	43577956
chr1	24255829	24256496		chr1	66192888	66192979		chr1	64378076	64378687		chr10	43579311	43579471
chr1	24259149	24259234		chr1	66220861	66221142		chr1	64415727	64416309		chr10	43901467	43901931
chr1	24271281	24271607		chr1	66228050	66228130		chr1	64532625	64533094		chr10	44268194	44268755
chr1	24298073	24298852		chr1	66322749	66323151		chr1	64540187	64540417		chr10	44458573	44458741
chr1	24302738	24302962		chr1	66817001	66817215		chr1	64599628	64599781		chr10	44474362	44474605
chr1	24315134	24315814		chr1	66862097	66862427		chr1	64601745	64601952		chr10	44529536	44529694
chr1	24370659	24370894		chr1	66883740	66883820		chr1	64610928	64611239		chr10	44567307	44567465
chr1	24378582	24378765		chr1	66884260	66884407		chr1	64617581	64617926		chr10	45066862	45067622
chr1	24392682	24393516		chr1	66896782	66897184		chr1	64690605	64691616		chr10	45092239	45092397
chr1	24404016	24404893		chr1	66916067	66916147		chr1	64695280	64695525		chr10	45438732	45438922
chr1	24415269	24416114		chr1	67133584	67133910		chr1	64715433	64715908		chr10	45878597	45878795
chr1	24432922	24433582		chr1	67175880	67175985		chr1	64723816	64724116		chr10	50592515	50593119
chr1	24442839	24444371		chr1	67238635	67238720		chr1	64730145	64730521		chr10	50624656	50624814
chr1	24494632	24494717		chr1	67429158	67429457		chr1	64732017	64734093		chr10	50895293	50895451
chr1	24506120	24507226		chr1	67495736	67496600		chr1	64735813	64738270		chr10	51017646	51017804
chr1	24508123	24508718		chr1	67631773	67632017		chr1	64844263	64844716		chr10	52027762	52027920
chr1	24523647	24524140		chr1	67673775	67673913		chr1	64854776	64855058		chr10	52336879	52337043
chr1	24532897	24533315		chr1	67785798	67786034		chr1	64929074	64930009		chr10	52417408	52417779
chr1	24536060	24536231		chr1	67809665	67809745		chr1	64949544	64949699		chr10	52855569	52855752
chr1	24551803	24552900		chr1	68077338	68077421		chr1	64956501	64956917		chr10	53379790	53380171
chr1	24586446	24586611		chr1	68145442	68145522		chr1	64958818	64959197		chr10	53596633	53596868
chr1	24612657	24612878		chr1	68463174	68463254		chr1	65172201	65172787		chr10	53629718	53629884
chr1	24618383	24618735		chr1	68676528	68676927		chr1	65178147	65179384		chr10	54075131	54075831
chr1	24637475	24637678		chr1	68709932	68710012		chr1	65186532	65186809		chr10	55337318	55337476
chr1	24678375	24678716		chr1	68835274	68835493		chr1	65230556	65230806		chr10	55580909	55581067
chr1	24685739	24685824		chr1	68924547	68924627		chr1	65272426	65272639		chr10	55749226	55749384
chr1	24703669	24703981		chr1	69024885	69025127		chr1	65362192	65362417		chr10	56115232	56115660
chr1	24705773	24705999		chr1	69429563	69429866		chr1	65370853	65371260		chr10	56525011	56525169
chr1	24715227	24715823		chr1	69444605	69445046		chr1	66036583	66036736		chr10	57037805	57038001
chr1	24747986	24748158		chr1	69453686	69454045		chr1	66135777	66136013		chr10	57486246	57486448
chr1	24793428	24793630		chr1	69500620	69500953		chr1	66174896	66175363		chr10	57532203	57532615
chr1	24814039	24814607		chr1	69508644	69508951		chr1	66500793	66501080		chr10	58322923	58323818
chr1	24919391	24919632		chr1	69656224	69656755		chr1	66816750	66817975		chr10	58421979	58422137
chr1	24920533	24920639		chr1	69867889	69868130		chr1	66862881	66863659		chr10	58446657	58447195
chr1	25050924	25051009		chr1	69877978	69878253		chr1	66869145	66869250		chr10	59221772	59222182
chr1	25085688	25085970		chr1	69879903	69880331		chr1	66881975	66882275		chr10	59323073	59323423
chr1	25088262	25088802		chr1	70135518	70135725		chr1	66896288	66897007		chr10	59578202	59578530
chr1	25133744	25133963		chr1	70292080	70292180		chr1	67088696	67088986		chr10	59651964	59652122
chr1	25155090	25155289		chr1	70848028	70848143		chr1	67234787	67235079		chr10	59702525	59702757
chr1	25157063	25157602		chr1	70944494	70944755		chr1	67238586	67238826		chr10	59841029	59841187
chr1	25167184	25167269		chr1	71004147	71004366		chr1	67393500	67393632		chr10	59879419	59879871
chr1	25228675	25228854		chr1	71219011	71219234		chr1	68067412	68067692		chr10	59894210	59894460
chr1	25255870	25256359		chr1	71260248	71260585		chr1	68364437	68364618		chr10	59920892	59921254
chr1	25308399	25308660		chr1	71271083	71271433		chr1	68407546	68407710		chr10	59951673	59951857
chr1	25361212	25361451		chr1	71310478	71310987		chr1	68644863	68644968		chr10	59970244	59970527
chr1	25367308	25367944		chr1	71392418	71392698		chr1	68825568	68825860		chr10	59977680	59977900
chr1	25411616	25411777		chr1	71397910	71398504		chr1	68830618	68830789		chr10	60080354	60080562
chr1	25431120	25431864		chr1	71402167	71402381		chr1	68962647	68962789		chr10	60211949	60212124
chr1	25443240	25443608		chr1	71589529	71589813		chr1	69133485	69133722		chr10	60277513	60277875
chr1	25452440	25452945		chr1	71606035	71606432		chr1	69277479	69277809		chr10	60727474	60727638
chr1	25500663	25500748		chr1	71614705	71615098		chr1	69429689	69429945		chr10	60771128	60771377
chr1	25527031	25527243		chr1	71645933	71646369		chr1	69508556	69508823		chr10	60807789	60808058
chr1	25536926	25537451		chr1	71653243	71653533		chr1	69687077	69687733		chr10	60818538	60818696
chr1	25541490	25542597		chr1	71673252	71673965		chr1	69704568	69704770		chr10	60826520	60826678
chr1	25581279	25582063		chr1	71680214	71680704		chr1	69761438	69761577		chr10	60831234	60831786
chr1	25597750	25598099		chr1	71692001	71692550		chr1	69809374	69809548		chr10	61211807	61212009
chr1	25606454	25606758		chr1	71704075	71704382		chr1	69952558	69952841		chr10	61273424	61273613
chr1	25626065	25626150		chr1	71800590	71800809		chr1	70205324	70205596		chr10	61452265	61452760
chr1	25637672	25639587		chr1	71876514	71876920		chr1	70279145	70279250		chr10	61475931	61476314
chr1	25645913	25646129		chr1	71890844	71890983		chr1	70400028	70400133		chr10	61648336	61649389
chr1	25661508	25661731		chr1	71895815	71896019		chr1	70512602	70512881		chr10	61680182	61680725
chr1	25673334	25673808		chr1	71938653	71938873		chr1	70572750	70572903		chr10	61695407	61695888
chr1	25696802	25697115		chr1	71953139	71953501		chr1	70861784	70861937		chr10	62274743	62274948
chr1	25698955	25699888		chr1	71957369	71957624		chr1	71102331	71103354		chr10	62449711	62450425
chr1	25703676	25705864		chr1	72006341	72006605		chr1	71103698	71104104		chr10	62486589	62487057
chr1	25712995	25714097		chr1	72013796	72014449		chr1	71113258	71113411		chr10	62509114	62509347
chr1	25722941	25723294		chr1	72039712	72040044		chr1	71224728	71224849		chr10	62560461	62560619
chr1	25766187	25766432		chr1	72057765	72058517		chr1	71310607	71310872		chr10	62601932	62602587
chr1	25779408	25779587		chr1	72075496	72076805		chr1	71396210	71396363		chr10	62651171	62651757
chr1	25782478	25783809		chr1	72089022	72089243		chr1	71398061	71398573		chr10	62792409	62792624
chr1	25812241	25813120		chr1	72108897	72109324		chr1	71556816	71557505		chr10	62920491	62920754
chr1	25822083	25822583		chr1	72226274	72227061		chr1	71584618	71584723		chr10	62980183	62980496
chr1	25826924	25827196		chr1	72228650	72229671		chr1	71645862	71646710		chr10	63023830	63024446
chr1	25830066	25831864		chr1	72237128	72237764		chr1	71650595	71651098		chr10	63243752	63244134
chr1	25856291	25857403		chr1	72242570	72243232		chr1	71651484	71651770		chr10	63338682	63339294
chr1	25871095	25871257		chr1	72243781	72245016		chr1	71653214	71653800		chr10	64090250	64090408
chr1	25878758	25879166		chr1	72248066	72248478		chr1	71668539	71668759		chr10	65497588	65497781
chr1	25885217	25885404		chr1	72254899	72256478		chr1	71672313	71672584		chr10	65877581	65877739
chr1	25896093	25896390		chr1	72307103	72307533		chr1	71673527	71673729		chr10	67003794	67003955
chr1	25954362	25954587		chr1	72313064	72313352		chr1	71803265	71803486		chr10	67020718	67020951
chr1	25974232	25974951		chr1	72418256	72419446		chr1	71953202	71953511		chr10	67096222	67097285
chr1	25977385	25978263		chr1	72434543	72434882		chr1	72013895	72014407		chr10	67126799	67127550
chr1	26022002	26022092		chr1	72532433	72532945		chr1	72039781	72039968		chr10	67138217	67138441
chr1	26029616	26030139		chr1	72535137	72535478		chr1	72057669	72058351		chr10	67285228	67285517
chr1	26054299	26055272		chr1	72538042	72538725		chr1	72069590	72069770		chr10	67526672	67526830
chr1	26078729	26079047		chr1	72583083	72583351		chr1	72076266	72076643		chr10	67536072	67536292
chr1	26099683	26099904		chr1	72905749	72905829		chr1	72111058	72111163		chr10	67548769	67549286
chr1	26102102	26102871		chr1	72994154	72994554		chr1	72142004	72142300		chr10	67728551	67728724
chr1	26103828	26103913		chr1	73086407	73086537		chr1	72212103	72212383		chr10	67912471	67912824
chr1	26108571	26108656		chr1	73126176	73126749		chr1	72225887	72226651		chr10	68858472	68858703
chr1	26108967	26109331		chr1	73127955	73128357		chr1	72228770	72229476		chr10	69212880	69213297
chr1	26116473	26117004		chr1	73500704	73501055		chr1	72236844	72237319		chr10	69304843	69305050
chr1	26134237	26134803		chr1	73540504	73540792		chr1	72242602	72242988		chr10	69508457	69508645
chr1	26143491	26143577		chr1	73597571	73597668		chr1	72243554	72244750		chr10	69628828	69629057
chr1	26158169	26158254		chr1	73883570	73883773		chr1	72247875	72248577		chr10	69680139	69680297
chr1	26188024	26188804		chr1	73947650	73948060		chr1	72254533	72255662		chr10	69784734	69785000
chr1	26208488	26208617		chr1	73954988	73955249		chr1	72292549	72292817		chr10	70096543	70097247
chr1	26210175	26210274		chr1	73966696	73966928		chr1	72312983	72313348		chr10	70097568	70097797
chr1	26221720	26222852		chr1	74063580	74063882		chr1	72373726	72374050		chr10	70245771	70245935
chr1	26228072	26228493		chr1	74070106	74070848		chr1	72426500	72426639		chr10	70603005	70603163
chr1	26229266	26230688		chr1	74081962	74082405		chr1	72490855	72491131		chr10	71159668	71159826
chr1	26280970	26283948		chr1	74092233	74092678		chr1	72538239	72538571		chr10	71237943	71238101
chr1	26291950	26292169		chr1	74111291	74111616		chr1	72577300	72577916		chr10	71285019	71285486
chr1	26294930	26295352		chr1	74179594	74179963		chr1	72578821	72579101		chr10	71344596	71344873
chr1	26305066	26305278		chr1	74200855	74201184		chr1	72713152	72713617		chr10	71347714	71348175
chr1	26305977	26306362		chr1	74240217	74240549		chr1	72808421	72808710		chr10	72604021	72604179
chr1	26306743	26306828		chr1	74252970	74253683		chr1	72827896	72828097		chr10	72878643	72878932
chr1	26312824	26313007		chr1	74269921	74270187		chr1	72870652	72871411		chr10	74921025	74921228
chr1	26323595	26324412		chr1	74284595	74284993		chr1	73125800	73126820		chr10	74930967	74931125
chr1	26335845	26336169		chr1	74295258	74296053		chr1	73127941	73128231		chr10	74966929	74967459
chr1	26362535	26363326		chr1	74300353	74300753		chr1	73500843	73501063		chr10	75212100	75212280
chr1	26383781	26383991		chr1	74304368	74305265		chr1	73681976	73682134		chr10	75316911	75317078
chr1	26391364	26392707		chr1	74387002	74387269		chr1	73928387	73928649		chr10	75517806	75518220
chr1	26399440	26400101		chr1	74397235	74397560		chr1	73955529	73955839		chr10	75559977	75560178
chr1	26459928	26461023		chr1	74455620	74456129		chr1	73961161	73961580		chr10	75667356	75667559
chr1	26462855	26463925		chr1	74504794	74505112		chr1	73966589	73966694		chr10	75764421	75764608
chr1	26507817	26508383		chr1	74587929	74588324		chr1	74026674	74027143		chr10	75859821	75860360
chr1	26510625	26511822		chr1	74601291	74601698		chr1	74063525	74063852		chr10	75868049	75868293
chr1	26514375	26514619		chr1	74661591	74661857		chr1	74065238	74065451		chr10	75921007	75921711
chr1	26527691	26529180		chr1	74662469	74662894		chr1	74066561	74066936		chr10	75932295	75932469
chr1	26544499	26544918		chr1	74677133	74677722		chr1	74068470	74068881		chr10	76032452	76032689
chr1	26610347	26610666		chr1	74726822	74727201		chr1	74070274	74070692		chr10	76249330	76249566
chr1	26622230	26622491		chr1	74807935	74808276		chr1	74084272	74085182		chr10	76258175	76258333
chr1	26654897	26656670		chr1	74811835	74812092		chr1	74091740	74092770		chr10	76345195	76345407
chr1	26658918	26659799		chr1	74824556	74825499		chr1	74124328	74124739		chr10	76442895	76443122
chr1	26687392	26687813		chr1	74828400	74829154		chr1	74236295	74236722		chr10	76468647	76469033
chr1	26752696	26752781		chr1	74893117	74893456		chr1	74253022	74253450		chr10	76551619	76551778
chr1	26757406	26757735		chr1	75124693	75125038		chr1	74284662	74285005		chr10	76909452	76909610
chr1	26764323	26764586		chr1	75179021	75179504		chr1	74287287	74287634		chr10	77033089	77033994
chr1	26785172	26785710		chr1	75191906	75192322		chr1	74295486	74296154		chr10	77251909	77252067
chr1	26837941	26838156		chr1	75239751	75240109		chr1	74297476	74297715		chr10	77259237	77259565
chr1	26840559	26840804		chr1	75248173	75248373		chr1	74298960	74299642		chr10	77418183	77418395
chr1	26847573	26848279		chr1	75276755	75276863		chr1	74300356	74300819		chr10	77484281	77484605
chr1	26849943	26850284		chr1	75317324	75318133		chr1	74303497	74305799		chr10	77515828	77516105
chr1	26857906	26858578		chr1	75328709	75329158		chr1	74332314	74332608		chr10	77517510	77517668
chr1	26881014	26882091		chr1	75372586	75373783		chr1	74368463	74368666		chr10	77537914	77538072
chr1	26885220	26885536		chr1	75380694	75381505		chr1	74386808	74387199		chr10	77606070	77606831
chr1	26901771	26901861		chr1	75480639	75481143		chr1	74389814	74390649		chr10	77622226	77622512
chr1	26907939	26908309		chr1	75483779	75484000		chr1	74391408	74391762		chr10	77627587	77627760
chr1	26910486	26910684		chr1	75530714	75531052		chr1	74392095	74392351		chr10	77978481	77978639
chr1	26923011	26923096		chr1	75539890	75540197		chr1	74397138	74397767		chr10	78009193	78009489
chr1	26961412	26962243		chr1	75581917	75582189		chr1	74415212	74415319		chr10	78131602	78131760
chr1	26968446	26968531		chr1	75605145	75605510		chr1	74479784	74479932		chr10	78169624	78169784
chr1	26987874	26988341		chr1	75704547	75705577		chr1	74505523	74506835		chr10	78184976	78185234
chr1	27012805	27012890		chr1	75721019	75721632		chr1	74587737	74588504		chr10	78244579	78244903
chr1	27018066	27019596		chr1	75772013	75772413		chr1	74601264	74601624		chr10	78320678	78320836
chr1	27025072	27026673		chr1	75781304	75781879		chr1	74661502	74661970		chr10	78352317	78352475
chr1	27049432	27049744		chr1	75797836	75798037		chr1	74677075	74677531		chr10	78412796	78413078
chr1	27057862	27058352		chr1	75804547	75804867		chr1	74730543	74730895		chr10	78425489	78425672
chr1	27091769	27091854		chr1	75821040	75821254		chr1	74755111	74755264		chr10	78464827	78465322
chr1	27115244	27116022		chr1	75887762	75888006		chr1	74771511	74771736		chr10	79533299	79533913
chr1	27151949	27152646		chr1	75937080	75937475		chr1	74773260	74773500		chr10	79554981	79555139
chr1	27156103	27156188		chr1	75997193	75997467		chr1	74791947	74792172		chr10	79682049	79682315
chr1	27357875	27358633		chr1	76029020	76029476		chr1	74807988	74808507		chr10	79682680	79682849
chr1	27371284	27371495		chr1	76190129	76190214		chr1	74824783	74825365		chr10	79704306	79704505
chr1	27379794	27379913		chr1	76246565	76246950		chr1	74857984	74858632		chr10	79766410	79767150
chr1	27389726	27389959		chr1	76272981	76273470		chr1	75016940	75017153		chr10	79780599	79780786
chr1	27393794	27395012		chr1	76343816	76344079		chr1	75039644	75039824		chr10	79824602	79824877
chr1	27400713	27401245		chr1	76392473	76393325		chr1	75124384	75125381		chr10	79853507	79855214
chr1	27426149	27426327		chr1	76645664	76646597		chr1	75141505	75141765		chr10	79874337	79874495
chr1	27429373	27429811		chr1	76717666	76718314		chr1	75142307	75143005		chr10	79919894	79920411
chr1	27436291	27437018		chr1	76875427	76876131		chr1	75161249	75161577		chr10	79926865	79927080
chr1	27446348	27446890		chr1	76907649	76907984		chr1	75168363	75169188		chr10	79983785	79984567
chr1	27496063	27497303		chr1	76980716	76981346		chr1	75219134	75219548		chr10	79987698	79987974
chr1	27529083	27530318		chr1	77093579	77093998		chr1	75236189	75236657		chr10	79990042	79990200
chr1	27547355	27548033		chr1	77204091	77204171		chr1	75248060	75248434		chr10	80036898	80037143
chr1	27599423	27599771		chr1	77248493	77248948		chr1	75316794	75318156		chr10	80039532	80039745
chr1	27603091	27603250		chr1	77272749	77273121		chr1	75325034	75325295		chr10	80053320	80053960
chr1	27634797	27635017		chr1	77452719	77453039		chr1	75328214	75329121		chr10	80054489	80054778
chr1	27638276	27638496		chr1	77457392	77457763		chr1	75357655	75357960		chr10	80064477	80064635
chr1	27663009	27663636		chr1	77462982	77463559		chr1	75372810	75373674		chr10	80069520	80069681
chr1	27668531	27668703		chr1	77467523	77467737		chr1	75381072	75382448		chr10	80075389	80075631
chr1	27675005	27675245		chr1	77470957	77471352		chr1	75425675	75426141		chr10	80115724	80116110
chr1	27684141	27685557		chr1	77493977	77494309		chr1	75458275	75458851		chr10	80138834	80139057
chr1	27722532	27722967		chr1	77496557	77497340		chr1	75460956	75461150		chr10	80141388	80141548
chr1	27779416	27780268		chr1	77504825	77505148		chr1	75478610	75479662		chr10	80147828	80147988
[truncated: 101,813 more rows]

## Sheet: Day6-peaks
Table S2: Combined dataset ChIP-seq peaks for OSKM and Nanog (mm10).
[truncated: 114,528 more rows]

[truncated: 1 more sheets: ESC-peaks]
