# Supplementary material for: An Unbiased Approach to Identifying Cellular Reprogramming-Inducible Enhancers
Source: Int J Mol Sci. 2024 Dec 6;25(23):13128. doi: 10.3390/ijms252313128 (PMC11642860; doi:10.3390/ijms252313128)
Supplement: Supplementary file 1 [file ijms-25-13128-s001.zip › TableS3_GREAT-for-OSKM-sites.xlsx]

## Sheet: Figure_S2
Table S3: Genes associated with the identified OSKM-bound sites using the GREAT algorithm.
Comparison of genes assigned to the ESC early-bound and late-bound OSKM sites (referred to Figure S2)
2976 genes located exclusively near the early-bound sites	9992 genes located close to both early- and late-bound ESC sites	3913 genes located exclusively near the late-bound sites
0610009O20Rik	0610009B22Rik	1110008L16Rik
0610010F05Rik	0610040J01Rik	1110017D15Rik
0610010K14Rik	1110004E09Rik	1300017J02Rik
0610030E20Rik	1110004F10Rik	1500009C09Rik
0610037L13Rik	1110032F04Rik	1500015O10Rik
1110002E22Rik	1110034G24Rik	1600015I10Rik
1110008P14Rik	1110038F14Rik	1700001C19Rik
1110065P20Rik	1110051M20Rik	1700001F09Rik
1500011K16Rik	1110059E24Rik	1700006A11Rik
1600002H07Rik	1190002N15Rik	1700006E09Rik
1600002K03Rik	1190005I06Rik	1700007K13Rik
1600012H06Rik	1190007I07Rik	1700011H14Rik
1700003E16Rik	1500009L16Rik	1700012B09Rik
1700008O03Rik	1500011B03Rik	1700013D24Rik
1700018F24Rik	1600014C10Rik	1700013F07Rik
1700029I15Rik	1600014C23Rik	1700014D04Rik
1700064H15Rik	1700001C02Rik	1700016D06Rik
1810009A15Rik	1700001K19Rik	1700016K19Rik
1810032O08Rik	1700001L19Rik	1700017N19Rik
1810043G02Rik	1700001O22Rik	1700019A02Rik
2010107E04Rik	1700001P01Rik	1700020D05Rik
2010109A12Rik	1700003F12Rik	1700020L24Rik
2310011J03Rik	1700003H04Rik	1700022I11Rik
2310033P09Rik	1700007G11Rik	1700034J05Rik
2310057M21Rik	1700008P02Rik	1700040L02Rik
2310061I04Rik	1700009N14Rik	1700047I17Rik2
2610318N02Rik	1700010I14Rik	1700066B19Rik
2610507B11Rik	1700011I03Rik	1700092M07Rik
2700081O15Rik	1700011L22Rik	1700093K21Rik
2810408A11Rik	1700012A03Rik	1810030O07Rik
3110001I22Rik	1700012B07Rik	2010005H15Rik
3110035E14Rik	1700013G24Rik	2010106E10Rik
3110082J24Rik	1700015F17Rik	2010109I03Rik
4930402F06Rik	1700015G11Rik	2010315B03Rik
4930427A07Rik	1700016C15Rik	2200002J24Rik
4930438A08Rik	1700016H13Rik	2310003L06Rik
4930524J08Rik	1700017B05Rik	2310057J18Rik
4930533O14Rik	1700018B08Rik	2410004P03Rik
4930562C15Rik	1700019D03Rik	2410015M20Rik
4930564D02Rik	1700020N01Rik	2410141K09Rik
4930579F01Rik	1700020N15Rik	2510002D24Rik
4931406C07Rik	1700021F05Rik	2610008E11Rik
4931406P16Rik	1700021F07Rik	2610042L04Rik
4931428F04Rik	1700023F06Rik	2610524H06Rik
4933408B17Rik	1700024G13Rik	2610528J11Rik
4933425L06Rik	1700024P04Rik	2810021J22Rik
4933427I04Rik	1700025C18Rik	2810459M11Rik
5730409E04Rik	1700025G04Rik	3110009E18Rik
6030468B19Rik	1700028P14Rik	3110018I06Rik
6330409D20Rik	1700029F12Rik	3110021N24Rik
6430548M08Rik	1700029H14Rik	3110040N11Rik
8430408G22Rik	1700029J07Rik	3300002I08Rik
9130023H24Rik	1700029P11Rik	4430402I18Rik
9130213A22Rik	1700030J22Rik	4833420G17Rik
9130401M01Rik	1700037H04Rik	4833439L19Rik
9130409I23Rik	1700056E22Rik	4921501E09Rik
9430015G10Rik	1700061G19Rik	4921511C20Rik
9530003J23Rik	1700066M21Rik	4921517D22Rik
9830107B12Rik	1700067K01Rik	4921524L21Rik
9930021J03Rik	1700067P10Rik	4930415L06Rik
A530084C06Rik	1700069L16Rik	4930415O20Rik
A730015C16Rik	1700080O16Rik	4930444P10Rik
A730046J19Rik	1700086D15Rik	4930451I11Rik
AI464131	1700109H08Rik	4930470P17Rik
AI597479	1700113H08Rik	4930480E11Rik
AI661453	1700122O11Rik	4930486L24Rik
AK157302	1700123K08Rik	4930503B20Rik
AU022252	1700123L14Rik	4930512M02Rik
AW551984	1700129C05Rik	4930518I15Rik
AY358078	1810010D01Rik	4930522H14Rik
Aagab	1810011O10Rik	4930544G11Rik
Aamp	1810013L24Rik	4930548H24Rik
Aars	1810022K09Rik	4930550C14Rik
Aarsd1	1810024B03Rik	4930553M12Rik
Abca2	1810037I17Rik	4930555G01Rik
Abca3	1810046K07Rik	4930558C23Rik
Abca9	1810055G02Rik	4930563D23Rik
Abcb1a	2010107G23Rik	4930578G10Rik
Abcb6	2010300C02Rik	4930579G24Rik
Abcb8	2200002D01Rik	4930595D18Rik
Abcd1	2210010C04Rik	4930596D02Rik
Abce1	2210011C24Rik	4931400O07Rik
Abcf2	2210013O21Rik	4931406B18Rik
Abhd10	2210016F16Rik	4931409K22Rik
Abhd14a	2210408I21Rik	4932411N23Rik
Abhd14b	2300002M23Rik	4932415D10Rik
Abhd16a	2300009A05Rik	4932429P05Rik
Abhd16b	2310009B15Rik	4932438H23Rik
Abhd17a	2310022B05Rik	4933402N22Rik
Abhd3	2310039H08Rik	4933405L10Rik
Abhd6	2410004B18Rik	4933405O20Rik
Abhd8	2410089E03Rik	4933407L21Rik
Abt1	2410131K14Rik	4933409G03Rik
Acaa1a	2410137M14Rik	4933417A18Rik
Acadsb	2510009E07Rik	4933424G06Rik
Acap3	2610001J05Rik	5330417H12Rik
Acbd3	2610002M06Rik	5430402E10Rik
Acbd4	2610021A01Rik	5430419D17Rik
Acbd5	2610044O15Rik8	5430427O19Rik
Acd	2610301B20Rik	5530400C23Rik
Ace3	2700049A03Rik	5730596B20Rik
Acin1	2700060E02Rik	5830473C10Rik
Acp2	2700062C07Rik	6430531B16Rik
Acsf3	2810403A07Rik	6430628N08Rik
Acss2	2810428I15Rik	6820408C15Rik
Actc1	2810474O19Rik	7420426K07Rik
Actl9	2900011O08Rik	8030411F24Rik
Actr3	2900026A02Rik	9030612E09Rik
Actr5	3100002H09Rik	9030624G23Rik
Actr8	3110002H16Rik	9130204L05Rik
Acvr1c	3110043O21Rik	9130230L23Rik
Acy1	3110070M22Rik	9130409J20Rik
Acyp1	3110079O15Rik	9230102O04Rik
Ada	3110082I17Rik	9230113P08Rik
Adal	3632451O06Rik	9330159F19Rik
Adam15	3830406C13Rik	9430069I07Rik
Adam1b	4921504E06Rik	9530053A07Rik
Adam28	4921507P07Rik	A230050P20Rik
Adam30	4921524J17Rik	A230065H16Rik
Adamts1	4921530L21Rik	A26c2
Adamts7	4921536K21Rik	A2m
Adamtsl4	4930402H24Rik	A2ml1
Adamtsl5	4930402K13Rik	A430078G23Rik
Adat1	4930404H24Rik	A430105I19Rik
Adcy4	4930404N11Rik	A530032D15Rik
Adcy7	4930415F15Rik	A630001G21Rik
Adcy9	4930426L09Rik	A630010A05Rik
Adgrg5	4930432M17Rik	A630095E13Rik
Adh5	4930442H23Rik	A630095N17Rik
Adh7	4930444G20Rik	A830010M20Rik
Adi1	4930447A16Rik	A930003A15Rik
Adig	4930447C04Rik	AF529169
Adora1	4930447F04Rik	AI606181
Adprhl2	4930452B06Rik	AI854703
Adrb2	4930453N24Rik	AU015836
Afg3l1	4930455H04Rik	AU018091
Agbl5	4930467E23Rik	AW146154
Ago3	4930474N05Rik	AW822073
Agpat1	4930503L19Rik	Aadacl2
Agr3	4930505A04Rik	Aanat
Agxt2	4930519P11Rik	Aard
Ahctf1	4930522L14Rik	Abca15
Ahsg	4930523C07Rik	Abca17
Aida	4930524B15Rik	Abcb7
Aifm2	4930539E08Rik	Abcc6
Aifm3	4930546C10Rik	Abcd2
Aimp2	4930550L24Rik	Abcg3
Ak6	4930558K02Rik	Abcg4
Akap13	4930568D16Rik	Abhd12
Akap8	4930578C19Rik	Abhd12b
Akt1	4930583I09Rik	Abhd17b
Akt1s1	4930595M18Rik	Abhd18
Aldh18a1	4931408C20Rik	Abi3bp
Aldh9a1	4931414P19Rik	Acap1
Aldoa	4931417E11Rik	Acat2
Alg1	4931429L15Rik	Acat3
Alg3	4931440F15Rik	Acbd7
Alg5	4932438A13Rik	Accs
Alg6	4933402D24Rik	Acer1
Alg8	4933402J07Rik	Ackr1
Alg9	4933406M09Rik	Acnat1
Alkbh1	4933412E24Rik	Acnat2
Alkbh5	4933415A04Rik	Acot12
Alkbh7	4933415F23Rik	Acot13
Alox12	4933416C03Rik	Acot2
Alox12b	4933428G20Rik	Acot3
Alx1	4933430I17Rik	Acot5
Alx3	5031439G07Rik	Acot8
Alyref2	5330417C22Rik	Acox1
Amacr	5430403G16Rik	Acox2
Amdhd2	5530401A14Rik	Acoxl
Amh	5730455P16Rik	Acrbp
Amigo3	5730480H06Rik	Acsbg1
Ammecr1	5730507C01Rik	Acsbg2
Amn1	5730508B09Rik	Acsl6
Ampd2	5730522E02Rik	Acsm1
Amz2	5930422O12Rik	Acsm2
Anapc11	6030419C18Rik	Acsm3
Anapc15	6030445D17Rik	Acsm4
Anapc2	6030458C11Rik	Acta2
Ang	6030498E09Rik	Actn3
Angel1	6330408A02Rik	Actr1b
Angel2	6430571L13Rik	Acy3
Angptl4	6430573F11Rik	Adad1
Ankdd1a	6720489N17Rik	Adad2
Ankib1	7530416G11Rik	Adam20
Ankrd13a	8030423J24Rik	Adam24
Ankrd13d	9030617O03Rik	Adam25
Ankrd23	9030624J02Rik	Adam26b
Ankrd24	9130008F23Rik	Adam29
Ankrd37	9130011E15Rik	Adam3
Ankrd42	9230109A22Rik	Adam32
Ankrd53	9230110C19Rik	Adam34
Ankrd65	9230112D13Rik	Adam39
Anks3	9330182L06Rik	Adam4
Anks4b	9330182O14Rik	Adam6a
Ano1	9430038I01Rik	Adam6b
Anp32b	9530002B09Rik	Adamts10
Anxa13	9530068E07Rik	Adamts13
Anxa7	9630041A04Rik	Adamts16
Anxa8	9930012K11Rik	Adamts18
Aoc1	A130010J15Rik	Adamts4
Ap1b1	A130051J06Rik	Adamts8
Ap1m1	A1bg	Adamtsl3
Ap1m2	A1cf	Adap2
Ap2m1	A230072I06Rik	Adck2
Ap3m1	A330070K13Rik	Adcyap1r1
Ap3s1	A3galt2	Adgra2
Ap3s2	A430005L14Rik	Adgre1
Apeh	A4galt	Adgre4
Apex2	A730049H05Rik	Adgrf3
Aph1a	A730061H03Rik	Adgrf4
Aph1b	A830005F24Rik	Adgrg1
Apol7a	A830018L16Rik	Adgrg7
Aqp5	A830031A19Rik	Adh1
Aqp6	A830080D01Rik	Adh6a
Arf4	A930002H24Rik	Adhfe1
Arf5	A930004D18Rik	Adipoq
Arhgap25	A930009A15Rik	Adprhl1
Arhgap44	A930018M24Rik	Adra1a
Arhgdia	A930018P22Rik	Adra2b
Arhgdig	A930033H14Rik	Aff2
Arhgef17	AA467197	Afm
Arhgef25	AA986860	Agbl2
Arhgef39	AF366264	Aggf1
Arhgef4	AI314180	Agr2
Arhgef5	AI429214	Agrp
Arih1	AI467606	Ahsa1
Arl10	AI481877	Aicda
Arl2	AI593442	Aif1
Arl8a	AI846148	Aim2
Arl8b	AU040320	Aimp1
Armc6	AU041133	Ak8
Armc8	AW209491	Akap14
Armcx1	AW549877	Akr1b10
Armcx6	AW554918	Akr1b7
Armt1	Aaas	Akr1c13
Arpc1b	Aacs	Akr1c6
Arpc5l	Aadat	Aldh3b1
Arpp19	Aaed1	Aldh3b2
Arr3	Aak1	Aldh4a1
Arrdc5	Aamdc	Aldoc
Arsg	Aar2	Alg12
Arsi	Aars2	Alkbh6
Art3	Aasdh	Allc
Art5	Aasdhppt	Alox12e
Arv1	Aass	Alox15
Asb6	Aatf	Alox5
Ascc3	Aatk	Ambp
Asgr2	Abat	Amd2
Asic5	Abca1	Amer2
Asmt	Abca12	Amhr2
Aspg	Abca13	Amigo1
Aspscr1	Abca4	Ampd1
Astn1	Abca5	Amt
Atad2	Abca6	Amtn
Atad3a	Abca7	Anapc1
Atat1	Abca8b	Anapc10
Atf4	Abcb10	Angpt2
Atf7	Abcb11	Angptl1
Atg9b	Abcb1b	Angptl7
Atl3	Abcb4	Angptl8
Atn1	Abcb5	Ankar
Atp12a	Abcb9	Ankdd1b
Atp13a1	Abcc1	Ankef1
Atp1a4	Abcc10	Ankrd16
Atp4a	Abcc12	Ankrd36
Atp5b	Abcc2	Ankrd49
Atp5c1	Abcc3	Ankrd60
Atp5d	Abcc4	Ankrd66
Atp5e	Abcc5	Anks6
Atp5g2	Abcc8	Ankub1
Atp5h	Abcd3	Ano2
Atp5l	Abcd4	Ano5
Atp5sl	Abcf1	Ano7
Atp6v0b	Abcf3	Aoc2
Atp6v0c	Abcg1	Aoc3
Atp6v0e2	Abcg2	Ap1s2
Atp6v1c2	Abcg5	Ap2a1
Atp6v1f	Abcg8	Ap5s1
Atp6v1g1	Abhd11	Apba3
Atp9b	Abhd17c	Apc2
Atpaf1	Abhd2	Apcs
Atpif1	Abhd5	Api5
Atxn1l	Abi1	Aplf
Atxn7l2	Abi2	Apln
Aup1	Abl1	Apoa1
Aurkb	Abl2	Apobec1
Avl9	Ablim1	Apobec2
Avpi1	Ablim2	Apobr
Avpr1b	Ablim3	Apoc1
Axin1	Abo	Apoc2
Azi2	Abr	Apoc4
B230118H07Rik	Abra	Apof
B2m	Abracl	Apol10a
B3galt4	Abraxas1	Apol7c
B3gnt4	Abraxas2	Apol7e
B3gnt8	Abtb1	Apol8
B4galt2	Abtb2	Apold1
B4galt3	Acaa2	Apon
B4gat1	Acaca	Aqp12
B9d2	Acacb	Aqp7
BB014433	Acad11	Aqp8
BC003965	Acad8	Aqr
BC004004	Acad9	Araf
BC005624	Acadl	Arhgap30
BC017643	Acadm	Arhgap36
BC024978	Acads	Arhgap40
BC029722	Acan	Arhgef15
BC030867	Acap2	Arhgef37
BC049352	Acat1	Arhgef38
BC055324	Acbd6	Arhgef9
Bag4	Accsl	Arid3c
Bag5	Ace	Arl11
Banf1	Acer2	Arl9
Barhl1	Acer3	Armc12
Batf2	Ache	Armc5
Bax	Ackr3	Armcx2
Baz1a	Ackr4	Armcx5
Bbip1	Acly	Arpc1a
Bbs12	Aco1	Arsk
Bcl2l2	Acot1	Art1
Bdp1	Acot10	Arxes1
Bet1	Acot11	As3mt
Bfar	Acot4	Asb13
Bglap2	Acot7	Asb16
Bhlhb9	Acot9	Asb17
Bin3	Acox3	Asb2
Blmh	Acp5	Asb8
Bloc1s1	Acp6	Ascl1
Bloc1s6	Acp7	Ascl4
Bms1	Acpp	Asgr1
Bmt2	Acpt	Asna1
Bmyc	Acr	Aspdh
Bola1	Acsf2	Aspm
Borcs6	Acsl1	Atcay
Bpgm	Acsl3	Atg12
Bpifc	Acsl4	Atg2b
Brat1	Acsl5	Atg4a-ps
Brca1	Acss1	Atg7
Brd8	Acss3	Atm
Brf1	Actb	Atp11c
Bri3	Actbl2	Atp13a4
Brix1	Actg1	Atp1b4
Brms1	Actl6a	Atp2b3
Brsk2	Actl6b	Atp4b
Bscl2	Actl7b	Atp5g1
Bsdc1	Actn1	Atp5j2
Bsg	Actn2	Atp6ap2
Bspry	Actn4	Atp6v0d1
Btbd19	Actr10	Atp6v0d2
Btbd6	Actr2	Atp6v1d
Btf3l4	Actr3b	Atpaf2
Btg3	Actr6	Atrx
Btn1a1	Actrt1	Aurkc
Btn2a2	Actrt2	Avil
Bub1	Actrt3	Avp
Bud13	Acvr1	Azgp1
Bzw2	Acvr1b	B020004J07Rik
C030005K15Rik	Acvr2a	B130006D01Rik
C1qbp	Acvr2b	B3galt5
C1qc	Acvrl1	B3gat1
C1ql3	Acyp2	B3gnt6
C1qtnf6	Adam10	B430306N03Rik
C1qtnf7	Adam11	B4galt4
C2cd2l	Adam12	BB287469
C2cd3	Adam17	BC028528
C2cd4a	Adam19	BC031181
C330018D20Rik	Adam1a	BC048507
C5ar1	Adam2	BC049730
C730034F03Rik	Adam22	BC051019
C87436	Adam23	BC051142
C9	Adam5	BC061212
Cabp4	Adam7	Baat
Cacfd1	Adam9	Bag1
Cacnb1	Adamts14	Baiap3
Cacng1	Adamts15	Bap1
Cad	Adamts17	Batf
Cadm3	Adamts19	Bbs1
Calcb	Adamts2	Bbs10
Camk2g	Adamts20	Bbs4
Camk2n2	Adamts3	Bbs5
Camkv	Adamts5	Bckdha
Caml	Adamts6	Bckdk
Cap1	Adamts9	Bcl2a1a
Capn15	Adamtsl1	Bcl2a1b
Car11	Adap1	Bcl2a1c
Car14	Adar	Bcl2a1d
Car7	Adarb1	Bcl2l10
Card14	Adarb2	Bcl2l12
Carnmt1	Adat3	Bcl6b
Casp2	Adck1	Bco1
Casp6	Adck5	Bco2
Casp8ap2	Adcy1	Becn1
Casp9	Adcy2	Bend7
Catsper2	Adcy3	Best2
Cav2	Adcy5	Best3
Cbarp	Adcy6	Bet1l
Cbfa2t3	Adcy8	Bex2
Cbll1	Adcyap1	Bex3
Cbwd1	Add1	Bglap3
Cbx3	Add2	Bhlhe22
Ccdc105	Add3	Bhmt
Ccdc107	Adgb	Bhmt2
Ccdc113	Adgra1	Bicdl2
Ccdc116	Adgra3	Bik
Ccdc15	Adgrb1	Bin2
Ccdc155	Adgrb2	Bmp1
Ccdc17	Adgrb3	Bmp15
Ccdc18	Adgrd1	Bmp5
Ccdc184	Adgrf1	Bmx
Ccdc24	Adgrf5	Bnipl
Ccdc71	Adgrg3	Bop1
Ccdc71l	Adgrg6	Bora
Ccdc74a	Adgrl1	Borcs7
Ccdc80	Adgrl2	Borcs8
Ccdc86	Adgrl3	Bpi
Ccdc88a	Adgrl4	Bpifa3
Ccdc96	Adgrv1	Bpifb1
Cchcr1	Adipor1	Bpifb4
Ccl2	Adipor2	Bpifb9a
Ccl5	Adk	Bpnt1
Ccna2	Adm	Brap
Ccnb1	Adnp	Brd7
Ccndbp1	Adnp2	Brf2
Ccnl2	Ado	Bsnd
Ccnt1	Adora2a	Btbd17
Ccr10	Adora2b	Btbd35f12
Cct2	Adora3	Btbd35f16
Cct3	Adpgk	Btg4
Cd151	Adprh	Btnl1
Cd209c	Adprm	Btnl2
Cd22	Adra1b	C130026I21Rik
Cd226	Adra1d	C130060K24Rik
Cd244	Adra2a	C130073F10Rik
Cd248	Adra2c	C130074G19Rik
Cd36	Adrb1	C130079G13Rik
Cd3eap	Adrb3	C1galt1c1
Cd52	Adrm1	C1ql2
Cd63	Adsl	C1qtnf1
Cd68	Adss	C1qtnf3
Cd79a	Adtrp	C1rb
Cd93	Aebp1	C1s2
Cd99l2	Aebp2	C2cd6
Cdc23	Aen	C3
Cdc42bpg	Aes	C330021F23Rik
Cdca5	Afap1	C4b
Cdk10	Afap1l1	C5ar2
Cdk11b	Afap1l2	C6
Cdk16	Afdn	C7
Cdk2	Aff1	C87414
Cdk2ap2	Aff3	C87977
Cdk4	Aff4	CK137956
Cdk5	Afg1l	Cab39l
Cdk5rap3	Afg3l2	Cabp2
Cdk7	Afmid	Cabp7
Cdkl1	Aftph	Cacna1d
Cdkl2	Aga	Cacna1g
Cdkl5	Agap1	Cacna2d2
Cdkn2a	Agap2	Cacna2d4
Cdkn2c	Agap3	Cacng7
Cdkn2d	Agbl1	Cacng8
Cdr2	Agbl3	Cadps2
Cdr2l	Agbl4	Cage1
Ceacam19	Agfg1	Calca
Cebpz	Agfg2	Calcr
Cela1	Agk	Calhm1
Cend1	Agl	Caln1
Cenpb	Agmat	Calr3
Cenpe	Agmo	Camk1
Cenpk	Ago1	Cand2
Cenpl	Ago2	Capn12
Cep170b	Ago4	Capn13
Cep290	Agpat2	Capn3
Cep295nl	Agpat3	Capsl
Cep63	Agpat4	Capza1
Cep72	Agpat5	Car1
Cep85	Agps	Car3
Cep89	Agrn	Car5a
Cep97	Agtpbp1	Car5b
Cercam	Agtr1a	Car6
Cers1	Agtr1b	Car9
Cers2	Agtr2	Card11
Cers3	Agtrap	Casp1
Cfap206	Ahcy	Casp14
Cfap57	Ahcyl1	Casp8
Cfap69	Ahcyl2	Casr
Cflar	Ahdc1	Cass4
Cgref1	Ahi1	Catip
Cgrrf1	Ahnak	Catsper3
Chaf1a	Ahnak2	Catsperb
Champ1	Ahr	Catsperg2
Chchd1	Ahrr	Cby3
Chchd10	Ahsa2	Cc2d2a
Chchd2	Aif1l	Ccdc120
Chchd7	Aig1	Ccdc122
Chd3	Aip	Ccdc125
Chd3os	Aipl1	Ccdc13
Chic1	Aire	Ccdc138
Chid1	Ajap1	Ccdc148
Chit1	Ajuba	Ccdc152
Chmp1a	Ak1	Ccdc154
Chmp2a	Ak2	Ccdc160
Chmp5	Ak3	Ccdc169
Chmp7	Ak4	Ccdc174
Chpf	Ak5	Ccdc178
Chrnb3	Ak7	Ccdc183
Chrnd	Ak9	Ccdc188
Chst13	Akain1	Ccdc189
Chst14	Akap1	Ccdc191
Chtf8	Akap10	Ccdc27
Chtop	Akap11	Ccdc30
Chuk	Akap12	Ccdc32
Churc1	Akap2	Ccdc36
Cib4	Akap5	Ccdc43
Cirbp	Akap6	Ccdc65
Cish	Akap7	Ccdc77
Cited1	Akap8l	Ccdc7a
Ciz1	Akap9	Ccdc7b
Ckap2	Akip1	Ccdc8
Cklf	Akirin1	Ccdc88b
Cks1b	Akirin2	Ccdc89
Clca1	Akna	Ccdc92
Clcf1	Aknad1	Ccer2
Clcn5	Akr1a1	Cckar
Clcnkb	Akr1b3	Ccl1
Cldn17	Akr1b8	Ccl21a
Cldn2	Akr1c12	Ccl24
Cldn34c4	Akr1c14	Ccl25
Clec18a	Akr1c18	Ccl26
Clec4e	Akr1c19	Ccl27b
Clic1	Akr1c21	Ccl9
Clip3	Akr1cl	Ccm2l
Clk2	Akr1d1	Ccna1
Clp1	Akr1e1	Ccnb3
Clpp	Akt2	Ccnj
Clptm1	Akt3	Ccr1
Clpx	Aktip	Ccr6
Cluap1	Alad	Ccr7
Cmpk1	Alcam	Ccr9
Cnga4	Aldh16a1	Ccrl2
Cnih2	Aldh1a1	Ccs
Cnksr1	Aldh1a2	Cd14
Cnksr2	Aldh1a3	Cd160
Cnmd	Aldh1a7	Cd163l1
Cnot3	Aldh1b1	Cd164l2
Cnot6l	Aldh1l1	Cd200r1
Cnot7	Aldh2	Cd209b
Cnot8	Aldh3a1	Cd209d
Cnot9	Aldh3a2	Cd209e
Cnp	Aldh5a1	Cd209f
Cnppd1	Aldh6a1	Cd209g
Cnpy3	Aldh7a1	Cd247
Cnrip1	Aldh8a1	Cd274
Cntd1	Aldoart1	Cd300a
Cntrl	Aldoart2	Cd300c
Coasy	Alg10b	Cd300e
Cog3	Alg11	Cd300ld3
Col19a1	Alg13	Cd300lf
Col4a3	Alg14	Cd302
Col4a3bp	Alg2	Cd3e
Col4a4	Alk	Cd40
Col6a2	Alkbh2	Cd40lg
Commd2	Alkbh3	Cd46
Commd5	Alkbh4	Cd48
Commd6	Alkbh8	Cd5
Comp	Alms1	Cd70
Copg2	Alox5ap	Cd79b
Coprs	Aloxe3	Cd8a
Cops3	Alpk1	Cd8b1
Cops7b	Alpk2	Cd96
Copz1	Alpk3	Cdc123
Coq3	Alpl	Cdc20b
Coq4	Alppl2	Cdc26
Coq6	Als2	Cdc34b
Coq7	Als2cl	Cdc6
Coro7	Als2cr12	Cdca3
Cox15	Ambra1	Cdcp1
Cox17	Amd1	Cdh16
Cox5b	Amdhd1	Cdh22
Cox7b	Amer1	Cdhr1
Cpa3	Amer3	Cdnf
Cpne7	Amfr	Cdo1
Cpped1	Amigo2	Cdr1
Cpsf1	Ammecr1l	Ceacam1
Cpsf3	Amn	Ceacam10
Cpsf7	Amot	Ceacam11
Cpt1b	Amotl1	Ceacam13
Cpt1c	Amotl2	Ceacam18
Cpt2	Ampd3	Ceacam2
Cr1l	Amph	Cebpe
Crabp1	Amy2a5	Cenpa
Cracr2b	Amz1	Cep128
Creb3l4	Anapc13	Cep19
Crebrf	Anapc15-ps	Cer1
Crebzf	Anapc16	Ces1a
Crip1	Anapc4	Ces1b
Cript	Anapc5	Ces1c
Crk	Anapc7	Ces1d
Crlf1	Ang2	Ces2c
Crtc2	Angpt1	Ces2e
Cry2	Angptl2	Ces3a
Crybb3	Angptl6	Ces3b
Crybg3	Ank	Ces4a
Crym	Ank1	Ces5a
Csf1	Ank2	Cetn1
Csgalnact2	Ank3	Cfap157
Csn1s2b	Ankfn1	Cfap161
Csnk1d	Ankfy1	Cfap36
Ctage5	Ankhd1	Cfap44
Ctbp1	Ankle1	Cfap46
Ctdnep1	Ankle2	Cfap65
Ctdsp1	Ankmy1	Cfap97
Ctps	Ankrd1	Cfb
Ctrl	Ankrd10	Cfd
Ctso	Ankrd11	Cfhr1
Ctsz	Ankrd12	Cfi
Ctu1	Ankrd13b	Cfp
Ctxn1	Ankrd13c	Ch25h
Cuedc2	Ankrd17	Chad
Cul7	Ankrd22	Chat
Cuta	Ankrd26	Chchd6
Cx3cl1	Ankrd27	Chek2
Cxcl13	Ankrd28	Chia1
Cyb5d1	Ankrd29	Chil1
Cyba	Ankrd31	Chil3
Cyc1	Ankrd33b	Chil5
Cyhr1	Ankrd34b	Chil6
Cym	Ankrd34c	Chkb
Cyp2c44	Ankrd35	Chm
Cyp2s1	Ankrd40	Chp1
Cyp4f13	Ankrd44	Chp2
Cyp4f39	Ankrd45	Chrd
Cyp4v3	Ankrd46	Chrdl1
Cys1	Ankrd50	Chrdl2
Cyth2	Ankrd52	Chrm1
D10Jhu81e	Ankrd55	Chrm2
D17Wsu92e	Ankrd6	Chrna10
D2Bwg1423e	Ankrd63	Chrna3
D630036H23Rik	Ankrd7	Chrnb2
D6Wsu163e	Ankrd9	Chrng
D830044I16Rik	Anks1	Chst2
Dagla	Anks1b	Chst4
Dapk3	Anln	Chst7
Dazap1	Ano10	Chtf18
Dazl	Ano4	Cidec
Dbf4	Ano6	Ciita
Dbil5	Ano8	Cinp
Dbndd1	Ano9	Cir1
Dbndd2	Anp32a	Ckap2l
Dbnl	Anp32e	Ckmt2
Dcaf10	Anpep	Clasp2
Dcaf15	Antxr1	Clca3a2
Dcaf17	Antxr2	Clca4b
Dcdc2a	Anxa1	Clcn4
Dclre1a	Anxa10	Cldn10
Dclre1b	Anxa11	Cldn16
Dctn4	Anxa2	Cldn20
Dctpp1	Anxa3	Cldn24
Dcun1d2	Anxa4	Cldn34b3
Dcun1d5	Anxa5	Cldn34c2
Dda1	Anxa6	Cldn34d
Ddah2	Aoah	Cldn9
Ddb1	Aox1	Clec12a
Ddi2	Aox2	Clec12b
Ddit3	Aox3	Clec2e
Ddrgk1	Aox4	Clec2g
Ddx21	Ap1ar	Clec2h
Ddx27	Ap1g1	Clec4a1
Ddx39b	Ap1g2	Clec4a4
Ddx41	Ap1s1	Clec4b2
Ddx42	Ap1s3	Clec4d
Ddx5	Ap2a2	Clec4g
Ddx50	Ap2b1	Clec4n
Deaf1	Ap2s1	Clec5a
Depdc7	Ap3b1	Clgn
Derl2	Ap3b2	Clic3
Desi1	Ap3d1	Clip1
Dffb	Ap3m2	Clps
Dgat1	Ap4e1	Clpsl2
Dgat2	Ap4m1	Clstn3
Dgkk	Ap4s1	Clu
Dguok	Ap5b1	Clvs1
Dhfr	Ap5m1	Cma1
Dhodh	Ap5z1	Cma2
Dhps	Apaf1	Cmah
Dhrs1	Apba1	Cmbl
Dhrs13	Apba2	Cmc2
Dhx33	Apbb1	Cmtm5
Dhx34	Apbb1ip	Cnbd2
Dhx37	Apbb2	Cndp1
Dimt1	Apc	Cnfn
Disp2	Apcdd1	Cngb3
Dkkl1	Apela	Cntf
Dlg4	Aph1c	Cntfr
Dmkn	Apip	Cntn1
Dnah11	Apitd1	Cntnap3
Dnaja1	Aplp1	Cntnap5a
Dnajb2	Aplp2	Cntnap5c
Dnajb3	Apmap	Coa6
Dnajb4	Apob	Cog5
Dnajb7	Apobec3	Cog7
Dnajc14	Apobec4	Col10a1
Dnajc15	Apod	Col11a1
Dnajc16	Apoe	Col11a2
Dnajc17	Apol6	Col17a1
Dnajc21	Apopt1	Col20a1
Dnajc30	App	Col22a1
Dnajc4	Appbp2	Col24a1
Dnajc5	Appl1	Col28a1
Dnajc7	Appl2	Col4a5
Dnajc9	Aprt	Col5a2
Dnal4	Aptx	Col6a4
Dnase1l1	Aqp11	Col8a1
Dnase2b	Aqp2	Col9a2
Dnpep	Aqp3	Col9a3
Dnph1	Aqp4	Colec11
Dock7	Aqp9	Copb2
Dohh	Ar	Cope
Dok1	Arap1	Coq8b
Dok2	Arap2	Cox4i1
Dok6	Arap3	Cox6a2
Dok7	Arc	Cox7b2
Donson	Arcn1	Cox8a
Dopey1	Areg	Cox8b
Dpcr1	Arf1	Cox8c
Dph1	Arf2	Cpb1
Dph7	Arf3	Cplx2
Dpp7	Arf6	Cpn1
Dpp8	Arfgap2	Cpvl
Dpy19l4	Arfgap3	Cpz
Dpysl3	Arfgef1	Cr2
Dr1	Arfgef2	Cracr2a
Dram1	Arfgef3	Crat
Dram2	Arfip1	Creg2
Dsc1	Arfrp1	Crhbp
Dscc1	Arg1	Crhr1
Dstyk	Arg2	Crip3
Dtymk	Arglu1	Crisp3
Duox1	Arhgap1	Crispld1
Duoxa1	Arhgap10	Crnn
Dus4l	Arhgap11a	Crtam
Dusp22	Arhgap12	Crxos
Dusp28	Arhgap15	Cryaa
Dusp3	Arhgap17	Cryba1
Dusp7	Arhgap18	Crybb1
Dusp8	Arhgap19	Crybb2
Dusp9	Arhgap20	Cryga
Dvl2	Arhgap21	Cryge
Dxo	Arhgap22	Crygs
Dynlrb1	Arhgap23	Csad
Dyrk4	Arhgap24	Csf2rb
Dzip1	Arhgap26	Csmd2
E130114P18Rik	Arhgap27	Csn1s1
E130309D02Rik	Arhgap28	Csn1s2a
E2f5	Arhgap29	Csn3
E330017A01Rik	Arhgap31	Csnk2b
ENSMUSG00000111692	Arhgap32	Csnka2ip
ENSMUSG00000112743	Arhgap33	Cst10
ENSMUSG00000112864	Arhgap35	Csta1
Eaf2	Arhgap39	Ctc1
Ebi3	Arhgap42	Ctdspl2
Ebna1bp2	Arhgap45	Ctf1
Ebpl	Arhgap5	Cts3
Ecel1	Arhgap8	Cts6
Echs1	Arhgap9	Cts7
Eci1	Arhgdib	Ctse
Edc3	Arhgef1	Ctsh
Edf1	Arhgef10	Ctss
Eef1akmt2	Arhgef10l	Ctsw
Eef1d	Arhgef11	Cul9
Eef2	Arhgef12	Cuzd1
Efemp2	Arhgef16	Cwc15
Efs	Arhgef18	Cx3cr1
Eftud2	Arhgef19	Cxcl10
Ehbp1	Arhgef2	Cxcl16
Ehbp1l1	Arhgef26	Cxcr2
Ehmt2	Arhgef28	Cxcr5
Eid3	Arhgef3	Cyb5r4
Eif1a	Arhgef33	Cybrd1
Eif2b1	Arhgef40	Cyct
Eif2b2	Arhgef6	Cyfip2
Eif3b	Arhgef7	Cygb
Eif3c	Arid1a	Cyld
Eif3k	Arid1b	Cyp1a1
Eif4a1	Arid2	Cyp26a1
Eif4a3	Arid3a	Cyp2a12
Eif4e1b	Arid3b	Cyp2a22
Eif4g1	Arid4a	Cyp2a4
Eif4h	Arid4b	Cyp2a5
Eif5a	Arid5a	Cyp2b10
Eif5b	Arid5b	Cyp2b19
Eif6	Arih2	Cyp2b23
Elavl1	Arl1	Cyp2c37
Elf4	Arl13b	Cyp2c38
Elmo2	Arl14	Cyp2c40
Elmo3	Arl14ep	Cyp2c50
Elob	Arl14epl	Cyp2c55
Elovl1	Arl15	Cyp2c66
Emc8	Arl2bp	Cyp2c67
Emd	Arl3	Cyp2c68
Eml3	Arl4a	Cyp2c69
Eml5	Arl4c	Cyp2c70
Endog	Arl4d	Cyp2d12
Enkd1	Arl5a	Cyp2d26
Eno3	Arl5b	Cyp2d37-ps
Enpp4	Arl5c	Cyp2d40
Enpp7	Arl6	Cyp2g1
Entpd6	Arl6ip1	Cyp2j11
Entpd7	Arl6ip5	Cyp2j12
Epo	Arl6ip6	Cyp2j13
Epor	Armc1	Cyp2j5
Eps15	Armc10	Cyp2j7
Eps8l3	Armc2	Cyp2u1
Erbb2	Armc3	Cyp2w1
Ercc1	Armc4	Cyp3a11
Ercc2	Armc7	Cyp3a13
Ercc5	Armc9	Cyp3a25
Ercc6l	Armcx4	Cyp3a41b
Ereg	Arnt	Cyp4a10
Erf	Arnt2	Cyp4a12b
Ergic3	Arntl	Cyp4a14
Esco2	Arntl2	Cyp4a29
Espl1	Arpc2	Cyp4a31
Espn	Arpc3	Cyp4b1
Esrra	Arpc5	Cyp4f15
Esyt2	Arpin	Cyp4f16
Etfb	Arpp21	Cyp4f18
Ethe1	Arrb1	Cyp4x1
Etnppl	Arrb2	Cyp8b1
Evi5l	Arrdc1	Cypt1
Exd1	Arrdc2	Cypt14
Exo1	Arrdc3	Cypt2
Exoc1	Arrdc4	Cypt3
Exoc3	Arsa	Cysltr1
Exosc1	Arsb	Cyth4
Exosc2	Arsj	Cytip
Exosc4	Artn	Cytl1
Exosc5	Arvcf	D030056L22Rik
Exosc6	Arx	D11Wsu47e
Exosc7	Arxes2	D130040H23Rik
Exosc8	Asah1	D130043K22Rik
Exosc9	Asah2	D3Ertd254e
Faap20	Asap1	D730048I06Rik
Fabp2	Asap2	D830030K20Rik
Fabp5	Asap3	D930007J09Rik
Faf1	Asb1	Daam2
Fah	Asb14	Daglb
Fahd1	Asb18	Dao
Fahd2a	Asb4	Daw1
Fam107a	Asb5	Daxx
Fam109b	Asb7	Dbt
Fam126b	Asb9	Dbx2
Fam131b	Ascc1	Dcaf12l1
Fam135a	Ascc2	Dcaf12l2
Fam149b	Ascl2	Dcaf8
Fam168b	Asf1a	Dcc
Fam171a1	Ash1l	Dcdc2b
Fam173a	Ash2l	Dclre1c
Fam173b	Asic1	Dcn
Fam185a	Asic2	Dcst1
Fam189b	Asic4	Dctn3
Fam192a	Asns	Ddx19a
Fam199x	Asnsd1	Ddx25
Fam207a	Aspa	Ddx28
Fam214a	Asph	Ddx4
Fam217a	Asphd1	Ddx51
Fam219b	Asphd2	Def6
Fam234a	Asprv1	Def8
Fam26e	Asrgl1	Defa21
Fam26f	Ass1	Defa26
Fam45a	Aste1	Defb11
Fam53c	Astn2	Defb18
Fam57a	Asxl1	Defb25
Fam76a	Asxl2	Defb3
Fam83b	Asxl3	Defb36
Fam83f	Atad1	Defb4
Fam83g	Atad2b	Defb42
Fam83h	Atad5	Defb46
Fam89b	Ate1	Defb7
Fam96a	Atf1	Defb8
Fam96b	Atf2	Degs2
Fancd2	Atf3	Dennd1c
Fancd2os	Atf5	Deptor
Fancf	Atf6	Dera
Farp2	Atf7ip	Des
Farsa	Atf7ip2	Deup1
Fas	Atg10	Dfna5
Fastk	Atg101	Dfnb59
Fastkd2	Atg13	Dgcr14
Fastkd5	Atg14	Dhdds
Fau	Atg16l1	Dhx16
Fbxl12	Atg16l2	Dhx38
Fbxl14	Atg2a	Disp1
Fbxl15	Atg4b	Dlat
Fbxl18	Atg4c	Dld
Fbxl20	Atg4d	Dleu7
Fbxl8	Atg5	Dlg3
Fbxo18	Atic	Dlgap2
Fbxo3	Atl1	Dlk2
Fbxo40	Atl2	Dll3
Fbxo43	Atmin	Dmbx1
Fbxo45	Atoh1	Dmd
Fbxo46	Atoh7	Dmgdh
Fbxo9	Atoh8	Dmp1
Fbxw2	Atp10a	Dmrtc1b
Fbxw9	Atp10b	Dnaaf2
Fcgbp	Atp11a	Dnaaf3
Fcgr4	Atp11b	Dnah12
Fcho2	Atp13a3	Dnah17
Fchsd1	Atp1a1	Dnah7b
Fdps	Atp1a3	Dnah7c
Fdxacb1	Atp1b1	Dnah9
Ferd3l	Atp1b2	Dnajb13
Fez2	Atp1b3	Dnajc18
Fgd6	Atp23	Dnajc19
Fgf6	Atp2a2	Dnajc5b
Fgfrl1	Atp2a3	Dnajc8
Fhl3	Atp2b1	Dnase1
Fhod1	Atp2b2	Dnhd1
Fibp	Atp2b4	Dnm3
Fkbp14	Atp2c1	Dnmt3c
Fkbp1b	Atp5a1	Dnmt3l
Fkbp2	Atp5g3	Dntt
Fkbp7	Atp5j	Dph3
Fkbp8	Atp5o	Dpm2
Flii	Atp5s	Dpm3
Flnc	Atp6ap1l	Dppa1
Flot1	Atp6v0a1	Dppa2
Flt4	Atp6v0a2	Dppa4
Fmc1	Atp6v0a4	Dppa5a
Fmnl3	Atp6v0e	Dpt
Fmo5	Atp6v1b1	Dpy19l2
Fn3krp	Atp6v1b2	Dqx1
Fnip1	Atp6v1c1	Drd5
Fosl1	Atp6v1g3	Dsg1a
Foxj3	Atp6v1h	Dsg1b
Foxm1	Atp7a	Dsg1c
Foxred1	Atp8a1	Dsg3
Fpgs	Atp8a2	Dspp
Fpgt	Atp8b1	Dtx2
Frmd7	Atp8b2	Dtx3
Fstl3	Atp8b3	Duox2
Fth1	Atp8b4	Duoxa2
Ftsj1	Atp8b5	Dupd1
Ftsj3	Atp9a	Dusp15
Fubp1	Atr	Dusp19
Fuk	Atrn	Duxbl3
Fundc2	Atrnl1	Dydc2
Fuom	Atxn1	Dynap
Fut1	Atxn10	Dync2h1
Fut4	Atxn2	Dynlt1c
Fxyd5	Atxn2l	Dynlt1f
Fzd3	Atxn3	Dyx1c1
G6b	Atxn7	E030025P04Rik
G6pc3	Atxn7l1	E030030I06Rik
G6pdx	Atxn7l3	E330034G19Rik
Gabarap	Atxn7l3b	ENSMUSG00000112170
Gabra2	Auh	ENSMUSG00000112611
Gabrb1	Aunip	Ear6
Gabrb2	Auts2	Ecd
Gabre	Aven	Ect2l
Gak	Avpr1a	Edar
Gale	Awat2	Edn3
Galns	Axdnd1	Eef1akmt1
Galnt5	Axin2	Efcab1
Galnt6	Axl	Efcab5
Galr2	Aym1	Efcab6
Gamt	Azin1	Efcc1
Ganab	Azin2	Efhd1
Gar1	B020004C17Rik	Efna2
Gart	B230219D22Rik	Eid2
Gatad1	B230307C23Rik	Eif1b
Gatad2b	B3galnt1	Eif2s3y
Gatsl3	B3galnt2	Eif3j2
Gcat	B3galt1	Eif3l
Gchfr	B3galt2	Elac1
Gdap2	B3galt6	Elobl
Gdf5	B3gat2	Elp4
Gdf7	B3gat3	Eme1
Gdi1	B3glct	Emilin3
Gdpd3	B3gnt2	Eno2
Gemin7	B3gnt3	Enpp1
Gfod2	B3gnt5	Entpd3
Gga2	B3gnt7	Entpd4b
Ggh	B3gnt9	Eny2
Ggn	B3gntl1	Epb42
Ginm1	B430305J03Rik	Epha10
Gjb4	B4galnt1	Eppin
Gje1	B4galnt2	Eps8l2
Glt28d2	B4galnt3	Epsti1
Glyr1	B4galnt4	Eqtn
Gm10130	B4galt1	Eras
Gm10267	B4galt5	Erg28
Gm10382	B4galt6	Eri1
Gm10509	B4galt7	Erich4
Gm10762	B930094E09Rik	Erich6
Gm10803	B9d1	Ermn
Gm11037	BC003331	Ern2
Gm1110	BC005537	Esp16
Gm1140	BC005561	Esp18
Gm11563	BC024139	Esp23
Gm11639	BC025920	Esp34
Gm14025	BC026585	Esp38
Gm14085	BC027072	Esp4
Gm16286	BC030336	Esp8
Gm1673	BC030500	Espnl
Gm17430	BC030870	Esr1
Gm20390	BC034090	Esx1
Gm20458	BC035947	Etfdh
Gm20604	BC048403	Etfrf1
Gm20605	BC048679	Evc
Gm20696	BC049762	Evc2
Gm20708	BC051665	Exoc2
Gm21985	BC052040	Exoc3l2
Gm26920	BC053393	Exosc3
Gm28036	BC067074	Extl1
Gm28042	BC106179	F12
Gm28230	BC107364	F2rl2
Gm28778	Baalc	F7
Gm43191	Babam2	F8
Gm44973	Bace1	F830016B08Rik
Gm45337	Bace2	F830045P16Rik
Gm4559	Bach1	Faap24
Gm45713	Bach2	Fabp1
Gm45717	Bad	Fabp12
Gm45871	Bag2	Fabp4
Gm4952	Bag3	Fabp6
Gm4969	Bag6	Fabp9
Gm5093	Bahcc1	Fads1
Gm5407	Bahd1	Faf2
Gm5868	Baiap2	Fam114a2
Gm7075	Baiap2l1	Fam122b
Gm7534	Baiap2l2	Fam13a
Gm8113	Bak1	Fam149a
Gm9047	Bambi	Fam151a
Gm9242	Banf2	Fam162b
Gm9493	Bank1	Fam163b
Gm9857	Banp	Fam167a
Gm9922	Bard1	Fam169b
Gm9936	Barhl2	Fam170a
Gm9970	Barx1	Fam171b
Gmeb1	Barx2	Fam177a
Gmeb2	Basp1	Fam178b
Gmip	Batf3	Fam181a
Gmps	Baz1b	Fam184a
Gna15	Baz2a	Fam184b
Gnai3	Baz2b	Fam186b
Gnat2	Bbc3	Fam189a1
Gnb1	Bbof1	Fam193b
Gnb2	Bbox1	Fam196b
Gng5	Bbs2	Fam198a
Gng8	Bbs7	Fam19a1
Gnl1	Bbs9	Fam205c
Gnpat	Bbx	Fam208b
Gnptab	Bcam	Fam217b
Gnptg	Bcan	Fam227a
Golga2	Bcap29	Fam227b
Golga3	Bcar1	Fam228a
Golim4	Bcar3	Fam234b
Golt1a	Bcas1	Fam240b
Gorab	Bcas2	Fam24a
Gorasp1	Bcas3	Fam26d
Gpatch11	Bcat1	Fam32a
Gpatch4	Bcat2	Fam47c
Gpbp1l1	Bcdin3d	Fam47e
Gpd1l	Bche	Fam50a
Gpi1	Bckdhb	Fam71b
Gpihbp1	Bcl10	Fam71e1
Gpr132	Bcl11a	Fam71f2
Gpr143	Bcl11b	Fam78a
Gpr155	Bcl2	Fam83c
Gpr176	Bcl2l1	Fam83e
Gprc5d	Bcl2l11	Fam90a1a
Gprin1	Bcl2l13	Fam92a
Gps2	Bcl2l14	Fan1
Gpsm3	Bcl2l15	Fanca
Gpx1	Bcl3	Fancb
Grap	Bcl6	Far2
Grhl1	Bcl7a	Fasl
Grik5	Bcl7b	Fastkd1
Grin2d	Bcl7c	Fastkd3
Grina	Bcl9	Fat2
Grk4	Bcl9l	Fbln5
Grwd1	Bclaf1	Fbrs
Gsdmc4	Bcor	Fbxo16
Gsdmd	Bcorl1	Fbxo2
Gskip	Bcr	Fbxo25
Gsr	Bdh1	Fbxo39
Gstcd	Bdh2	Fbxo41
Gstm6	Bdkrb1	Fbxo7
Gstm7	Bdkrb2	Fbxw10
Gtf2a2	Bdnf	Fbxw13
Gtf2e1	Bean1	Fbxw15
Gtf2e2	Begain	Fbxw19
Gtf2h4	Bend3	Fbxw21
Gtf2h5	Bend4	Fbxw24
Gtf3c4	Bend5	Fcamr
Gtpbp1	Bend6	Fcer2a
Gtpbp3	Bfsp1	Fcf1
Gtpbp8	Bfsp2	Fcor
Guca1a	Bglap	Fcrl5
Guf1	Bhlha15	Fcrls
Guk1	Bhlha9	Fech
H2-DMb1	Bhlhe23	Fev
H2-Ke6	Bhlhe40	Ffar2
H2-M11	Bhlhe41	Ffar3
H2-M5	Bicc1	Ffar4
H2-Q6	Bicd1	Fgd1
H2afb2	Bicd2	Fgd3
H60b	Bicdl1	Fgf11
Habp4	Bicra	Fgf16
Hacl1	Bicral	Fgf17
Hadhb	Bid	Fgf20
Harbi1	Bin1	Fgf21
Hars	Birc2	Fgf23
Haspin	Birc3	Fgf5
Haus3	Birc5	Fgf7
Hccs	Birc6	Fgfr1op
Hck	Birc7	Fgg
Hcn3	Blcap	Fgl1
Hdac10	Blk	Fhl1
Hdac11	Blm	Fhl2
Hdgf	Blnk	Fhl5
Hdgfl2	Bloc1s2	Fibcd1
Hdhd2	Bloc1s3	Figla
Hdhd3	Bloc1s4	Fitm1
Heatr1	Bloc1s5	Fkbp6
Heatr3	Blvra	Flcn
Heatr5a	Blvrb	Fmnl1
Heca	Bmf	Fmo3
Hecw2	Bmi1	Fmo4
Hephl1	Bmp10	Fmo6
Herc3	Bmp2	Fmo9
Herpud1	Bmp2k	Fmod
Hes6	Bmp3	Fmr1nb
Hes7	Bmp4	Fndc5
Hexdc	Bmp6	Fndc9
Hexim1	Bmp7	Focad
Heyl	Bmp8a	Folr1
Hgfac	Bmp8b	Foxd4
Hic1	Bmper	Foxh1
Higd1a	Bmpr1a	Foxk2
Higd2a	Bmpr1b	Foxl2
Hinfp	Bmpr2	Foxo4
Hint2	Bnc1	Foxp2
Hist1h1a	Bnc2	Foxq1
Hist1h1c	Bnip1	Foxr1
Hist1h1d	Bnip2	Foxr2
Hist1h2ac	Bnip3	Fpr-rs4
Hist1h2ag	Bnip3l	Fpr-rs6
Hist1h2ah	Boc	Fpr-rs7
Hist1h2ai	Bod1	Frem3
Hist1h2ak	Bod1l	Frmd3
Hist1h2an	Bok	Frmpd2
Hist1h2bb	Bola2	Frmpd3
Hist1h2bc	Bola3	Frrs1l
Hist1h2bg	Boll	Frzb
Hist1h2bj	Borcs5	Fsbp
Hist1h2bk	Bphl	Fscb
Hist1h2bl	Bpifb5	Fsd2
Hist1h3a	Bpifb9b	Fshb
Hist1h3b	Bptf	Fshr
Hist1h3c	Braf	Ftcd
Hist1h3d	Brca2	Ftmt
Hist1h3f	Brd1	Fuca1
Hist1h3g	Brd2	Fut7
Hist1h3h	Brd3	Fxyd4
Hist1h3i	Brd4	Fyco1
Hist1h4a	Brdt	G430049J08Rik
Hist1h4b	Bri3bp	G6pc
Hist1h4c	Brinp1	Gabarapl1
Hist1h4f	Brinp2	Gabra3
Hist1h4h	Brinp3	Gabra5
Hist1h4i	Brip1	Gabrd
Hist1h4k	Brk1	Gabrp
Hist2h2aa1	Brms1l	Gad1
Hist2h2aa2	Brpf1	Gal
Hist2h2ab	Brpf3	Gal3st1
Hist2h2bb	Brsk1	Gal3st2b
Hist2h2be	Brwd1	Gal3st3
Hist2h3c1	Bsn	Gal3st4
Hist2h4	Bst1	Galm
Hist3h2a	Bst2	Galnt13
Hist4h4	Bsx	Galnt14
Hkdc1	Btaf1	Galnt15
Hmg20b	Btbd1	Galnt16
Hmgcl	Btbd10	Galnt4
Hmgcs2	Btbd11	Galp
Hnrnpa1	Btbd16	Galt
Hnrnpab	Btbd2	Gas8
Hnrnpc	Btbd3	Gast
Hnrnph3	Btbd7	Gata1
Hnrnpk	Btbd9	Gata5
Hnrnpul1	Btc	Gata6
Hnrnpul2	Btd	Gbp10
Homer2	Btf3	Gbp2
Homez	Btg1	Gbp3
Hoxa10	Btg2	Gbp4
Hoxa4	Btla	Gbp5
Hoxa7	Btrc	Gbp7
Hoxb3	Bub1b	Gbp9
Hoxb9	Bub3	Gcg
Hoxc10	Bves	Gck
Hoxc5	Bysl	Gckr
Hoxc8	Bzw1	Gcm1
Hoxd1	C1d	Gcm2
Hoxd3	C1galt1	Gcnt3
Hoxd8	C1qa	Gcom1
Hp	C1ql1	Gcsam
Hpca	C1ql4	Gdap1
Hpcal4	C1qtnf12	Gdf10
Hps5	C1qtnf2	Gdf9
Hras	C1qtnf9	Gdpd4
Hrasls5	C1ra	Gemin2
Hsd17b7	C1rl	Gemin4
Hsdl1	C2cd2	Gemin8
Hsf1	C2cd4b	Gfm1
Hsf4	C2cd4c	Gfpt1
Hspa12b	C2cd5	Gfra3
Hspa2	C330027C09Rik	Ggct
Hspa4l	C530025M09Rik	Ggcx
Hspa5	C77080	Ggt1
Hspb9	C77370	Ggt5
Hspbp1	C8a	Ggt6
Hspd1	C8b	Ghr
Htatsf1	CN725425	Ghrhr
Hyal1	Cab39	Ghsr
Hyal2	Cabin1	Gigyf1
Hyls1	Cables1	Gimap1
Hyou1	Cables2	Gimap5
Hypm	Cabp1	Gimap8
Iah1	Cabyr	Gimd1
Iars2	Cachd1	Gip
Iba57	Cacna1a	Gja4
Icam4	Cacna1b	Gja5
Icam5	Cacna1c	Gja6
Icmt	Cacna1e	Gja8
Idh1	Cacna1h	Gjb1
Idh3g	Cacna1i	Gjb2
Ifna13	Cacna2d1	Gjd2
Ifna15	Cacna2d3	Gk
Ift122	Cacnb2	Glb1
Ift140	Cacnb3	Glb1l3
Ift172	Cacnb4	Glp1r
Igfbp6	Cacng2	Glra1
Ighmbp2	Cacng3	Glra3
Igip	Cacng4	Glra4
Igsf8	Cacng5	Glrb
Igsf9	Cacng6	Glt8d1
Ikbip	Cactin	Glyatl3
Ikbkap	Cacul1	Glyctk
Il11	Cacybp	Gm10031
Il13ra1	Cadm1	Gm10037
Il15ra	Cadm2	Gm10058
Il17rc	Cadm4	Gm10065
Il1rap	Cadps	Gm10093
Il4i1	Calb1	Gm10096
Il5	Calb2	Gm10112
Il6ra	Calcoco1	Gm10135
Ilf2	Calcoco2	Gm10139
Ilk	Calcrl	Gm10181
Ilvbl	Cald1	Gm10197
Inafm1	Calhm2	Gm10217
Inafm2	Calm1	Gm10220
Ing1	Calm2	Gm10251
Ing4	Calm3	Gm10269
Inip	Calml3	Gm10271
Ino80b	Calml4	Gm10282
Inpp5e	Calr	Gm10324
Inppl1	Calr4	Gm10332
Ins2	Calu	Gm10337
Insig1	Caly	Gm10338
Insl6	Camk1d	Gm10354
Ints5	Camk1g	Gm10358
Ipo13	Camk2a	Gm10375
Ipo4	Camk2b	Gm10392
Iqcc	Camk2d	Gm10406
Iqcd	Camk2n1	Gm10408
Iqcg	Camk4	Gm1043
Iqch	Camkk1	Gm10436
Iqgap3	Camkk2	Gm10486
Iqub	Camkmt	Gm10488
Irf3	Camsap1	Gm10521
Irf4	Camsap2	Gm10644
Irf5	Camsap3	Gm10681
Irf6	Camta1	Gm10696
Irf9	Camta2	Gm10715
Irs1	Cand1	Gm10750
Isca1	Canx	Gm10767
Isca2	Cap2	Gm10770
Iscu	Capg	Gm10772
Islr	Capn1	Gm10800
Isy1	Capn10	Gm10801
Isyna1	Capn11	Gm10837
Itfg1	Capn2	Gm10945
Itga2	Capn5	Gm10964
Itga7	Capn6	Gm10972
Itgb3bp	Capn7	Gm10999
Itgb4	Capn8	Gm11009
Itih4	Capn9	Gm11032
Itpkc	Capns1	Gm11060
Itpripl1	Caprin1	Gm11111
Izumo4	Caprin2	Gm11116
Jade3	Capza2	Gm1123
Jag2	Capza3	Gm11232
Jagn1	Capzb	Gm11238
Jmjd4	Car10	Gm1141
Josd1	Car12	Gm11492
Jpt1	Car13	Gm11541
Jtb	Car2	Gm11565
Junb	Car4	Gm11992
Kank3	Car8	Gm12117
Kansl3	Card10	Gm12248
Kat2a	Card19	Gm12353
Katna1	Carf	Gm12695
Kbtbd4	Carhsp1	Gm12789
Kbtbd6	Carm1	Gm12800
Kcna1	Carmil1	Gm12830
Kcna7	Carmil2	Gm12886
Kcnab1	Carmil3	Gm13103
Kcnab3	Carns1	Gm13178
Kcnc4	Cars	Gm13199
Kcne3	Cars2	Gm13212
Kcng2	Cartpt	Gm13285
Kcnh2	Casc1	Gm13290
Kcnip3	Casc3	Gm13547
Kcnj9	Casc4	Gm13691
Kcnk10	Casd1	Gm13941
Kcnk7	Cask	Gm14124
Kcnmb3	Caskin1	Gm14214
Kcnn4	Casp12	Gm14288
Kctd17	Casp3	Gm14295
Kctd2	Casp7	Gm14322
Kctd7	Casq2	Gm14399
Kctd9	Cast	Gm14401
Kdelc2	Casz1	Gm14403
Kdelr1	Cat	Gm14409
Kdelr2	Catsperd	Gm14412
Kdm2a	Catsperg1	Gm14418
Kdm6a	Cavin1	Gm14443
Khnyn	Cavin2	Gm14444
Kif15	Cavin3	Gm14496
Kif17	Cavin4	Gm14698
Kif1bp	Cbfa2t2	Gm15023
Kif22	Cbfb	Gm15091
Kif3a	Cbl	Gm1527
Kif3c	Cblb	Gm15292
Kif7	Cblc	Gm15294
Klc2	Cbln1	Gm15448
Klc3	Cbln2	Gm1553
Klf1	Cbln3	Gm15737
Klf16	Cbln4	Gm16223
Klf17	Cbr3	Gm16434
Klhdc1	Cbr4	Gm16503
Klhdc10	Cbs	Gm16867
Klhl11	Cbx1	Gm17067
Klhl15	Cbx2	Gm17190
Klhl18	Cbx4	Gm17332
Klhl20	Cbx5	Gm1758
Klhl21	Cbx6	Gm17655
Klhl23	Cbx7	Gm17657
Klhl26	Cbx8	Gm17949
Klhl36	Cby1	Gm19410
Klhl5	Cc2d1a	Gm19668
Klhl9	Cc2d1b	Gm2000
Klk10	Cc2d2b	Gm2035
Klrb1b	Ccar1	Gm20379
Klrg2	Ccar2	Gm20422
Kmt2b	Ccbe1	Gm20431
Kmt2d	Ccdc102a	Gm20498
Kmt5c	Ccdc110	Gm20521
Knl1	Ccdc112	Gm2056
Kpna3	Ccdc115	Gm20695
Kpna4	Ccdc117	Gm2075
Kpna6	Ccdc12	Gm20777
Kpna7	Ccdc124	Gm20877
Kptn	Ccdc126	Gm20939
Kri1	Ccdc129	Gm2115
Krit1	Ccdc130	Gm21256
Krt13	Ccdc136	Gm21294
Krt17	Ccdc14	Gm21319
Krt19	Ccdc141	Gm21370
Krt25	Ccdc146	Gm21411
Krt28	Ccdc149	Gm21738
Krt4	Ccdc150	Gm21836
Krt7	Ccdc158	Gm21861
Krtap21-1	Ccdc162	Gm21865
Krtap28-13	Ccdc167	Gm21876
Krtap31-2	Ccdc170	Gm21970
Krtcap3	Ccdc171	Gm21976
Kti12	Ccdc172	Gm21996
Kxd1	Ccdc175	Gm2381
L1cam	Ccdc177	Gm26938
Lama4	Ccdc180	Gm26965
Lamp3	Ccdc182	Gm27179
Lamtor2	Ccdc185	Gm28040
Lamtor4	Ccdc186	Gm28043
Lamtor5	Ccdc187	Gm28047
Lancl2	Ccdc190	Gm28051
Larp4	Ccdc25	Gm28269
Lats1	Ccdc28a	Gm28360
Layn	Ccdc28b	Gm28363
Lce1d	Ccdc3	Gm2888
Lce1k	Ccdc33	Gm28891
Lce3a	Ccdc34	Gm29106
Lck	Ccdc38	Gm29110
Lcn4	Ccdc39	Gm2916
Ldha	Ccdc40	Gm29554
Ldhc	Ccdc50	Gm3043
Leap2	Ccdc54	Gm30737
Leng1	Ccdc57	Gm3099
Leng8	Ccdc58	Gm3115
Leprot	Ccdc59	Gm3127
Lhb	Ccdc6	Gm3164
Lhfpl4	Ccdc60	Gm3182
Lig3	Ccdc61	Gm3187
Lime1	Ccdc62	Gm3278
Lin52	Ccdc63	Gm3336
Lin7b	Ccdc66	Gm3376
Lingo3	Ccdc68	Gm340
Lipe	Ccdc81	Gm3424
Lipn	Ccdc82	Gm3448
Lipt1	Ccdc83	Gm3453
Lipt2	Ccdc84	Gm3460
Lix1l	Ccdc85a	Gm34653
Lmbr1l	Ccdc85c	Gm35060
Lmod2	Ccdc88c	Gm3512
Lonp1	Ccdc9	Gm35315
Lonp2	Ccdc90b	Gm3542
Lox	Ccdc91	Gm3594
Lpar2	Ccdc92b	Gm3604
Lpcat4	Ccdc93	Gm3642
Lrif1	Ccdc94	Gm3646
Lrp10	Ccin	Gm3696
Lrp8	Cck	Gm37240
Lrr1	Cckbr	Gm3727
Lrrc10	Ccl22	Gm37388
Lrrc14	Ccl28	Gm37596
Lrrc24	Ccm2	Gm382
Lrrc25	Ccnb2	Gm38392
Lrrc26	Ccnc	Gm3952
Lrrc27	Ccnd1	Gm4027
Lrrc3	Ccnd2	Gm4070
Lrrc36	Ccnd3	Gm4187
Lrrc39	Ccne1	Gm42416
Lrrc42	Ccne2	Gm42517
Lrrc47	Ccnf	Gm42715
Lrrc49	Ccng1	Gm4301
Lrrc51	Ccng2	Gm43302
Lrrc58	Ccnh	Gm4340
Lrrc61	Ccnjl	Gm4353
Lrrc63	Ccnl1	Gm43796
Lrrc71	Ccno	Gm44
Lrrc8a	Ccnt2	Gm44501
Lrrc8e	Ccny	Gm44511
Lrrd1	Ccnyl1	Gm45208
Lsm12	Ccp110	Gm45618
Lsm2	Ccpg1	Gm45692
Lsr	Ccr4	Gm45800
Ltv1	Ccsap	Gm45808
Luc7l2	Ccser1	Gm4737
Lyar	Ccser2	Gm4788
Lyl1	Cct4	Gm4841
Lynx1	Cct5	Gm4847
Lypla2	Cct6b	Gm4858
Lyrm7	Cct7	Gm4881
Lysmd2	Cct8	Gm4894
Lysmd3	Cct8l1	Gm4985
Lzic	Ccz1	Gm5039
Lztr1	Cd101	Gm5096
Lzts2	Cd109	Gm5105
Mad2l1bp	Cd164	Gm5136
Mad2l2	Cd180	Gm5141
Maff	Cd1d1	Gm5150
Maged1	Cd2	Gm5160
Magohb	Cd200	Gm5225
Magt1	Cd24a	Gm5239
Maip1	Cd27	Gm5294
Mal2	Cd276	Gm5346
Maoa	Cd28	Gm5416
Map1a	Cd2ap	Gm5431
Map2k2	Cd2bp2	Gm5447
Map2k5	Cd300lg	Gm5475
Map2k7	Cd320	Gm5565
Map3k10	Cd34	Gm5615
Map3k11	Cd37	Gm5617
Map3k12	Cd38	Gm5622
Mapk11	Cd3d	Gm5689
Mapk7	Cd44	Gm5724
Mapk8ip1	Cd47	Gm5773
Mapk8ip3	Cd55	Gm5796
March2	Cd55b	Gm5814
March9	Cd59a	Gm5849
Marcksl1	Cd59b	Gm5861
Marveld2	Cd6	Gm5878
Mast1	Cd69	Gm5916
Mast3	Cd74	Gm5926
Mastl	Cd80	Gm5930
Mau2	Cd81	Gm5936
Mbd1	Cd82	Gm6020
Mbd3	Cd83	Gm609
Mbd4	Cd84	Gm614
Mbnl3	Cd86	Gm6169
Mboat7	Cd9	Gm6268
Mcm2	Cda	Gm6337
Mcm3	Cdadc1	Gm6408
Mcm6	Cdan1	Gm6569
Mcm7	Cdc14a	Gm6576
Mcm9	Cdc14b	Gm6614
Mcoln1	Cdc16	Gm6676
Mcrip1	Cdc20	Gm6803
Mcrip2	Cdc25a	Gm6811
Mdc1	Cdc25b	Gm6880
Mdh2	Cdc27	Gm6904
Mdp1	Cdc34	Gm6970
Me1	Cdc37	Gm7073
Mecr	Cdc37l1	Gm7102
Med1	Cdc40	Gm7145
Med11	Cdc42	Gm7173
Mepce	Cdc42bpa	Gm7247
Metrnl	Cdc42bpb	Gm7298
Mettl1	Cdc42ep1	Gm732
Mettl13	Cdc42ep2	Gm7356
Mettl2	Cdc42ep3	Gm7489
Mettl22	Cdc42ep4	Gm7535
Mettl25	Cdc42ep5	Gm7579
Mettl7b	Cdc42se1	Gm7697
Mettl9	Cdc42se2	Gm7714
Mex3d	Cdc5l	Gm7876
Mfhas1	Cdc7	Gm7942
Mfn2	Cdca2	Gm7945
Mfsd10	Cdca4	Gm8122
Mfsd4b4	Cdca7	Gm813
Mfsd6	Cdca7l	Gm8159
Mfsd7a	Cdca8	Gm8220
Mfsd7b	Cdh1	Gm8229
Mfsd9	Cdh10	Gm8232
Mgat1	Cdh11	Gm8246
Mgat4d	Cdh12	Gm8251
Mgea5	Cdh13	Gm8257
Mib2	Cdh15	Gm8267
Mical2	Cdh17	Gm8271
Micall1	Cdh18	Gm8300
Mid2	Cdh19	Gm8362
Midn	Cdh2	Gm8439
Mien1	Cdh20	Gm8444
Mier2	Cdh23	Gm853
Miip	Cdh24	Gm8765
Mill2	Cdh26	Gm884
Mios	Cdh3	Gm8882
Mipol1	Cdh4	Gm8909
Mis12	Cdh5	Gm9
Mkks	Cdh6	Gm906
Mknk2	Cdh7	Gm9112
Mkrn3	Cdh8	Gm9125
Mlec	Cdh9	Gm9195
Mlf1	Cdhr2	Gm9268
Mllt1	Cdhr3	Gm9513
Mllt11	Cdip1	Gm9573
Mlx	Cdk1	Gm9602
Mmaa	Cdk12	Gm9603
Mmab	Cdk13	Gm9745
Mmel1	Cdk14	Gm9758
Mmp11	Cdk15	Gm9780
Mmp23	Cdk17	Gm9803
Mmp24	Cdk18	Gm9805
Mmp28	Cdk19	Gm9817
Mmp3	Cdk20	Gm9833
Mms19	Cdk2ap1	Gm9837
Mnd1	Cdk5r1	Gm9881
Mob1a	Cdk5r2	Gm9938
Morc2b	Cdk5rap1	Gm9949
Mospd1	Cdk5rap2	Gm9955
Mpc1	Cdk6	Gm9958
Mpc2	Cdk8	Gm9964
Mpdu1	Cdk9	Gmds
Mphosph10	Cdkal1	Gmpr2
Mpnd	Cdkl3	Gnb3
Mpp5	Cdkl4	Gnb5
Mrgpre	Cdkn1a	Gng3
Mrgprf	Cdkn1b	Gng4
Mri1	Cdkn1c	Gnl3l
Mrpl1	Cdkn2aip	Gnmt
Mrpl17	Cdkn2aipnl	Gnrhr
Mrpl19	Cdkn2b	Gon4l
Mrpl2	Cdkn3	Gp1bb
Mrpl24	Cdon	Gp2
Mrpl34	Cdpf1	Gp6
Mrpl38	Cdrt4	Gpa33
Mrpl40	Cds1	Gpaa1
Mrpl44	Cds2	Gpatch3
Mrpl50	Cdsn	Gpc3
Mrpl52	Cdt1	Gpha2
Mrpl53	Cdv3	Gphn
Mrpl54	Cdx1	Gpm6a
Mrpl55	Cdx2	Gpm6b
Mrps14	Cdx4	Gpn1
Mrps26	Cdyl	Gpn3
Mrps35	Cdyl2	Gpr12
Mrps36	Ceacam16	Gpr137b
Mrps5	Ceacam9	Gpr139
Mrps7	Cebpa	Gpr141
Ms4a10	Cebpb	Gpr142
Ms4a5	Cebpd	Gpr162
Msh4	Cebpg	Gpr165
Msh5	Cebpzos	Gpr174
Msrb1	Cecr2	Gpr182
Mss51	Cela3a	Gpr183
Mst1r	Celf1	Gpr31b
Mta2	Celf2	Gpr33
Mtfr1l	Celf3	Gpr35
Mtg1	Celf4	Gpr37
Mthfr	Celf5	Gpr61
Mtmr4	Celf6	Gpr63
Mtmr6	Celsr1	Gpr68
Muc3a	Celsr2	Gpr82
Muc5ac	Celsr3	Gpr85
Mut	Cemip	Gprasp2
Mvb12a	Cenpc1	Gprin3
Mxd4	Cenpf	Gpx2
Mxra7	Cenph	Gpx8
Mxra8	Cenpj	Gramd1b
Mybbp1a	Cenpm	Grem1
Mycbp2	Cenpo	Gria2
Mydgf	Cenpq	Grid2ip
Myh2	Cenpt	Grin3b
Myl6b	Cenpu	Grip2
Myo19	Cenpv	Grm1
Myo1c	Cenpw	Grm6
Myo9a	Cenpx	Grrp1
Mypop	Cep112	Grxcr1
Mysm1	Cep120	Gsap
N4bp2l2	Cep126	Gspt2
N4bp3	Cep131	Gsta2
Naa10	Cep135	Gstm2
Naa15	Cep152	Gstm3
Naa40	Cep162	Gstm5
Naa50	Cep164	Gsto1
Naaa	Cep170	Gstp3
Nabp2	Cep192	Gstt1
Nacc1	Cep250	Gtf2f1
Nadsyn1	Cep295	Gtf2h1
Naif1	Cep350	Gtf2h3
Naip1	Cep41	Gtf3c2
Narf	Cep44	Gtse1
Narfl	Cep55	Guca1b
Nat8l	Cep57	Gucd1
Naxe	Cep57l1	Gucy1a3
Nbeal2	Cep68	Gucy1b2
Nbn	Cep70	Gucy2d
Ncapd2	Cep76	Gxylt2
Ncapg	Cep78	Gys2
Ncaph2	Cep83	Gzf1
Nceh1	Cep85l	Gzmb
Nck1	Cept1	Gzmk
Nckipsd	Cerk	Gzmm
Ncl	Cerkl	H1foo
Ncln	Cers4	H2-Ab1
Ndst2	Cers5	H2-D1
Ndufa1	Cers6	H2-DMa
Ndufa5	Ces1h	H2-DMb2
Ndufa7	Cetn3	H2-Eb1
Ndufaf3	Cetn4	H2-M10.2
Ndufb10	Cfap100	H2-M10.4
Ndufb5	Cfap126	H2-M3
Ndufb8	Cfap20	H2-Q1
Ndufc1	Cfap221	H2-Q10
Ndufc2	Cfap43	H2-Q2
Ndufs3	Cfap45	H2-Q4
Ndufs6	Cfap53	H2-Q7
Ndufs7	Cfap54	H2-T23
Ndufv1	Cfap58	H2-T24
Nectin4	Cfap73	H2-T3
Neil2	Cfap77	H2afb1
Nek4	Cfc1	H2al1a
Nek5	Cfdp1	H2al1n
Nelfb	Cfh	Habp2
Nelfe	Cfl1	Hacd3
Nemf	Cfl2	Hadha
Nemp1	Cftr	Hagh
Neto2	Cga	Hand1
Neu1	Cggbp1	Hapln3
Neu3	Cgn	Hapln4
Neurl4	Cgnl1	Has1
Neurod4	Chac1	Haus8
Nfe2l1	Chac2	Havcr1
Nfia	Chadl	Hba-a1
Nfkbie	Chaf1b	Hcar1
Nfkbil1	Chchd3	Hcls1
Nfs1	Chchd4	Hcrtr1
Nfx1	Chchd5	Hdac3
Nfxl1	Chd1	Hdac6
Nfya	Chd1l	Hdc
Ngef	Chd2	Hdx
Ngrn	Chd4	Heatr4
Ninj1	Chd5	Heatr5b
Nip7	Chd6	Hectd1
Nipa1	Chd7	Hells
Nipsnap2	Chd8	Helz2
Nkap	Chd9	Hepacam
Nkpd1	Chdh	Heph
Nktr	Chek1	Hesx1
Nle1	Cherp	Hfm1
Nlgn3	Chfr	Hhipl1
Nlrc3	Chga	Hif3a
Nme4	Chgb	Higd1b
Nme6	Chic2	Higd1c
Nmt1	Chil4	Hipk4
Nmt2	Chka	Hist1h4m
Nob1	Chl1	Hist3h2ba
Noc2l	Chml	Hk3
Nol12	Chmp1b	Hmbox1
Nol3	Chmp2b	Hmga1-rs1
Nol8	Chmp3	Hmgb3
Nol9	Chmp4b	Hmgn5
Nom1	Chmp4c	Hmmr
Nono	Chmp6	Hmx2
Nop10	Chn1	Hmx3
Nop2	Chn2	Hnf4a
Nosip	Chodl	Hnf4g
Noto	Chordc1	Hnrnph2
Noxo1	Chpt1	Hnrnpll
Npb	Chrac1	Hormad1
Npdc1	Chrm3	Hoxa11
Nploc4	Chrm4	Hoxa6
Nppc	Chrna1	Hoxb2
Nprl2	Chrna2	Hoxb4
Npy4r	Chrna4	Hoxb5
Nr1d1	Chrna5	Hoxc11
Nr1h5	Chrna7	Hoxc13
Nradd	Chrna9	Hoxd4
Nrl	Chrnb1	Hpdl
Nrxn1	Chrnb4	Hpgds
Nsd2	Chst1	Hrasls
Nsmf	Chst10	Hrct1
Nub1	Chst11	Hrg
Nudc	Chst12	Hrnr
Nudcd1	Chst15	Hs3st1
Nudt16	Chst3	Hsd17b14
Nudt21	Chst5	Hsd17b2
Nudt6	Chst8	Hsd17b6
Nudt7	Chsy1	Hsd3b2
Nudt8	Chsy3	Hsd3b4
Numa1	Ciart	Hsf2bp
Nup133	Cib1	Hspa1a
Nup155	Cib2	Hspb11
Nup160	Cic	Htr1f
Nup188	Cidea	Htr2c
Nup205	Cilp	Htr3b
Nup214	Cilp2	Htr5a
Nup85	Cipc	Htra4
Nupr1	Cisd2	Hyal3
Nusap1	Cisd3	Hydin
Nutf2	Cit	I830077J02Rik
Nvl	Cited2	Iapp
Nxf1	Cited4	Ibsp
Nxt2	Ckap4	Icam1
Oard1	Ckap5	Icam2
Obox7	Ckb	Idh3b
Obp2a	Ckm	Ido1
Ocel1	Ckmt1	Ids
Ociad1	Cks1brt	Ifi202b
Odf2	Cks2	Ifi203
Ogfod1	Clasp1	Ifi206
Ogfod2	Clasrp	Ifi208
Ogfr	Clca2	Ifi213
Oip5	Clca4a	Ifi27
Olfml3	Clcc1	Ifi27l2b
Olfr13	Clcn2	Ifi44l
Olfr1414	Clcn3	Ifi47
Olfr1505	Clcn6	Ifih1
Olfr191	Cldn11	Ifna9
Olfr24	Cldn12	Ifnab
Olfr279	Cldn13	Ifnl2
Olfr391-ps	Cldn14	Ifnl3
Olfr49	Cldn18	Ifnlr1
Olfr655	Cldn19	Ift22
Olfr750	Cldn22	Ift27
Olfr812	Cldn23	Ift74
Olfr874	Cldn3	Ift80
Olfr875	Cldn34a	Ift81
Olfr877	Cldn34c1	Igbp1
Olfr96	Cldn4	Igbp1b
Oplah	Cldn5	Igfn1
Opn1sw	Cldn7	Igsf21
Orai3	Clec11a	Igsf23
Oraov1	Clec14a	Ihh
Orc6	Clec16a	Ikzf4
Ormdl2	Clec2d	Il10
Ost4	Clec2l	Il10rb
Ovca2	Clec3a	Il12rb2
Oxct1	Clec3b	Il13
P2rx2	Clhc1	Il17c
P2ry6	Clic4	Il18bp
P3h3	Clic5	Il1a
P3h4	Clic6	Il1f9
P4hb	Clint1	Il1r2
P4htm	Clip2	Il1rn
Pa2g4	Clip4	Il21
Pabpn1	Clk1	Il22
Pacs2	Clk3	Il23a
Pacsin3	Clk4	Il23r
Pafah1b2	Clmn	Il25
Pafah1b3	Clmp	Il2ra
Pagr1a	Cln5	Il3
Paip1	Cln6	Il4
Pan2	Cln8	Ildr1
Papd4	Clnk	Impa1
Paqr6	Clns1a	Ing3
Parp10	Clock	Inha
Patl1	Clpb	Inhbc
Pax9	Clptm1l	Ino80e
Paxx	Clrn1	Inpp5j
Pbld2	Clrn3	Ints1
Pbx2	Clstn1	Ints11
Pcbp2	Clstn2	Ints13
Pcbp4	Clta	Ints9
Pcdha1	Cltb	Ipcef1
Pcdhb1	Cltc	Ipp
Pced1a	Cluh	Iqca
Pcgf1	Clvs2	Iqcf5
Pcid2	Clybl	Iqcf6
Pck2	Cmas	Irak4
Pclaf	Cmc1	Irf8
Pcm1	Cmip	Irgm2
Pcna	Cmklr1	Irs4
Pcnx3	Cmpk2	Isoc2a
Pcsk5	Cmss1	Isoc2b
Pcsk7	Cmtm3	Itgam
Pcx	Cmtm4	Itgb1bp2
Pcyox1	Cmtm6	Itgb2
Pcyox1l	Cmtm7	Itih5
Pcyt2	Cmtm8	Itm2a
Pdcd10	Cmtr1	Ivl
Pdcd11	Cmtr2	Iyd
Pdcd6	Cmya5	Izumo1
Pdcl	Cnbd1	Jakmip2
Pde12	Cnbp	Jakmip3
Pde2a	Cndp2	Jaml
Pde5a	Cnep1r1	Kap
Pde6d	Cnga3	Katnal2
Pdf	Cngb1	Kbtbd11
Pdhx	Cnih1	Kbtbd13
Pdik1l	Cnih3	Kcna2
Pdlim7	Cnih4	Kcna6
Pdss1	Cnksr3	Kcnd1
Pdzd8	Cnn2	Kcne2
Pdzk1ip1	Cnn3	Kcne4
Pear1	Cnnm1	Kcng4
Peg3	Cnnm2	Kcnj15
Per1	Cnnm3	Kcnj5
Per2	Cnnm4	Kcnk1
Pex11a	Cnot1	Kcnk15
Pex11b	Cnot10	Kcnk16
Pex12	Cnot11	Kcnk18
Pex13	Cnot2	Kcnmb1
Pex6	Cnot4	Kcnu1
Pf4	Cnot6	Kcnv2
Pfas	Cnpy1	Kctd12b
Pfdn2	Cnpy2	Kctd14
Pfkfb4	Cnr1	Kctd16
Pfn1	Cnr2	Kctd19
Pgam1	Cnst	Kctd8
Pgap3	Cntln	Kdf1
Pgf	Cntn2	Keg1
Pgghg	Cntn3	Khdc1a
Pgm2l1	Cntn4	Khdc1b
Pgm3	Cntn5	Khdc3
Pgp	Cntn6	Khdrbs2
Pgrmc1	Cntnap1	Kif19a
Phactr2	Cntnap2	Kif20a
Phax	Cntnap4	Kif24
Phf1	Cntnap5b	Kif9
Phf11b	Cntrob	Kin
Phf20l1	Coa4	Kiss1
Phf23	Coa5	Klb
Phf7	Coa7	Klhdc9
Phgdh	Cobl	Klhl10
Phospho2	Cobll1	Klhl28
Phox2a	Coch	Klhl3
Phrf1	Cog1	Klhl38
Phyhd1	Cog2	Klhl4
Phyhip	Cog6	Klhl41
Pi16	Coil	Klhl6
Pi4k2b	Col12a1	Klk1
Pias4	Col13a1	Klk11
Pibf1	Col14a1	Klk13
Pigb	Col15a1	Klk1b21
Pigp	Col16a1	Klk1b27
Pigq	Col18a1	Klk1b8
Pigr	Col1a1	Klk5
Pih1d2	Col1a2	Klk7
Pik3r2	Col23a1	Klra2
Pin4	Col25a1	Klra8
Pip5k1a	Col26a1	Klrb1
Pip5k1c	Col2a1	Klrb1a
Pir	Col3a1	Kncn
Pithd1	Col4a1	Kng1
Pitpnm1	Col4a2	Krt1
Pitx3	Col5a1	Krt10
Pkd2	Col5a3	Krt12
Pkig	Col6a1	Krt16
Pkmyt1	Col6a3	Krt18
Pkn1	Col6a5	Krt222
Pla2g15	Col6a6	Krt33a
Pla2g16	Col8a2	Krt6a
Pla2g4b	Col9a1	Krt81
Plac1	Colca2	Krt86
Plcb3	Colec12	Krtap11-1
Pld2	Colgalt1	Krtap20-2
Pld6	Colgalt2	Krtap4-6
Plek2	Commd10	Krtap7-1
Plekha8	Commd3	Krtap9-5
Plekhj1	Commd4	Krtdap
Plekhn1	Commd7	Ky
Plekho2	Commd8	L2hgdh
Plk1	Commd9	L3hypdh
Plod1	Comt	L3mbtl2
Plp1	Comtd1	L3mbtl4
Plp2	Copb1	Lad1
Plpp6	Copg1	Lair1
Plppr3	Cops2	Lamb3
Plppr5	Cops4	Lamc3
Plrg1	Cops5	Lamtor1
Pls1	Cops6	Large2
Plscr1	Cops7a	Lce1m
Plscr3	Cops8	Lce3f
Plxna3	Copz2	Lcn11
Pmf1	Coq10a	Lcp1
Pms2	Coq10b	Lcp2
Pnlip	Coq2	Lct
Pnn	Coq8a	Lctl
Pno1	Coq9	Ldah
Pnp	Corin	Ldb3
Pnpla2	Coro1b	Ldhb
Pnpla6	Coro1c	Ldoc1
Pnpla8	Coro2a	Lgals3bp
Pnrc2	Coro2b	Lgals4
Poc1b	Coro6	Lgals9
Pofut1	Cort	Lgi3
Pogk	Cotl1	Lgmn
Pola1	Cox10	Lgsn
Pola2	Cox14	Lhfpl1
Polb	Cox16	Lhfpl3
Pold1	Cox18	Lhx1
Pold2	Cox19	Lias
Poldip3	Cox20	Lilra5
Pole	Cox4i2	Lipa
Pole2	Cox5a	Lipk
Polg2	Cox6a1	Lipm
Poll	Cox6b1	Lipo3
Polq	Cox6b2	Lipo5
Polr2d	Cox6c	Lmo3
Polr2g	Cox7a1	Lnx2
Polr2h	Cox7a2	Lonrf2
Polr3d	Cox7a2l	Loxl1
Polr3gl	Cox7c	Lpin3
Pop7	Cp	Lpl
Pou6f1	Cpa2	Lpo
Ppfia4	Cpa5	Lrat
Ppfibp1	Cpa6	Lrch2
Ppid	Cpd	Lrch4
Ppil3	Cpe	Lrg1
Ppip5k1	Cpeb1	Lrp1b
Ppox	Cpeb2	Lrpprc
Ppp1ca	Cpeb3	Lrrc17
Ppp1r11	Cpeb4	Lrrc30
Ppp1r12c	Cped1	Lrrc34
Ppp1r14a	Cplx1	Lrrc37a
Ppp1r14b	Cplx3	Lrrc46
Ppp1r16a	Cpm	Lrrc55
Ppp1r18	Cpn2	Lrrc66
Ppp1r2	Cpne2	Lrrc69
Ppp1r37	Cpne3	Lrrc9
Ppp1r3d	Cpne4	Lrriq1
Ppp1r3e	Cpne5	Lrriq3
Ppp1r3g	Cpne8	Lrrn4
Ppp1r7	Cpne9	Lsm1
Ppp1r9b	Cpq	Lsm8
Ppp2cb	Cps1	Lsmem1
Ppp2r1a	Cpsf2	Ltb4r1
Ppp2r5b	Cpsf4l	Ltbp3
Ppp4r1	Cpsf6	Ltf
Ppt2	Cpt1a	Ltk
Ppy	Cpxcr1	Lum
Pqbp1	Cpxm1	Ly6d
Pqlc2	Cpxm2	Ly6f
Pqlc3	Cradd	Ly6l
Praf2	Crb1	Ly96
Pramef12	Crb2	Lyg1
Pramel6	Crb3	Lyg2
Prdm11	Crbn	Lypd4
Prdm4	Crcp	Lypd5
Prdm9	Creb1	Lypd8
Prdx3	Creb3	Lyve1
Prdx5	Creb3l1	Lyzl4
[truncated: 7,995 more rows]

## Sheet: early-stable(Figure_2I)
Table S3: Genes associated with the identified OSKM-bound sites using the GREAT algorithm.
Genes assigned to ESC sites bound by OSKM early and stably (referred to Figure 2I)
# GREAT version 4.0.4	Species assembly: mm10	Association rule: Single nearest gene: 1000000 bp max extension, curated regulatory domains included
0610009B22Rik	unnamed (-14754), unnamed (-134)
0610009O20Rik	unnamed (+357)
0610010F05Rik	unnamed (-4755)
0610010K14Rik	unnamed (-76)
0610030E20Rik	unnamed (+321)
0610037L13Rik	unnamed (+63)
1110002E22Rik	unnamed (-22987)
1110004E09Rik	unnamed (+15), unnamed (+31577)
1110004F10Rik	unnamed (-30)
1110008P14Rik	unnamed (+10)
1110032F04Rik	unnamed (-32137), unnamed (+66112)
1110034G24Rik	unnamed (-41709), unnamed (-3248), unnamed (+11567)
1110038F14Rik	unnamed (-159), unnamed (+25582)
1110051M20Rik	unnamed (+14184), unnamed (+83389)
1110059E24Rik	unnamed (+24418)
1110065P20Rik	unnamed (-28)
1190002N15Rik	unnamed (-415)
1190005I06Rik	unnamed (+20), unnamed (+2166), unnamed (+16137)
1190007I07Rik	unnamed (-341), unnamed (+479)
1500009L16Rik	unnamed (-24886), unnamed (-12741), unnamed (+198), unnamed (+1820), unnamed (+95142), unnamed (+96662)
1500011B03Rik	unnamed (+222), unnamed (+12315), unnamed (+18957)
1500011K16Rik	unnamed (+254)
1600002H07Rik	unnamed (-380)
1600002K03Rik	unnamed (+31)
1600014C10Rik	unnamed (-8801)
1600014C23Rik	unnamed (-139657), unnamed (-133054), unnamed (-33322)
1700001C02Rik	unnamed (+29427)
1700001K19Rik	unnamed (-5503)
1700001O22Rik	unnamed (+42911), unnamed (+51468), unnamed (+57581), unnamed (+75836), unnamed (+82707), unnamed (+89448), unnamed (+93379)
1700001P01Rik	unnamed (-1460), unnamed (+147)
1700003E16Rik	unnamed (+9416)
1700003F12Rik	unnamed (-15911)
1700003H04Rik	unnamed (-29002), unnamed (-6583), unnamed (+8954)
1700007G11Rik	unnamed (+8), unnamed (+19438)
1700008O03Rik	unnamed (-313), unnamed (+14837), unnamed (+23676)
1700008P02Rik	unnamed (-147990)
1700009N14Rik	unnamed (-105102), unnamed (-52697), unnamed (+106019)
1700010I14Rik	unnamed (-2444)
1700011I03Rik	unnamed (+89717), unnamed (+93203), unnamed (+137831)
1700011L22Rik	unnamed (+90077), unnamed (+97838)
1700012A03Rik	unnamed (-165240)
1700012B07Rik	unnamed (-74746)
1700013G24Rik	unnamed (-3937)
1700015F17Rik	unnamed (-4243)
1700015G11Rik	unnamed (-579842), unnamed (-66811)
1700016C15Rik	unnamed (-122136), unnamed (-113337)
1700016H13Rik	unnamed (-37526), unnamed (-36349), unnamed (+445)
1700017B05Rik	unnamed (+142)
1700018B08Rik	unnamed (+66871), unnamed (+159202), unnamed (+197924)
1700018F24Rik	unnamed (+16664)
1700019D03Rik	unnamed (-482)
1700020N01Rik	unnamed (+94262)
1700020N15Rik	unnamed (-200117)
1700021F05Rik	unnamed (-21)
1700021F07Rik	unnamed (+23775)
1700024P04Rik	unnamed (-65331), unnamed (-55842), unnamed (-44765), unnamed (-38233)
1700025C18Rik	unnamed (-45449), unnamed (+16102)
1700025G04Rik	unnamed (-15334), unnamed (-158), unnamed (+19495), unnamed (+20165), unnamed (+85455)
1700029F12Rik	unnamed (+12154)
1700029I15Rik	unnamed (+6626)
1700029J07Rik	unnamed (+15)
1700029P11Rik	unnamed (+4895), unnamed (+13203)
1700030J22Rik	unnamed (+87)
1700037H04Rik	unnamed (-376), unnamed (+555)
1700056E22Rik	unnamed (+78)
1700064H15Rik	unnamed (-359), unnamed (+449), unnamed (+47401)
1700066M21Rik	unnamed (-83737), unnamed (-76273), unnamed (-36465), unnamed (+162)
1700067K01Rik	unnamed (+3160)
1700067P10Rik	unnamed (+8834)
1700080O16Rik	unnamed (+24564), unnamed (+84084)
1700086D15Rik	unnamed (+30965)
1700109H08Rik	unnamed (+5555)
1700113H08Rik	unnamed (+503)
1700123L14Rik	unnamed (-218426), unnamed (-137199), unnamed (-121264), unnamed (-118599)
1700129C05Rik	unnamed (+355203), unnamed (+525821)
1810009A15Rik	unnamed (-681)
1810010D01Rik	unnamed (-14338), unnamed (-3847), unnamed (+34742), unnamed (+68656)
1810011O10Rik	unnamed (+111214)
1810013L24Rik	unnamed (-41507), unnamed (-308), unnamed (+8950), unnamed (+34281), unnamed (+106204), unnamed (+121094), unnamed (+179488), unnamed (+253735), unnamed (+302933), unnamed (+419379), unnamed (+435016), unnamed (+449769), unnamed (+454391), unnamed (+561064)
1810022K09Rik	unnamed (-157)
1810024B03Rik	unnamed (-10)
1810032O08Rik	unnamed (+203), unnamed (+1288)
1810037I17Rik	unnamed (+42)
1810043G02Rik	unnamed (+36)
1810046K07Rik	unnamed (-127158), unnamed (-35320), unnamed (+23227)
1810055G02Rik	unnamed (+28), unnamed (+10997)
2010107E04Rik	unnamed (-44)
2010107G23Rik	unnamed (+25)
2010109A12Rik	unnamed (+109)
2010300C02Rik	unnamed (+48609)
2200002D01Rik	unnamed (0)
2210010C04Rik	unnamed (-112187)
2210011C24Rik	unnamed (+268)
2210013O21Rik	unnamed (-489)
2210016F16Rik	unnamed (-800)
2210408I21Rik	unnamed (+210474)
2300002M23Rik	unnamed (+23126), unnamed (+23832), unnamed (+26551)
2300009A05Rik	unnamed (-21197), unnamed (-105)
2310009B15Rik	unnamed (+18)
2310011J03Rik	unnamed (-3150)
2310022B05Rik	unnamed (+9)
2310033P09Rik	unnamed (+552)
2310039H08Rik	unnamed (-120)
2310057M21Rik	unnamed (-186)
2310061I04Rik	unnamed (+308)
2410004B18Rik	unnamed (-21)
2410089E03Rik	unnamed (-71)
2410131K14Rik	unnamed (-29), unnamed (+135982), unnamed (+149052)
2410137M14Rik	unnamed (+7667)
2510009E07Rik	unnamed (-7577), unnamed (-363)
2610001J05Rik	unnamed (+39)
2610002M06Rik	unnamed (+37)
2610021A01Rik	unnamed (+84)
2610301B20Rik	unnamed (-414529), unnamed (-457), unnamed (+38421)
2610318N02Rik	unnamed (-43), unnamed (+3309)
2610507B11Rik	unnamed (+54)
2700060E02Rik	unnamed (-191), unnamed (+3296), unnamed (+20002)
2700062C07Rik	unnamed (-76470), unnamed (-68517), unnamed (-60)
2700081O15Rik	unnamed (-12677), unnamed (-355), unnamed (+480), unnamed (+3299), unnamed (+18926)
2810403A07Rik	unnamed (-130), unnamed (+8131)
2810408A11Rik	unnamed (+13)
2810428I15Rik	unnamed (+241)
2810474O19Rik	unnamed (+46)
2900011O08Rik	unnamed (-3283)
2900026A02Rik	unnamed (-26853), unnamed (+23105)
3100002H09Rik	unnamed (+4414), unnamed (+112994)
3110001I22Rik	unnamed (+10616), unnamed (+27270)
3110002H16Rik	unnamed (+1)
3110035E14Rik	unnamed (+26404), unnamed (+28893)
3110043O21Rik	unnamed (-161425), unnamed (-108), unnamed (+32837)
3110070M22Rik	unnamed (-46)
3110079O15Rik	unnamed (+39240)
3110082I17Rik	unnamed (+28)
3110082J24Rik	unnamed (-14914)
3632451O06Rik	unnamed (+56)
3830406C13Rik	unnamed (-355596), unnamed (-319572), unnamed (-44375), unnamed (+127)
4921504E06Rik	unnamed (-154)
4921507P07Rik	unnamed (-5251), unnamed (-247)
4921524J17Rik	unnamed (-28776), unnamed (-9105), unnamed (-66), unnamed (+8695)
4921530L21Rik	unnamed (-237318), unnamed (-122940), unnamed (-6899)
4921536K21Rik	unnamed (+18)
4930402F06Rik	unnamed (+4545)
4930402H24Rik	unnamed (+335)
4930402K13Rik	unnamed (-9268)
4930404H24Rik	unnamed (-48295), unnamed (+152), unnamed (+4579)
4930404N11Rik	unnamed (+1890)
4930415F15Rik	unnamed (+8831)
4930426L09Rik	unnamed (+12772), unnamed (+19911)
4930427A07Rik	unnamed (-821)
4930432M17Rik	unnamed (-68438), unnamed (-52483), unnamed (-49792)
4930438A08Rik	unnamed (-35309)
4930442H23Rik	unnamed (-6482)
4930444G20Rik	unnamed (+9284), unnamed (+73575)
4930447A16Rik	unnamed (-85868), unnamed (-39056)
4930447C04Rik	unnamed (+63636)
4930452B06Rik	unnamed (-865682), unnamed (-653177), unnamed (-576619), unnamed (-140219), unnamed (+18), unnamed (+55957)
4930453N24Rik	unnamed (+115), unnamed (+9260)
4930455H04Rik	unnamed (-1859)
4930467E23Rik	unnamed (+55168), unnamed (+250607)
4930474N05Rik	unnamed (+367653), unnamed (+436565)
4930505A04Rik	unnamed (-20356), unnamed (-129), unnamed (+27421)
4930519P11Rik	unnamed (-4976), unnamed (-333)
4930523C07Rik	unnamed (-261991)
4930524B15Rik	unnamed (-16330)
4930524J08Rik	unnamed (+10)
4930533O14Rik	unnamed (+22)
4930539E08Rik	unnamed (-12115)
4930546C10Rik	unnamed (-196014), unnamed (-79211), unnamed (+22395), unnamed (+196592)
4930550L24Rik	unnamed (-96357)
4930558K02Rik	unnamed (-74181)
4930568D16Rik	unnamed (-5534), unnamed (-3153)
4930578C19Rik	unnamed (-402452)
4930579F01Rik	unnamed (+7506)
4930583I09Rik	unnamed (-114892), unnamed (-37671)
4930595M18Rik	unnamed (-13936)
4931406C07Rik	unnamed (-11127), unnamed (-170)
4931406P16Rik	unnamed (-23), unnamed (+636)
4931408C20Rik	unnamed (-370585), unnamed (-220631), unnamed (-99), unnamed (+159423), unnamed (+404251)
4931414P19Rik	unnamed (-44), unnamed (+2393)
4931417E11Rik	unnamed (-16177), unnamed (+101030)
4931428F04Rik	unnamed (-1594), unnamed (+219)
4931440F15Rik	unnamed (-57549)
4932438A13Rik	unnamed (-233)
4933402J07Rik	unnamed (-2841), unnamed (+65998), unnamed (+152863), unnamed (+183948)
4933406M09Rik	unnamed (-71)
4933408B17Rik	unnamed (-8745)
4933412E24Rik	unnamed (+32712)
4933415F23Rik	unnamed (-60683)
4933425L06Rik	unnamed (+8565)
4933427I04Rik	unnamed (-17192)
4933430I17Rik	unnamed (+21)
5031439G07Rik	unnamed (-9814), unnamed (-193), unnamed (+1100)
5330417C22Rik	unnamed (+20055)
5430403G16Rik	unnamed (+7903)
5530401A14Rik	unnamed (-247451), unnamed (-244034), unnamed (-198839), unnamed (-28107)
5730409E04Rik	unnamed (+17446)
5730455P16Rik	unnamed (0)
5730480H06Rik	unnamed (-108756), unnamed (-45870), unnamed (-41330), unnamed (+250484), unnamed (+401428)
5730507C01Rik	unnamed (+773805)
5730508B09Rik	unnamed (-515951), unnamed (-440887), unnamed (-402411), unnamed (-52753), unnamed (-33779), unnamed (+150), unnamed (+27205)
5730522E02Rik	unnamed (+43066), unnamed (+51022), unnamed (+81684), unnamed (+106594), unnamed (+111416), unnamed (+148011), unnamed (+158409), unnamed (+183370), unnamed (+216308), unnamed (+335757), unnamed (+456852), unnamed (+466746), unnamed (+736550), unnamed (+773151)
5930422O12Rik	unnamed (+14925)
6030419C18Rik	unnamed (-40344), unnamed (-32581)
6030445D17Rik	unnamed (-7337), unnamed (+312)
6030458C11Rik	unnamed (+84669)
6030468B19Rik	unnamed (-6900)
6030498E09Rik	unnamed (-41883), unnamed (+41414)
6330408A02Rik	unnamed (-19186), unnamed (-276)
6330409D20Rik	unnamed (-423)
6430548M08Rik	unnamed (+7)
6430573F11Rik	unnamed (+22960), unnamed (+75203), unnamed (+123716), unnamed (+148765), unnamed (+156466)
6720489N17Rik	unnamed (-3891)
7530416G11Rik	unnamed (+38987)
8030423J24Rik	unnamed (+96574), unnamed (+137171)
8430408G22Rik	unnamed (-10696)
9030617O03Rik	unnamed (-21446), unnamed (+38349), unnamed (+52904)
9030624J02Rik	unnamed (+596)
9130008F23Rik	unnamed (-12845), unnamed (+1)
9130011E15Rik	unnamed (+85)
9130023H24Rik	unnamed (-254)
9130213A22Rik	unnamed (-315)
9130401M01Rik	unnamed (+218)
9130409I23Rik	unnamed (-11535)
9230109A22Rik	unnamed (+121776), unnamed (+139181)
9230110C19Rik	unnamed (+7069)
9230112D13Rik	unnamed (-32221), unnamed (-26288), unnamed (-5807)
9330182L06Rik	unnamed (+80644)
9430015G10Rik	unnamed (-366), unnamed (+2984)
9430038I01Rik	unnamed (-64)
9530002B09Rik	unnamed (-9907)
9530003J23Rik	unnamed (-2284)
9530068E07Rik	unnamed (-7656), unnamed (-875), unnamed (+16)
9630041A04Rik	unnamed (+191825)
9930012K11Rik	unnamed (-25)
9930021J03Rik	unnamed (-890), unnamed (+185)
A130010J15Rik	unnamed (+5310)
A130051J06Rik	unnamed (-118954), unnamed (-109338), unnamed (-93762), unnamed (-58512), unnamed (-17209), unnamed (-12862), unnamed (+241)
A1bg	unnamed (-467529), unnamed (-236494)
A1cf	unnamed (+53225)
A330070K13Rik	unnamed (-250988)
A3galt2	unnamed (-31574), unnamed (-30721), unnamed (-21873)
A430005L14Rik	unnamed (-118)
A4galt	unnamed (-16949), unnamed (+123)
A730015C16Rik	unnamed (-6273)
A730046J19Rik	unnamed (-3514)
A730049H05Rik	unnamed (-4923), unnamed (-54)
A730061H03Rik	unnamed (+20)
A830005F24Rik	unnamed (+14996), unnamed (+32690), unnamed (+52733)
A830018L16Rik	unnamed (-136494), unnamed (+13071), unnamed (+46257), unnamed (+87182), unnamed (+243458), unnamed (+334152)
A830080D01Rik	unnamed (-77)
A930002H24Rik	unnamed (-640), unnamed (+46), unnamed (+13997), unnamed (+18023), unnamed (+31479), unnamed (+50112), unnamed (+55732)
A930004D18Rik	unnamed (+9062), unnamed (+10074)
A930009A15Rik	unnamed (-77650)
A930018P22Rik	unnamed (-105), unnamed (+97477)
A930033H14Rik	unnamed (+28), unnamed (+113194), unnamed (+210080)
AA467197	unnamed (-6760), unnamed (+14268)
AF366264	unnamed (+14396)
AI314180	unnamed (-41), unnamed (+10133)
AI429214	unnamed (+435391), unnamed (+505107)
AI464131	unnamed (-4006), unnamed (-114), unnamed (+620)
AI467606	unnamed (+13378)
AI597479	unnamed (+12018), unnamed (+29781)
AI661453	unnamed (-220)
AI846148	unnamed (-90), unnamed (+1138)
AK157302	unnamed (+11220)
AU022252	unnamed (-51)
AU040320	unnamed (+40)
AW209491	unnamed (+57), unnamed (+170375)
AW549877	unnamed (-3482), unnamed (-24), unnamed (+6117)
AW551984	unnamed (+1480)
AW554918	unnamed (+258345), unnamed (+259006), unnamed (+268626)
AY358078	unnamed (-5999)
Aaas	unnamed (+112)
Aacs	unnamed (-9955), unnamed (-35)
Aadat	unnamed (+12618)
Aaed1	unnamed (-6)
Aagab	unnamed (+30757)
Aak1	unnamed (+104)
Aamdc	unnamed (-84), unnamed (+15713)
Aamp	unnamed (-99)
Aar2	unnamed (-55634)
Aars	unnamed (-68)
Aars2	unnamed (-11294), unnamed (-26)
Aarsd1	unnamed (+410)
Aasdh	unnamed (-5487), unnamed (+6)
Aasdhppt	unnamed (-57)
Aass	unnamed (+42492), unnamed (+52566), unnamed (+114210)
Aatf	unnamed (+91), unnamed (+160388)
Aatk	unnamed (-5566), unnamed (+18606)
Abat	unnamed (-105)
Abca1	unnamed (-132937), unnamed (-68073), unnamed (-37055), unnamed (+29374)
Abca12	unnamed (+6470)
Abca13	unnamed (+378457), unnamed (+803028), unnamed (+859800)
Abca2	unnamed (-135)
Abca3	unnamed (+139)
Abca4	unnamed (+40793), unnamed (+43949), unnamed (+77990)
Abca5	unnamed (+77)
Abca6	unnamed (-6214)
Abca7	unnamed (-796)
Abca8b	unnamed (+70)
Abcb10	unnamed (+180)
Abcb1b	unnamed (+231)
Abcb4	unnamed (-44735)
Abcb5	unnamed (+35342), unnamed (+48457)
Abcb8	unnamed (+1140)
Abcb9	unnamed (-228)
Abcc1	unnamed (+2), unnamed (+885)
Abcc10	unnamed (-440)
Abcc12	unnamed (+18593), unnamed (+19069)
Abcc2	unnamed (+21802)
Abcc3	unnamed (-11281)
Abcc4	unnamed (-166), unnamed (+15894), unnamed (+139798), unnamed (+153440), unnamed (+215458)
Abcc5	unnamed (+428)
Abcc8	unnamed (-44)
Abcd1	unnamed (-193)
Abcd3	unnamed (-11302), unnamed (-85), unnamed (+5315), unnamed (+20884)
Abcd4	unnamed (-98)
Abce1	unnamed (+55)
Abcf1	unnamed (+40)
Abcf2	unnamed (-20)
Abcf3	unnamed (-174)
Abcg2	unnamed (+43776), unnamed (+101789)
Abcg8	unnamed (+30854), unnamed (+33319)
Abhd10	unnamed (+19)
Abhd11	unnamed (+138)
Abhd14a	unnamed (+30)
Abhd16a	unnamed (-37)
Abhd17a	unnamed (-451)
Abhd17c	unnamed (-96479), unnamed (-190)
Abhd2	unnamed (+45), unnamed (+6413), unnamed (+10057)
Abhd5	unnamed (+71), unnamed (+4043), unnamed (+113756), unnamed (+174191), unnamed (+178300)
Abhd6	unnamed (+26213)
Abhd8	unnamed (+8882)
Abi1	unnamed (-17)
Abi2	unnamed (-232), unnamed (+16972)
Abl1	unnamed (+53283)
Abl2	unnamed (-476), unnamed (+6878), unnamed (+47665), unnamed (+54990), unnamed (+56827)
Ablim1	unnamed (-57411), unnamed (+18903), unnamed (+93588)
Ablim2	unnamed (-2736), unnamed (-243), unnamed (+13291), unnamed (+32803)
Ablim3	unnamed (+94)
Abo	unnamed (-16570)
Abr	unnamed (+9610), unnamed (+15040), unnamed (+26001), unnamed (+32296), unnamed (+41829)
Abra	unnamed (+80891), unnamed (+211027)
Abracl	unnamed (+35), unnamed (+19605)
Abraxas1	unnamed (+38)
Abraxas2	unnamed (+204), unnamed (+23331)
Abt1	unnamed (-14245), unnamed (-13162), unnamed (-12503), unnamed (-9039), unnamed (-7594), unnamed (-3302), unnamed (-2739), unnamed (-1855), unnamed (-181), unnamed (+10954), unnamed (+22784)
Abtb1	unnamed (-315)
Abtb2	unnamed (+94458)
Acaa1a	unnamed (-111)
Acaa2	unnamed (-472)
Acaca	unnamed (+6773), unnamed (+97567)
Acacb	unnamed (+29333)
Acad11	unnamed (+22316)
Acad8	unnamed (-43)
Acad9	unnamed (+29638)
Acadl	unnamed (+161)
Acadm	unnamed (-4)
Acads	unnamed (-75)
Acadsb	unnamed (+40), unnamed (+54777)
Acap2	unnamed (-56), unnamed (+5735), unnamed (+31516), unnamed (+59082)
Acap3	unnamed (+84), unnamed (+2637)
Acat1	unnamed (+48)
Acbd3	unnamed (+142), unnamed (+2677), unnamed (+42592)
Acbd4	unnamed (+1243)
Acbd5	unnamed (-1015), unnamed (+73)
Acbd6	unnamed (-41)
Acd	unnamed (+210)
Ace	unnamed (+9911)
Ace3	unnamed (-5704), unnamed (-4323)
Acer2	unnamed (+21)
Acer3	unnamed (-14254), unnamed (+53)
Acin1	unnamed (+31)
Ackr3	unnamed (-860), unnamed (+5162), unnamed (+30863), unnamed (+72309)
Ackr4	unnamed (-67685), unnamed (+3679), unnamed (+23890)
Acly	unnamed (-49)
Aco1	unnamed (+129)
Acot1	unnamed (-205)
Acot10	unnamed (+802598)
Acot11	unnamed (-43239), unnamed (-35102), unnamed (-22973)
Acot4	unnamed (-14072)
Acot7	unnamed (-7985), unnamed (-1539), unnamed (-669), unnamed (+452)
Acot9	unnamed (+161)
Acox3	unnamed (+25)
Acp2	unnamed (-85)
Acp5	unnamed (+405), unnamed (+5129)
Acp6	unnamed (-572), unnamed (-32), unnamed (+851), unnamed (+26788)
Acp7	unnamed (-25586), unnamed (-14579), unnamed (-4497)
Acpp	unnamed (-86)
Acpt	unnamed (+10538)
Acr	unnamed (-9909)
Acsf2	unnamed (-2843)
Acsf3	unnamed (-36)
Acsl1	unnamed (-24841), unnamed (-108)
Acsl3	unnamed (-58365), unnamed (-104)
Acsl4	unnamed (-99781)
Acsl5	unnamed (+1427)
Acss1	unnamed (+7), unnamed (+10694)
Acss2	unnamed (-144)
Acss3	unnamed (+257952)
Actb	unnamed (-14137), unnamed (-3009), unnamed (+884)
Actbl2	unnamed (-287064), unnamed (-128952), unnamed (-22417), unnamed (-21437)
Actc1	unnamed (-7290)
Actg1	unnamed (-1649), unnamed (+83), unnamed (+2964), unnamed (+33031), unnamed (+37208), unnamed (+43437), unnamed (+44722)
Actl6a	unnamed (-54), unnamed (+545)
Actl6b	unnamed (+21)
Actl7b	unnamed (+4548), unnamed (+15346), unnamed (+56039), unnamed (+241229), unnamed (+265656)
Actl9	unnamed (+6980)
Actn1	unnamed (-24044), unnamed (-239), unnamed (+1823), unnamed (+36533)
Actn2	unnamed (-33), unnamed (+32438)
Actn4	unnamed (-8933), unnamed (-7724), unnamed (+9), unnamed (+25313)
Actr10	unnamed (-24208), unnamed (-24)
Actr2	unnamed (-26128), unnamed (-14354), unnamed (-182), unnamed (+55326), unnamed (+81149)
Actr3	unnamed (-202)
Actr5	unnamed (-37)
Actr6	unnamed (+62)
Actr8	unnamed (+254)
Acvr1	unnamed (-59139), unnamed (-646), unnamed (-21), unnamed (+33068), unnamed (+98577)
Acvr1b	unnamed (-9586), unnamed (-125)
Acvr1c	unnamed (-50)
Acvr2a	unnamed (-836843), unnamed (-812166), unnamed (-379897), unnamed (-275182), unnamed (-236)
Acvr2b	unnamed (-102), unnamed (+506)
Acvrl1	unnamed (-5162), unnamed (+12805), unnamed (+17304)
Acy1	unnamed (-47)
Acyp1	unnamed (-216)
Ada	unnamed (-214)
Adal	unnamed (-24)
Adam10	unnamed (-10696), unnamed (-115), unnamed (+50764), unnamed (+116581), unnamed (+119229)
Adam11	unnamed (+12682)
Adam12	unnamed (+206847)
Adam15	unnamed (-4932)
Adam17	unnamed (+95)
Adam19	unnamed (+9679), unnamed (+12868), unnamed (+51055)
Adam1a	unnamed (-10366)
Adam1b	unnamed (-3700)
Adam23	unnamed (-3411), unnamed (+44)
Adam28	unnamed (-64108)
Adam30	unnamed (-23926)
Adam5	unnamed (+115)
Adam7	unnamed (-23420), unnamed (+82149)
Adam9	unnamed (+41), unnamed (+5332)
Adamts1	unnamed (+2224), unnamed (+98602)
Adamts14	unnamed (-60)
Adamts17	unnamed (+15121)
Adamts19	unnamed (+5962), unnamed (+129078)
Adamts20	unnamed (+220311)
Adamts3	unnamed (+16284)
Adamts5	unnamed (-235233), unnamed (-187130)
Adamts6	unnamed (-7421), unnamed (+1176), unnamed (+224251), unnamed (+225082)
Adamts7	unnamed (-244), unnamed (+5918)
Adamts9	unnamed (-577455), unnamed (-514869), unnamed (-449056), unnamed (-439424), unnamed (-359565), unnamed (-230029), unnamed (-193587)
Adamtsl1	unnamed (-234549), unnamed (-233846), unnamed (-203030), unnamed (-12741), unnamed (-227), unnamed (+130017), unnamed (+188370)
Adamtsl4	unnamed (-14434), unnamed (+12970)
Adamtsl5	unnamed (+718), unnamed (+5095)
Adap1	unnamed (-74)
Adar	unnamed (-15760)
Adarb1	unnamed (-15925), unnamed (-12465)
Adarb2	unnamed (-774800), unnamed (-678223)
Adat1	unnamed (+35)
Adat3	unnamed (+72)
Adck1	unnamed (+90459)
Adck5	unnamed (-8620), unnamed (+87)
Adcy1	unnamed (-140749), unnamed (-101681), unnamed (+21241)
Adcy2	unnamed (-264185)
Adcy3	unnamed (-242)
Adcy5	unnamed (+82450)
Adcy6	unnamed (-2139)
Adcy7	unnamed (-25715), unnamed (-16813)
Adcy8	unnamed (-295940), unnamed (-119906)
Adcy9	unnamed (-709), unnamed (+14132)
Adcyap1	unnamed (-591177), unnamed (+283167)
Add1	unnamed (-187), unnamed (+5716)
Add2	unnamed (+70264)
Add3	unnamed (-12257), unnamed (+2202), unnamed (+45249), unnamed (+79789)
Adgra1	unnamed (-60328), unnamed (-27831)
Adgra3	unnamed (-64149), unnamed (-64), unnamed (+210472)
Adgrb2	unnamed (-25579), unnamed (-21714), unnamed (-14632), unnamed (-4111)
Adgrb3	unnamed (-400229)
Adgrd1	unnamed (+17108), unnamed (+58841)
Adgrf1	unnamed (-50464)
Adgrg6	unnamed (-78054)
Adgrl1	unnamed (-89346), unnamed (-24577), unnamed (-646)
Adgrl2	unnamed (-453627), unnamed (-451387), unnamed (-351046), unnamed (-275183), unnamed (-265253), unnamed (-252426), unnamed (-130667), unnamed (-33154), unnamed (-32007), unnamed (+291307), unnamed (+610929), unnamed (+658424), unnamed (+658904)
Adgrl3	unnamed (-753723), unnamed (-185374), unnamed (-145694), unnamed (-29718), unnamed (+49787), unnamed (+93093), unnamed (+209230), unnamed (+210152), unnamed (+246210), unnamed (+504999), unnamed (+534078), unnamed (+943914)
Adgrl4	unnamed (-614297), unnamed (-215355)
Adgrv1	unnamed (+231157)
Adh5	unnamed (-204)
Adh7	unnamed (-1976), unnamed (+8107)
Adi1	unnamed (+20)
Adig	unnamed (-24735)
Adipor1	unnamed (+68), unnamed (+3846)
Adipor2	unnamed (-6417), unnamed (-1388), unnamed (+111), unnamed (+3029)
Adk	unnamed (+253), unnamed (+59173), unnamed (+113546)
Adm	unnamed (-189)
Adnp	unnamed (-7111), unnamed (+12), unnamed (+1591), unnamed (+52515)
Adnp2	unnamed (+206), unnamed (+2855)
Ado	unnamed (-165), unnamed (+501)
Adora1	unnamed (-9775), unnamed (-8973)
Adora2a	unnamed (-41982), unnamed (+5)
Adora2b	unnamed (-33700), unnamed (-60)
Adpgk	unnamed (+83)
Adprh	unnamed (+2)
Adprhl2	unnamed (+131)
Adprm	unnamed (+76)
Adra1b	unnamed (-51147)
Adra2a	unnamed (-27488), unnamed (+10837), unnamed (+62406), unnamed (+68508), unnamed (+69865)
Adra2c	unnamed (-8570)
Adrb1	unnamed (-57733), unnamed (-56164), unnamed (+39549)
Adrb2	unnamed (-83)
Adrb3	unnamed (-11057), unnamed (-5135)
Adrm1	unnamed (-48)
Adsl	unnamed (-101231), unnamed (-98240), unnamed (-18351), unnamed (-10991), unnamed (-40)
Adss	unnamed (-55)
Adtrp	unnamed (-78161), unnamed (-76084)
Aebp1	unnamed (-6159)
Aebp2	unnamed (-87922), unnamed (-46267), unnamed (-17943), unnamed (-6014), unnamed (-1519), unnamed (-235)
Aen	unnamed (+295)
Aes	unnamed (-106)
Afap1	unnamed (-13422), unnamed (-3180), unnamed (-26)
Afap1l2	unnamed (-22608), unnamed (-20684), unnamed (-71)
Afdn	unnamed (-101500), unnamed (-93144), unnamed (-91727), unnamed (-79901), unnamed (-76713), unnamed (+205)
Aff1	unnamed (-48784), unnamed (-45334), unnamed (-30027), unnamed (-9892), unnamed (-314), unnamed (+18761)
Aff3	unnamed (-328), unnamed (+234017)
Aff4	unnamed (-27)
Afg1l	unnamed (+37)
Afg3l1	unnamed (+100)
Afg3l2	unnamed (-108)
Afmid	unnamed (-2743), unnamed (+46)
Aftph	unnamed (-15206), unnamed (-13960), unnamed (+77744)
Aga	unnamed (-446226)
Agap1	unnamed (-14), unnamed (+125613)
Agap2	unnamed (+12820)
Agap3	unnamed (-281), unnamed (+34132)
Agbl1	unnamed (+114309), unnamed (+197644)
Agbl3	unnamed (+88)
Agbl4	unnamed (-46125), unnamed (+96733)
Agbl5	unnamed (-1371), unnamed (+28)
Agfg1	unnamed (-18863), unnamed (+268), unnamed (+1643), unnamed (+27570)
Agfg2	unnamed (-167)
Agk	unnamed (+317), unnamed (+24980)
Agl	unnamed (+64)
Agmat	unnamed (-11608), unnamed (+5623)
Agmo	unnamed (+34191), unnamed (+43821)
Ago1	unnamed (-19209), unnamed (-202), unnamed (+712), unnamed (+2572), unnamed (+3518)
Ago2	unnamed (-17230), unnamed (+59), unnamed (+44947)
Ago3	unnamed (-260)
Ago4	unnamed (+421)
Agpat2	unnamed (+129)
Agpat3	unnamed (-20334), unnamed (-15236), unnamed (-67), unnamed (+42410)
Agpat4	unnamed (-232105), unnamed (-73381), unnamed (-39712), unnamed (-31534), unnamed (+52), unnamed (+37637), unnamed (+46031), unnamed (+63753), unnamed (+86428)
Agpat5	unnamed (-40)
Agps	unnamed (-45796), unnamed (-29979), unnamed (+52), unnamed (+37558), unnamed (+42031)
Agr3	unnamed (-28633)
Agrn	unnamed (-237), unnamed (+4837), unnamed (+8192)
Agtpbp1	unnamed (+74), unnamed (+205605)
Agtr1a	unnamed (+26096), unnamed (+72426)
Agtr1b	unnamed (-338448)
Agtr2	unnamed (-58434)
Ahcy	unnamed (+227), unnamed (+23439)
Ahcyl1	unnamed (-79)
Ahcyl2	unnamed (-48), unnamed (+20483)
Ahdc1	unnamed (-263), unnamed (+1390), unnamed (+27671), unnamed (+44184), unnamed (+44964), unnamed (+46282), unnamed (+57059)
Ahi1	unnamed (-182520), unnamed (-218), unnamed (+102078)
Ahnak	unnamed (-8286), unnamed (-6341), unnamed (+518), unnamed (+3808), unnamed (+8408), unnamed (+9307)
Ahnak2	unnamed (-6236), unnamed (-19), unnamed (+2148), unnamed (+4947), unnamed (+6722), unnamed (+8578)
Ahr	unnamed (-140772), unnamed (+32), unnamed (+115609), unnamed (+179222)
Ahsa2	unnamed (+1)
Ahsg	unnamed (+2167)
Aida	unnamed (+190)
Aif1l	unnamed (-6)
Aifm2	unnamed (-5358)
Aifm3	unnamed (-11103), unnamed (+6)
Aig1	unnamed (+89), unnamed (+68224)
Aimp2	unnamed (+246)
Aip	unnamed (-122)
Aipl1	unnamed (+41325)
Ajuba	unnamed (-3), unnamed (+1815), unnamed (+4462)
Ak3	unnamed (-1)
Ak4	unnamed (-62760), unnamed (+323)
Ak5	unnamed (+110384)
Ak6	unnamed (-111)
Akain1	unnamed (-21835), unnamed (-17511), unnamed (+92)
Akap1	unnamed (+68), unnamed (+15782)
Akap10	unnamed (-25094)
Akap11	unnamed (-81)
Akap12	unnamed (-24064), unnamed (-16931), unnamed (-74), unnamed (+7659), unnamed (+11822), unnamed (+27230)
Akap13	unnamed (+65882), unnamed (+189319)
Akap2	unnamed (-165200), unnamed (-88069), unnamed (-83811), unnamed (-81242), unnamed (-72961), unnamed (-71951), unnamed (-59467), unnamed (-55647), unnamed (-11959), unnamed (-9029)
Akap5	unnamed (-17862), unnamed (+15747)
Akap6	unnamed (-96189), unnamed (-94601), unnamed (+61487), unnamed (+74752), unnamed (+119502), unnamed (+133036), unnamed (+259088)
Akap7	unnamed (-20566), unnamed (+2131), unnamed (+7852), unnamed (+40632), unnamed (+79789), unnamed (+107663)
Akap8	unnamed (-52)
Akap8l	unnamed (-13911)
Akap9	unnamed (+15705)
Akip1	unnamed (+235)
Akirin1	unnamed (+95)
Akirin2	unnamed (-192239), unnamed (-139851), unnamed (-285), unnamed (+409), unnamed (+3866), unnamed (+7757), unnamed (+31446)
Akna	unnamed (-7173)
Aknad1	unnamed (-1717)
Akr1a1	unnamed (-6905), unnamed (+97)
Akr1b3	unnamed (+241)
Akr1b8	unnamed (+84)
Akr1c12	unnamed (-25722)
Akr1c14	unnamed (-1969)
Akr1c18	unnamed (-5074)
Akr1c19	unnamed (+16829)
Akr1c21	unnamed (-14786)
Akr1cl	unnamed (-4947), unnamed (+22375)
Akr1d1	unnamed (+33943), unnamed (+59445), unnamed (+75497), unnamed (+101727), unnamed (+112015), unnamed (+128200), unnamed (+129387), unnamed (+164620)
Akr1e1	unnamed (-402849), unnamed (-162673), unnamed (-58632)
Akt1	unnamed (+195)
Akt1s1	unnamed (+80)
Akt2	unnamed (-17103), unnamed (-4698), unnamed (+436)
Akt3	unnamed (-101)
Aktip	unnamed (-206)
Alad	unnamed (-65)
Alcam	unnamed (-838224), unnamed (-797273), unnamed (-492401), unnamed (-408284)
Aldh16a1	unnamed (-95)
Aldh18a1	unnamed (-51)
Aldh1a1	unnamed (-94797)
Aldh1a2	unnamed (+1514), unnamed (+116060)
Aldh1a7	unnamed (+25351)
Aldh1b1	unnamed (-35267), unnamed (-28230)
Aldh2	unnamed (+158)
Aldh3a1	unnamed (-15141), unnamed (+7383), unnamed (+11624), unnamed (+22573)
Aldh3a2	unnamed (-210)
Aldh6a1	unnamed (-186)
Aldh7a1	unnamed (-79)
Aldh8a1	unnamed (-40288), unnamed (+77714)
Aldh9a1	unnamed (-9621), unnamed (+257)
Aldoa	unnamed (-9936), unnamed (+5)
Aldoart1	unnamed (+205444), unnamed (+208841)
Alg1	unnamed (+64)
Alg10b	unnamed (+87105)
Alg11	unnamed (+680)
Alg13	unnamed (-51654), unnamed (-49048), unnamed (+20432)
Alg14	unnamed (-67)
Alg2	unnamed (+36711)
Alg3	unnamed (-355)
Alg5	unnamed (+8)
Alg6	unnamed (-241), unnamed (+51279)
Alg8	unnamed (-560), unnamed (+240)
Alg9	unnamed (+386)
Alkbh1	unnamed (+496)
Alkbh2	unnamed (+175)
Alkbh3	unnamed (-45997)
Alkbh4	unnamed (+335)
Alkbh5	unnamed (-86)
Alkbh7	unnamed (+80)
Alkbh8	unnamed (-204)
Alms1	unnamed (+99), unnamed (+45859)
Alox5ap	unnamed (-35569)
Aloxe3	unnamed (-918)
Alpk1	unnamed (+68321)
Alpk2	unnamed (+182494)
Alpk3	unnamed (+5926)
Alpl	unnamed (+18262)
Alppl2	unnamed (+171728)
Als2	unnamed (+143)
Als2cl	unnamed (-106)
Als2cr12	unnamed (+40318)
Alx1	unnamed (+2025)
Alx3	unnamed (+10699)
Alyref2	unnamed (-1727), unnamed (-487)
Amacr	unnamed (-4443)
Ambra1	unnamed (-126)
Amd1	unnamed (-8092), unnamed (-3955), unnamed (-443), unnamed (+588), unnamed (+1415)
Amdhd1	unnamed (-15)
Amdhd2	unnamed (+45)
Amer1	unnamed (-124), unnamed (+478)
Amer3	unnamed (-140)
Amfr	unnamed (+133), unnamed (+2522)
Amh	unnamed (+2269)
Amigo2	unnamed (-125569), unnamed (-8)
Amigo3	unnamed (-36)
Ammecr1	unnamed (-64062), unnamed (+49885)
Ammecr1l	unnamed (-4624), unnamed (+69)
Amn1	unnamed (-4958), unnamed (+189)
Amot	unnamed (-345622)
Amotl1	unnamed (-10015), unnamed (-4601), unnamed (-64)
Amotl2	unnamed (-27280), unnamed (-2190), unnamed (+350), unnamed (+2363), unnamed (+8745), unnamed (+12040), unnamed (+45413), unnamed (+53986)
Ampd2	unnamed (-1210)
Amph	unnamed (-91913)
Amz1	unnamed (-48)
Amz2	unnamed (+34)
Anapc11	unnamed (+146)
Anapc13	unnamed (+17678)
Anapc15	unnamed (+275)
Anapc15-ps	unnamed (-56567), unnamed (-27176), unnamed (+13893)
Anapc16	unnamed (+154)
Anapc2	unnamed (+87)
Anapc4	unnamed (-7), unnamed (+18930), unnamed (+77652)
Anapc5	unnamed (-29)
Anapc7	unnamed (+677)
Ang	unnamed (-6349), unnamed (-5306)
Ang2	unnamed (-42)
Angel1	unnamed (-8)
Angel2	unnamed (+179)
Angpt1	unnamed (+2733), unnamed (+91573), unnamed (+227290)
Angptl2	unnamed (-144)
Angptl4	unnamed (+439)
Angptl6	unnamed (+1376)
Ank	unnamed (-162223), unnamed (-44971)
Ank1	unnamed (+3388)
Ank2	unnamed (-6232), unnamed (+51), unnamed (+43349), unnamed (+108079), unnamed (+115382), unnamed (+151286), unnamed (+182715), unnamed (+184109), unnamed (+224808)
Ank3	unnamed (+39757), unnamed (+250999)
Ankdd1a	unnamed (+23617)
Ankfn1	unnamed (-160394), unnamed (-50259)
Ankhd1	unnamed (-1050), unnamed (+763), unnamed (+42398)
Ankib1	unnamed (+31256)
Ankle1	unnamed (-306)
Ankle2	unnamed (-2028)
Ankmy1	unnamed (+13596)
Ankrd1	unnamed (-107996), unnamed (-88463), unnamed (-77782)
Ankrd10	unnamed (-285)
Ankrd11	unnamed (-1083), unnamed (+874), unnamed (+1807), unnamed (+20498), unnamed (+34770), unnamed (+62830)
Ankrd12	unnamed (+117)
Ankrd13b	unnamed (-1836), unnamed (-287)
Ankrd13d	unnamed (-109)
Ankrd17	unnamed (-161), unnamed (+548), unnamed (+27909)
Ankrd23	unnamed (+7127)
Ankrd24	unnamed (+5135)
Ankrd26	unnamed (-208052), unnamed (-31718)
Ankrd27	unnamed (-182)
Ankrd28	unnamed (-88351), unnamed (-368), unnamed (+3032), unnamed (+57913)
Ankrd29	unnamed (-74)
Ankrd34c	unnamed (+972)
Ankrd35	unnamed (-6432), unnamed (-1), unnamed (+5614), unnamed (+9287)
Ankrd37	unnamed (-3194), unnamed (-228)
Ankrd40	unnamed (+49), unnamed (+1749)
Ankrd42	unnamed (-114)
Ankrd44	unnamed (+30)
Ankrd45	unnamed (+5307), unnamed (+27996)
Ankrd46	unnamed (+212), unnamed (+27579)
Ankrd50	unnamed (-83718), unnamed (+95), unnamed (+163025)
Ankrd52	unnamed (+364)
Ankrd53	unnamed (+330)
Ankrd55	unnamed (-187105), unnamed (+22495), unnamed (+23063)
Ankrd6	unnamed (-27352), unnamed (-24366), unnamed (-22645), unnamed (-17947), unnamed (-535), unnamed (+13998), unnamed (+51290)
Ankrd7	unnamed (+896189)
Ankrd9	unnamed (-12878), unnamed (-244)
Anks1	unnamed (+31211)
Anks1b	unnamed (-195474), unnamed (-111488), unnamed (-92988), unnamed (+133060), unnamed (+195425)
Anks3	unnamed (-267)
Anks4b	unnamed (-14251), unnamed (+7010)
Anln	unnamed (-1516), unnamed (+57)
Ano1	unnamed (+59535)
Ano10	unnamed (-20624), unnamed (-154)
Ano6	unnamed (-2501), unnamed (-164)
Ano8	unnamed (+138)
Ano9	unnamed (-5389)
Anp32a	unnamed (-2680), unnamed (-280), unnamed (+2264), unnamed (+3360), unnamed (+5204), unnamed (+22591), unnamed (+27470), unnamed (+71137)
Anp32b	unnamed (-21547), unnamed (-113), unnamed (+1547)
Anpep	unnamed (-21148)
Antxr1	unnamed (+362), unnamed (+76203), unnamed (+80759)
Antxr2	unnamed (+218155)
Anxa1	unnamed (-35824), unnamed (+208)
Anxa10	unnamed (-294728), unnamed (-273175)
Anxa11	unnamed (-59)
Anxa2	unnamed (+441), unnamed (+2982), unnamed (+4865), unnamed (+15578), unnamed (+31365), unnamed (+124571), unnamed (+145027)
Anxa3	unnamed (-101752), unnamed (-62841), unnamed (-30005), unnamed (+57)
Anxa4	unnamed (-7022)
Anxa5	unnamed (+234), unnamed (+67524), unnamed (+123521)
Anxa6	unnamed (+171), unnamed (+1461)
Anxa7	unnamed (+159), unnamed (+1214)
Anxa8	unnamed (-130)
Aoc1	unnamed (-8822)
Aox1	unnamed (-24)
Aox2	unnamed (+26242)
Aox3	unnamed (-1236), unnamed (+17977)
Ap1ar	unnamed (-2), unnamed (+13468)
Ap1b1	unnamed (-25)
Ap1g1	unnamed (+45)
Ap1g2	unnamed (+275)
Ap1m1	unnamed (+22)
Ap1m2	unnamed (-8357), unnamed (-3217)
Ap1s1	unnamed (+90)
Ap1s3	unnamed (-40699), unnamed (+90579)
Ap2a2	unnamed (+7875)
Ap2b1	unnamed (+340)
Ap2m1	unnamed (+81), unnamed (+1599)
Ap2s1	unnamed (-33)
Ap3b1	unnamed (-19), unnamed (+6495), unnamed (+35925), unnamed (+64893), unnamed (+156208), unnamed (+186934)
Ap3b2	unnamed (+530), unnamed (+12769)
Ap3d1	unnamed (-159)
Ap3m1	unnamed (+55615)
Ap3m2	unnamed (-2627), unnamed (+89)
Ap3s1	unnamed (+186), unnamed (+1378)
Ap3s2	unnamed (+103)
Ap4m1	unnamed (-936)
Ap4s1	unnamed (+110)
Ap5b1	unnamed (-94)
Ap5m1	unnamed (-118119), unnamed (-75456), unnamed (-74266), unnamed (-67473), unnamed (-54)
Ap5z1	unnamed (-23403), unnamed (-194)
Apaf1	unnamed (+20353), unnamed (+225901)
Apba1	unnamed (-441), unnamed (+58684)
Apba2	unnamed (+119), unnamed (+67554)
Apbb1	unnamed (+3), unnamed (+9078)
Apbb1ip	unnamed (-29377), unnamed (-20395)
Apbb2	unnamed (-1680), unnamed (-91), unnamed (+16200), unnamed (+23550)
Apc	unnamed (+106), unnamed (+26871)
Apcdd1	unnamed (-78355), unnamed (-67098), unnamed (-52046), unnamed (-55)
Apeh	unnamed (-183)
Apela	unnamed (-10651), unnamed (-9083), unnamed (+3110)
Apex2	unnamed (+1449)
Aph1a	unnamed (-141)
Aph1b	unnamed (-200)
Aph1c	unnamed (+25)
Apip	unnamed (+113403)
Apitd1	unnamed (+258)
Aplp1	unnamed (+10707)
Aplp2	unnamed (-47945), unnamed (-18330), unnamed (-431)
Apmap	unnamed (-27475)
Apob	unnamed (-297514), unnamed (-152260)
Apobec3	unnamed (-16042), unnamed (-13268), unnamed (-8969), unnamed (+850)
Apobec4	unnamed (-29059)
Apol6	unnamed (+31613), unnamed (+33932), unnamed (+64588), unnamed (+105506), unnamed (+108755), unnamed (+118134)
Apol7a	unnamed (+34834), unnamed (+40157), unnamed (+43083)
Apopt1	unnamed (+19284)
App	unnamed (-3125), unnamed (-128), unnamed (+103209)
Appbp2	unnamed (-13241), unnamed (+106), unnamed (+959)
Appl1	unnamed (+792)
Appl2	unnamed (-18)
Aprt	unnamed (-38)
Aptx	unnamed (-153)
Aqp11	unnamed (-50522), unnamed (-19164), unnamed (-11257), unnamed (+56), unnamed (+11614), unnamed (+19014)
Aqp2	unnamed (-25197), unnamed (+5968)
Aqp3	unnamed (+8277)
Aqp4	unnamed (+66406), unnamed (+136178)
Ar	unnamed (+168960), unnamed (+270820)
Arap1	unnamed (+64)
Arap2	unnamed (-291)
Arap3	unnamed (-84381), unnamed (-16781)
Arc	unnamed (-106)
Arcn1	unnamed (+143)
Areg	unnamed (+106493)
Arf1	unnamed (-242)
Arf2	unnamed (-290), unnamed (+23285)
Arf3	unnamed (+675)
Arf4	unnamed (+56)
Arf5	unnamed (+305)
Arf6	unnamed (-424)
Arfgap2	unnamed (-561), unnamed (+78618)
Arfgap3	unnamed (-17204), unnamed (-42)
Arfgef1	unnamed (-507)
Arfgef2	unnamed (-18813), unnamed (-11887), unnamed (-125)
Arfgef3	unnamed (+81876)
Arfip1	unnamed (+86)
Arfrp1	unnamed (+43)
Arg1	unnamed (-102101)
Arg2	unnamed (+10838)
Arglu1	unnamed (-293476), unnamed (-55537), unnamed (-30034), unnamed (+69), unnamed (+790)
Arhgap1	unnamed (-50)
Arhgap10	unnamed (-24)
Arhgap11a	unnamed (-139)
Arhgap12	unnamed (+51), unnamed (+146310)
Arhgap15	unnamed (-25917), unnamed (-16260), unnamed (+150180), unnamed (+153887), unnamed (+230204), unnamed (+348427)
Arhgap17	unnamed (+101)
Arhgap18	unnamed (-163297), unnamed (-134100), unnamed (-61204), unnamed (+55168), unnamed (+56401), unnamed (+118274), unnamed (+186280)
Arhgap19	unnamed (+98)
Arhgap20	unnamed (-105)
Arhgap21	unnamed (-86345), unnamed (-24017), unnamed (-1989), unnamed (-838), unnamed (+23460), unnamed (+30733), unnamed (+37258), unnamed (+42596), unnamed (+45955), unnamed (+199427), unnamed (+244781), unnamed (+255068), unnamed (+263800), unnamed (+276342), unnamed (+309526), unnamed (+312437), unnamed (+314489), unnamed (+316126)
Arhgap22	unnamed (-85601)
Arhgap23	unnamed (-41794), unnamed (-37619), unnamed (-34634), unnamed (-21737), unnamed (-17973), unnamed (-12273), unnamed (-10094), unnamed (-71), unnamed (+21317)
Arhgap24	unnamed (-64)
Arhgap25	unnamed (-12841)
Arhgap26	unnamed (-20244), unnamed (-81), unnamed (+74953), unnamed (+117564), unnamed (+156472), unnamed (+170502)
Arhgap27	unnamed (+12674)
Arhgap28	unnamed (-92), unnamed (+86974), unnamed (+105264)
Arhgap29	unnamed (+277), unnamed (+14553), unnamed (+41422), unnamed (+42088)
Arhgap31	unnamed (+407), unnamed (+58688)
Arhgap32	unnamed (-83792), unnamed (-20420), unnamed (+42963)
Arhgap33	unnamed (-264)
Arhgap35	unnamed (-91)
Arhgap39	unnamed (-241), unnamed (+782), unnamed (+18425)
Arhgap42	unnamed (-136389), unnamed (-50682), unnamed (-30202), unnamed (-21), unnamed (+547), unnamed (+58292)
Arhgap45	unnamed (-2315)
Arhgap5	unnamed (-136869), unnamed (-122485), unnamed (+17)
Arhgap8	unnamed (-5111)
Arhgap9	unnamed (+997)
Arhgdia	unnamed (-172), unnamed (+1435)
Arhgdib	unnamed (-6208)
Arhgdig	unnamed (+35)
Arhgef1	unnamed (+114), unnamed (+1194)
Arhgef10	unnamed (-74)
Arhgef10l	unnamed (+3959), unnamed (+34003), unnamed (+40188), unnamed (+82089), unnamed (+84076)
Arhgef11	unnamed (-176), unnamed (+26870)
Arhgef12	unnamed (-222)
Arhgef16	unnamed (-92725), unnamed (+53162)
Arhgef17	unnamed (-540), unnamed (+13811)
Arhgef18	unnamed (-58), unnamed (+2064), unnamed (+7717), unnamed (+8296), unnamed (+33468)
Arhgef19	unnamed (-3631), unnamed (+28586)
Arhgef2	unnamed (-18446), unnamed (-17524), unnamed (+217)
Arhgef25	unnamed (+509)
Arhgef26	unnamed (-425112), unnamed (+517), unnamed (+3725)
Arhgef28	unnamed (-16934), unnamed (-290), unnamed (+170028), unnamed (+189794), unnamed (+196862)
Arhgef3	unnamed (+34595), unnamed (+81575)
Arhgef33	unnamed (+4625), unnamed (+66288)
Arhgef39	unnamed (+77)
Arhgef4	unnamed (+481)
Arhgef40	unnamed (-121)
Arhgef6	unnamed (-20781)
Arhgef7	unnamed (-22981), unnamed (+30102)
Arid1a	unnamed (-62184), unnamed (-60386), unnamed (-4143), unnamed (-2811), unnamed (-778), unnamed (+23738)
Arid1b	unnamed (-216707), unnamed (-86866), unnamed (-4115), unnamed (-751), unnamed (+12401), unnamed (+20000), unnamed (+21745), unnamed (+57261), unnamed (+58440), unnamed (+87523), unnamed (+195032)
Arid2	unnamed (-108146), unnamed (-89340), unnamed (-3269), unnamed (-1365)
Arid3a	unnamed (-151), unnamed (+10279)
Arid3b	unnamed (-25375), unnamed (-139), unnamed (+5104), unnamed (+31167)
Arid4a	unnamed (-396), unnamed (+620), unnamed (+14544), unnamed (+32521), unnamed (+37111)
Arid5a	unnamed (-60)
Arid5b	unnamed (-77209), unnamed (+683), unnamed (+1371), unnamed (+2180), unnamed (+3358), unnamed (+48447), unnamed (+66364), unnamed (+112970), unnamed (+141714), unnamed (+149289)
Arih1	unnamed (-232), unnamed (+590), unnamed (+13251)
Arih2	unnamed (+18262)
Arl1	unnamed (+91), unnamed (+1311)
Arl10	unnamed (+135)
Arl13b	unnamed (+290)
Arl14	unnamed (+11507), unnamed (+12249)
Arl14ep	unnamed (+36239), unnamed (+67586)
Arl14epl	unnamed (-5554), unnamed (+11848)
Arl15	unnamed (-63515), unnamed (-34808), unnamed (-258), unnamed (+21623), unnamed (+56441), unnamed (+86513), unnamed (+294085)
Arl2	unnamed (+309)
Arl2bp	unnamed (+261)
Arl3	unnamed (-128)
Arl4a	unnamed (-545), unnamed (+39521), unnamed (+41395), unnamed (+148732), unnamed (+275393), unnamed (+294753), unnamed (+296139), unnamed (+337623), unnamed (+369513)
Arl4c	unnamed (-167489), unnamed (-105261), unnamed (-100124), unnamed (-98295), unnamed (-72376), unnamed (+57), unnamed (+32916)
Arl4d	unnamed (-7127), unnamed (+16664)
Arl5a	unnamed (-117829), unnamed (-3), unnamed (+30191)
Arl5b	unnamed (-37), unnamed (+89736)
Arl6	unnamed (-482282)
Arl6ip1	unnamed (+136), unnamed (+2617)
Arl6ip5	unnamed (+20), unnamed (+6753)
Arl6ip6	unnamed (+392817)
Arl8a	unnamed (+278), unnamed (+7813)
Arl8b	unnamed (-290), unnamed (+13910)
Armc10	unnamed (+186)
Armc2	unnamed (-6219), unnamed (-55), unnamed (+20519)
Armc3	unnamed (-38249), unnamed (+77155)
Armc4	unnamed (-139598), unnamed (+106871)
Armc6	unnamed (+85)
Armc7	unnamed (-11)
Armc8	unnamed (+201)
Armcx1	unnamed (-216), unnamed (+793)
Armcx4	unnamed (+121)
Armt1	unnamed (+36956)
Arnt	unnamed (+42)
Arntl	unnamed (-85362), unnamed (-59971), unnamed (-34971), unnamed (-21166), unnamed (-14483), unnamed (+55401), unnamed (+60818)
Arntl2	unnamed (-19417), unnamed (-45)
Arpc1b	unnamed (+173)
Arpc2	unnamed (+121)
Arpc3	unnamed (-71)
Arpc5	unnamed (+111), unnamed (+1073)
Arpc5l	unnamed (-64)
Arpin	unnamed (-19751), unnamed (+29)
Arpp19	unnamed (+173)
Arpp21	unnamed (-612087), unnamed (-547910), unnamed (+69601), unnamed (+118466)
Arr3	unnamed (+7872)
Arrb1	unnamed (-16334), unnamed (-385), unnamed (+23876)
Arrb2	unnamed (-135)
Arrdc1	unnamed (+92)
Arrdc2	unnamed (-69)
Arrdc3	unnamed (-462889), unnamed (+46), unnamed (+1054), unnamed (+2499), unnamed (+39792), unnamed (+45081), unnamed (+158157)
Arsa	unnamed (+1212)
Arsg	unnamed (+89)
Arsj	unnamed (+79952), unnamed (+85567), unnamed (+100767)
Art5	unnamed (+7)
Artn	unnamed (-86154)
Arv1	unnamed (+31)
Arvcf	unnamed (+83), unnamed (+8877)
Arx	unnamed (-188691), unnamed (+171553)
Arxes2	unnamed (-30637)
Asah1	unnamed (-15290), unnamed (-7053), unnamed (+38), unnamed (+47410)
Asah2	unnamed (-133684), unnamed (-111178), unnamed (-95841), unnamed (-81149), unnamed (+89255)
Asap1	unnamed (-207412), unnamed (+42520), unnamed (+51683), unnamed (+70170), unnamed (+79819)
Asap2	unnamed (-296034), unnamed (-190447), unnamed (-170), unnamed (+22644), unnamed (+24419), unnamed (+56187), unnamed (+71651), unnamed (+79977)
Asap3	unnamed (-5520), unnamed (+98)
Asb1	unnamed (+89)
Asb4	unnamed (-8734), unnamed (-2334)
Asb5	unnamed (-9828)
Asb6	unnamed (+1943)
Asb9	unnamed (+131961)
Ascc2	unnamed (-140)
Ascc3	unnamed (+30)
Ascl2	unnamed (+1544)
Asf1a	unnamed (-10940), unnamed (-160)
Asgr2	unnamed (+4982)
Ash1l	unnamed (+424)
Ash2l	unnamed (+46)
Asic1	unnamed (-5770), unnamed (+7746)
Asic4	unnamed (+7939)
Asic5	unnamed (-762)
Asmt	unnamed (+2047), unnamed (+3166), unnamed (+4158), unnamed (+5159)
Asns	unnamed (-60281), unnamed (-51550), unnamed (-20058), unnamed (-14031), unnamed (-1598), unnamed (-264)
Asnsd1	unnamed (-1)
Aspa	unnamed (+11192)
Asph	unnamed (-219), unnamed (+9963)
Asphd2	unnamed (-2882)
Asprv1	unnamed (-15936)
Aspscr1	unnamed (+92)
Ass1	unnamed (+180)
Aste1	unnamed (-118)
Astn1	unnamed (-109)
Astn2	unnamed (-181768), unnamed (+73798)
Asxl1	unnamed (+439), unnamed (+2581), unnamed (+25259)
Asxl2	unnamed (-25706), unnamed (-21041), unnamed (-152)
Asxl3	unnamed (-1161), unnamed (+40585), unnamed (+64608)
Atad1	unnamed (-356)
Atad2	unnamed (-106)
Atad2b	unnamed (+84337), unnamed (+88584), unnamed (+202364), unnamed (+205735)
Atad3a	unnamed (+239)
Atat1	unnamed (+150)
Ate1	unnamed (+113), unnamed (+124644)
Atf1	unnamed (-669), unnamed (+510), unnamed (+5457)
Atf2	unnamed (-44)
Atf3	unnamed (-41360), unnamed (-6869), unnamed (-2918), unnamed (-378)
Atf4	unnamed (+495)
Atf5	unnamed (-6344), unnamed (-2355)
Atf6	unnamed (-3826), unnamed (-972), unnamed (+7)
Atf7	unnamed (+11)
Atf7ip	unnamed (-51162), unnamed (-50134), unnamed (-48021), unnamed (-28458), unnamed (-107), unnamed (+11508), unnamed (+14107), unnamed (+22680), unnamed (+24442)
Atf7ip2	unnamed (+39108), unnamed (+44147)
Atg10	unnamed (+120), unnamed (+44973)
Atg101	unnamed (-6792), unnamed (-327), unnamed (+296), unnamed (+31739)
Atg14	unnamed (-4480), unnamed (-227), unnamed (+19876)
Atg16l1	unnamed (-33726), unnamed (+77)
Atg16l2	unnamed (-8648), unnamed (-125), unnamed (+19161)
Atg2a	unnamed (-951), unnamed (-41)
Atg4b	unnamed (-55)
Atg4c	unnamed (-32173), unnamed (+4923)
Atg4d	unnamed (-3105), unnamed (-112)
Atg5	unnamed (-90840), unnamed (+162), unnamed (+40097)
Atg9b	unnamed (+4405), unnamed (+8619)
Atic	unnamed (+134)
Atl1	unnamed (+47)
Atl2	unnamed (-53980), unnamed (-53067), unnamed (-12154), unnamed (-2389), unnamed (-1723), unnamed (+108), unnamed (+30881)
Atl3	unnamed (+126)
Atmin	unnamed (-8192), unnamed (-142)
Atoh1	unnamed (-553731), unnamed (-76039), unnamed (-1198)
Atoh7	unnamed (-9886)
Atp10a	unnamed (-259625), unnamed (-258959), unnamed (-129181), unnamed (-36), unnamed (+10608), unnamed (+91617), unnamed (+186221)
Atp10b	unnamed (+72596)
Atp11a	unnamed (-78)
Atp11b	unnamed (-32166), unnamed (-97)
Atp12a	unnamed (-314)
Atp13a1	unnamed (+27)
Atp13a3	unnamed (-37646), unnamed (-19015), unnamed (-2063), unnamed (-346)
Atp1a1	unnamed (+186), unnamed (+2950), unnamed (+3997), unnamed (+34119), unnamed (+81257), unnamed (+87717)
Atp1a4	unnamed (-3543), unnamed (+15820)
Atp1b1	unnamed (+49)
Atp1b2	unnamed (-110)
Atp1b3	unnamed (-51730), unnamed (-121)
Atp23	unnamed (-27034), unnamed (-4467), unnamed (+96), unnamed (+123149), unnamed (+137180)
Atp2a2	unnamed (-16474), unnamed (-11748), unnamed (-49), unnamed (+747)
Atp2a3	unnamed (-7825), unnamed (-7168), unnamed (-6270), unnamed (-72)
Atp2b1	unnamed (-406377), unnamed (-165751), unnamed (-74633), unnamed (-549), unnamed (+281), unnamed (+5037), unnamed (+27108)
Atp2b4	unnamed (+1168), unnamed (+2462), unnamed (+23078)
Atp2c1	unnamed (+26307), unnamed (+34027)
Atp4a	unnamed (+5274)
Atp5a1	unnamed (+311)
Atp5b	unnamed (+363)
Atp5d	unnamed (+65), unnamed (+919)
Atp5e	unnamed (+185)
Atp5g2	unnamed (-21995), unnamed (+263)
Atp5g3	unnamed (-242808), unnamed (-219128), unnamed (-212643), unnamed (-103)
Atp5h	unnamed (+7498)
Atp5j	unnamed (-119968), unnamed (-58625)
Atp5l	unnamed (-3741), unnamed (-435)
Atp5o	unnamed (-15482), unnamed (-11670)
Atp5s	unnamed (-19)
Atp5sl	unnamed (-231)
Atp6ap1l	unnamed (+337793)
Atp6v0a1	unnamed (-9926)
Atp6v0a2	unnamed (-16)
Atp6v0a4	unnamed (-35350)
Atp6v0c	unnamed (-315)
Atp6v0e	unnamed (+83)
Atp6v1b1	unnamed (-11662)
Atp6v1b2	unnamed (-69609), unnamed (-60654), unnamed (+125)
Atp6v1c1	unnamed (-34196), unnamed (-17125), unnamed (+44449)
Atp6v1c2	unnamed (+27589)
Atp6v1f	unnamed (+193)
Atp6v1g1	unnamed (-12)
Atp6v1g3	unnamed (-6557)
Atp6v1h	unnamed (-56), unnamed (+54178), unnamed (+178230)
Atp7a	unnamed (-142)
Atp8a2	unnamed (+157825)
Atp8b1	unnamed (+41645)
Atp8b2	unnamed (+193), unnamed (+2851), unnamed (+7073)
Atp8b3	unnamed (-162)
Atp8b4	unnamed (-25403), unnamed (+138148)
Atp8b5	unnamed (-93), unnamed (+67780)
Atp9a	unnamed (-1108), unnamed (-439), unnamed (+301), unnamed (+30714), unnamed (+49755)
Atp9b	unnamed (+184)
Atpaf1	unnamed (+223)
Atpif1	unnamed (+79), unnamed (+8970)
Atr	unnamed (-126)
Atrn	unnamed (-171), unnamed (+55590)
Atrnl1	unnamed (-33951), unnamed (-33317), unnamed (-1443), unnamed (-152), unnamed (+47826), unnamed (+283333), unnamed (+345633)
Atxn1	unnamed (-78528), unnamed (-6063), unnamed (-256), unnamed (+3029), unnamed (+4786), unnamed (+32536), unnamed (+213719)
Atxn10	unnamed (-63180), unnamed (-2544), unnamed (+469)
Atxn1l	unnamed (-4)
Atxn2	unnamed (-6723), unnamed (+4)
Atxn2l	unnamed (-24893), unnamed (-15205), unnamed (-1816), unnamed (-202), unnamed (+1309)
Atxn3	unnamed (+209)
Atxn7	unnamed (+24067), unnamed (+50447)
Atxn7l1	unnamed (-81877), unnamed (-37261), unnamed (-29469), unnamed (-16113), unnamed (+42561)
Atxn7l2	unnamed (+574)
Atxn7l3	unnamed (-121)
Atxn7l3b	unnamed (-665374), unnamed (+200838)
Auh	unnamed (+26), unnamed (+49549)
Aunip	unnamed (+172), unnamed (+5989)
Aup1	unnamed (-29)
Aurkb	unnamed (-8646), unnamed (-7909), unnamed (-5247), unnamed (-4457), unnamed (-3819)
Auts2	unnamed (-957610), unnamed (-817588), unnamed (-814204), unnamed (-489827), unnamed (-468022), unnamed (-232771), unnamed (-118638), unnamed (-87050), unnamed (-61459), unnamed (-60218), unnamed (-49916), unnamed (-14034), unnamed (+34507)
Aven	unnamed (+17358)
Avl9	unnamed (-41), unnamed (+25822)
Avpi1	unnamed (-7577), unnamed (-2183), unnamed (-573)
Avpr1b	unnamed (+14402)
Awat2	unnamed (+3159)
Axdnd1	unnamed (-407)
Axin1	unnamed (-86)
Axin2	unnamed (+380)
Axl	unnamed (-13725), unnamed (+6523)
Aym1	unnamed (-12630), unnamed (-11492)
Azi2	unnamed (-6)
Azin1	unnamed (-71271), unnamed (-152), unnamed (+813), unnamed (+45499), unnamed (+48689), unnamed (+59449), unnamed (+61963)
Azin2	unnamed (+23), unnamed (+5201), unnamed (+14726), unnamed (+29521), unnamed (+37496)
B020004C17Rik	unnamed (-26292)
B230118H07Rik	unnamed (-105)
B230219D22Rik	unnamed (+73), unnamed (+1898)
B230307C23Rik	unnamed (+83956)
B3galnt1	unnamed (-222), unnamed (+2591), unnamed (+40349), unnamed (+76488)
B3galnt2	unnamed (-64809), unnamed (+145), unnamed (+14447)
B3galt1	unnamed (+117201), unnamed (+165679)
B3galt2	unnamed (-329039)
B3galt4	unnamed (-84)
B3galt6	unnamed (+706)
B3gat3	unnamed (+201)
B3glct	unnamed (+260), unnamed (+84252)
B3gnt2	unnamed (+187), unnamed (+8374), unnamed (+29837), unnamed (+38193), unnamed (+59893)
B3gnt3	unnamed (-7960)
B3gnt4	unnamed (-2040)
B3gnt5	unnamed (+55)
B3gnt7	unnamed (-66615), unnamed (+126), unnamed (+6217), unnamed (+8166)
B3gnt8	unnamed (+15500)
B3gnt9	unnamed (+880), unnamed (+21577), unnamed (+26787)
B3gntl1	unnamed (+138)
B430305J03Rik	unnamed (-113460), unnamed (-25821), unnamed (+1470)
B4galnt1	unnamed (-42)
B4galnt2	unnamed (-25392)
B4galnt3	unnamed (-25981), unnamed (+63948)
B4galnt4	unnamed (-14145), unnamed (-12797), unnamed (+69)
B4galt1	unnamed (-26)
B4galt2	unnamed (+388)
B4galt3	unnamed (+258)
B4galt5	unnamed (-330), unnamed (+35308)
B4galt6	unnamed (-65813), unnamed (+128)
B4galt7	unnamed (-54)
B930094E09Rik	unnamed (-48393), unnamed (-40741), unnamed (+27)
B9d1	unnamed (-220)
BC003331	unnamed (-33373), unnamed (+38)
BC003965	unnamed (-8)
BC004004	unnamed (+148)
BC005537	unnamed (-485)
BC005624	unnamed (-96)
BC024139	unnamed (-31975), unnamed (+7169)
BC024978	unnamed (-52)
BC025920	unnamed (+7406)
BC026585	unnamed (-18479), unnamed (-32), unnamed (+558)
BC027072	unnamed (+31071)
BC029722	unnamed (+180)
BC030336	unnamed (-137)
BC030500	unnamed (-402492)
BC030867	unnamed (-3704), unnamed (+348)
BC030870	unnamed (+9463), unnamed (+17217)
BC034090	unnamed (-11402)
BC035947	unnamed (-57549)
BC048403	unnamed (-50183), unnamed (-8), unnamed (+56282), unnamed (+113639), unnamed (+142747), unnamed (+145878)
BC048679	unnamed (-24935)
BC049352	unnamed (-24336)
BC049762	unnamed (+61874)
BC051665	unnamed (+48371)
BC052040	unnamed (-449398), unnamed (-271355), unnamed (-66462), unnamed (-61107), unnamed (-185), unnamed (+89369), unnamed (+124872), unnamed (+142151)
BC053393	unnamed (-21492)
BC055324	unnamed (-29)
BC067074	unnamed (+79), unnamed (+161719)
BC106179	unnamed (-5366), unnamed (+280)
BC107364	unnamed (+16668), unnamed (+24133), unnamed (+28219), unnamed (+37826), unnamed (+42108), unnamed (+49989), unnamed (+53235)
Babam2	unnamed (+367)
Bace1	unnamed (+2826)
Bace2	unnamed (-33889)
Bach1	unnamed (+11), unnamed (+1004)
Bach2	unnamed (-118261), unnamed (-62131), unnamed (-122), unnamed (+2085), unnamed (+12214), unnamed (+97255)
Bad	unnamed (-141), unnamed (+579), unnamed (+9781), unnamed (+10361)
Bag2	unnamed (-9)
Bag3	unnamed (-46), unnamed (+571)
Bag4	unnamed (-75)
Bag5	unnamed (+3653)
Bahcc1	unnamed (-2878), unnamed (-1384), unnamed (+19820), unnamed (+36859)
Bahd1	unnamed (+110)
Baiap2	unnamed (-14298), unnamed (-4999), unnamed (-59)
Baiap2l1	unnamed (-278)
Baiap2l2	unnamed (+4049)
Bak1	unnamed (+19492)
Bambi	unnamed (-17489), unnamed (+29), unnamed (+108517)
Banf1	unnamed (-182), unnamed (+3890)
Bank1	unnamed (+210224)
Banp	unnamed (-2756), unnamed (-86), unnamed (+7467), unnamed (+160565)
Bard1	unnamed (-138533), unnamed (+290), unnamed (+66035)
Barhl1	unnamed (+8216)
Barhl2	unnamed (-116571), unnamed (-116052)
Barx1	unnamed (+101085)
Barx2	unnamed (-89543)
Basp1	unnamed (-91532), unnamed (-253), unnamed (+1320), unnamed (+40263), unnamed (+81446)
Bax	unnamed (+241)
Baz1a	unnamed (-21237), unnamed (-1981), unnamed (+1493), unnamed (+45408), unnamed (+48878)
Baz1b	unnamed (-184)
Baz2a	unnamed (+5163)
Baz2b	unnamed (+2034), unnamed (+49478), unnamed (+83072), unnamed (+104345)
Bbc3	unnamed (+295), unnamed (+3833)
Bbip1	unnamed (+167)
Bbof1	unnamed (-994), unnamed (-60)
Bbox1	unnamed (+113165), unnamed (+113709), unnamed (+133493)
Bbs12	unnamed (+187)
Bbs2	unnamed (+550)
Bbs9	unnamed (-189)
Bbx	unnamed (+145), unnamed (+243370), unnamed (+247203)
Bcam	unnamed (-73)
Bcan	unnamed (+13089)
Bcap29	unnamed (-140)
Bcar1	unnamed (-22079), unnamed (+11595), unnamed (+12291)
Bcar3	unnamed (+66), unnamed (+64733), unnamed (+66612), unnamed (+81312)
Bcas1	unnamed (+16086), unnamed (+53372), unnamed (+108304)
Bcas2	unnamed (+99)
Bcas3	unnamed (+39437), unnamed (+156096), unnamed (+164961)
Bcat1	unnamed (-27387), unnamed (-20649), unnamed (-117), unnamed (+1089), unnamed (+146760), unnamed (+158462), unnamed (+172528), unnamed (+266658), unnamed (+308737), unnamed (+310528)
Bcat2	unnamed (-1688), unnamed (+199), unnamed (+7411), unnamed (+19333)
Bcdin3d	unnamed (-22584), unnamed (+126)
Bche	unnamed (+273901)
Bckdhb	unnamed (-184), unnamed (+99384), unnamed (+315440), unnamed (+328472), unnamed (+356670), unnamed (+418541)
Bcl10	unnamed (+247)
Bcl11a	unnamed (+3555), unnamed (+4525), unnamed (+188814), unnamed (+195906), unnamed (+661964)
Bcl11b	unnamed (-2878), unnamed (-532), unnamed (+1041), unnamed (+22930), unnamed (+52438)
Bcl2	unnamed (+149613), unnamed (+199781), unnamed (+264346)
Bcl2l1	unnamed (-350), unnamed (+10093), unnamed (+26052)
Bcl2l11	unnamed (-170), unnamed (+1325), unnamed (+2093), unnamed (+131497), unnamed (+135761), unnamed (+146942), unnamed (+213794)
Bcl2l13	unnamed (-128)
Bcl2l14	unnamed (+54715)
Bcl2l15	unnamed (-1775)
Bcl2l2	unnamed (-45)
Bcl3	unnamed (-1606), unnamed (-81), unnamed (+6770)
Bcl6	unnamed (+231)
Bcl7a	unnamed (+157)
Bcl7b	unnamed (+226)
Bcl7c	unnamed (-22), unnamed (+16866)
Bcl9	unnamed (-417)
Bcl9l	unnamed (-8035), unnamed (-6937), unnamed (-4510), unnamed (+11765)
Bclaf1	unnamed (-26187), unnamed (-13978), unnamed (+133)
Bcor	unnamed (-43384), unnamed (-9510), unnamed (+17659), unnamed (+32623), unnamed (+65584), unnamed (+72477)
Bcorl1	unnamed (-26617), unnamed (+643)
Bcr	unnamed (-2), unnamed (+39819), unnamed (+44349), unnamed (+58156)
Bdh1	unnamed (+1286), unnamed (+36400)
Bdh2	unnamed (-30448)
Bdkrb1	unnamed (-20416)
Bdkrb2	unnamed (-19308), unnamed (+19537)
Bdnf	unnamed (-95557), unnamed (+3135)
Bdp1	unnamed (-40)
Bean1	unnamed (+221)
Begain	unnamed (-15314), unnamed (-141), unnamed (+57449), unnamed (+65073)
Bend3	unnamed (-11006), unnamed (-448), unnamed (+1086)
Bend4	unnamed (+252)
Bend5	unnamed (-115)
Bend6	unnamed (+21), unnamed (+3911)
Bet1	unnamed (-31844), unnamed (-83)
Bfsp1	unnamed (-140), unnamed (+9921), unnamed (+149633)
Bfsp2	unnamed (-24379)
Bhlha15	unnamed (-49)
Bhlha9	unnamed (-58065)
Bhlhb9	unnamed (+2), unnamed (+40207)
Bhlhe23	unnamed (-3594), unnamed (+9104)
Bhlhe40	unnamed (-203972), unnamed (-202990), unnamed (-164044), unnamed (-89440), unnamed (-1401), unnamed (-126), unnamed (+1069), unnamed (+4791), unnamed (+7837), unnamed (+27812), unnamed (+49314)
Bhlhe41	unnamed (+2427), unnamed (+9438)
Bicd1	unnamed (-15746), unnamed (+48981)
Bicd2	unnamed (+20878)
Bicdl1	unnamed (-34126), unnamed (-538)
Bicra	unnamed (-5096), unnamed (-4145), unnamed (-380)
Bicral	unnamed (-26347), unnamed (+18948)
Bid	unnamed (+109)
Bin3	unnamed (-227)
Birc2	unnamed (-442)
Birc3	unnamed (-42321), unnamed (-41332), unnamed (-39700), unnamed (-37)
Birc5	unnamed (-10586), unnamed (-96)
Birc6	unnamed (-612)
Blcap	unnamed (-84)
Blk	unnamed (+74469)
Blmh	unnamed (+165)
Blnk	unnamed (+4439)
Bloc1s1	unnamed (+136)
Bloc1s2	unnamed (+104)
Bloc1s4	unnamed (+10803)
Bloc1s5	unnamed (+141)
Bloc1s6	unnamed (-61)
Blvra	unnamed (-14928)
Blvrb	unnamed (-207)
Bmf	unnamed (-75)
Bmi1	unnamed (-303), unnamed (+325)
Bmp2	unnamed (-200813), unnamed (-2)
Bmp2k	unnamed (-74441), unnamed (-32944), unnamed (-27834), unnamed (-24786), unnamed (-17366), unnamed (-15161), unnamed (+165), unnamed (+18746)
Bmp6	unnamed (-54478), unnamed (-14)
Bmp7	unnamed (+112651), unnamed (+150736), unnamed (+174802)
Bmp8a	unnamed (-68810), unnamed (+33)
Bmp8b	unnamed (-348)
Bmper	unnamed (-373660), unnamed (+229374), unnamed (+310738)
Bmpr1a	unnamed (+83), unnamed (+48731)
Bmpr1b	unnamed (-116008), unnamed (+50591), unnamed (+162653), unnamed (+189205)
Bmpr2	unnamed (+146), unnamed (+63072)
Bms1	unnamed (-198)
Bmt2	unnamed (-70454), unnamed (+19954)
Bmyc	unnamed (+97)
Bnc1	unnamed (-117)
Bnc2	unnamed (-10877), unnamed (-24), unnamed (+12481), unnamed (+146520), unnamed (+317453), unnamed (+450416)
Bnip1	unnamed (+142)
Bnip2	unnamed (+266)
Bnip3	unnamed (-229)
Bnip3l	unnamed (-297)
Boc	unnamed (-9379), unnamed (+27856)
Bod1	unnamed (-74047), unnamed (-72846), unnamed (-64957), unnamed (-169)
Bod1l	unnamed (-23)
Bok	unnamed (+75), unnamed (+20038)
Bola1	unnamed (+1171)
Bola2	unnamed (-464)
Bola3	unnamed (-162)
Boll	unnamed (-17162), unnamed (-395)
Borcs5	unnamed (+8250), unnamed (+48840)
Borcs6	unnamed (-22), unnamed (+2636), unnamed (+3988)
Bpgm	unnamed (+2690)
Bpifb5	unnamed (-98)
Bpifb9b	unnamed (+31046)
Bpifc	unnamed (+5227)
Bptf	unnamed (-490), unnamed (+914), unnamed (+17748)
Braf	unnamed (+22), unnamed (+19533)
Brat1	unnamed (-371)
Brca1	unnamed (+3207)
Brca2	unnamed (-95)
Brd1	unnamed (-158), unnamed (+25123)
Brd2	unnamed (+881)
Brd3	unnamed (-228), unnamed (+526)
Brd4	unnamed (-12036), unnamed (-131)
Brd8	unnamed (-7)
Brf1	unnamed (-5)
Bri3	unnamed (-259), unnamed (+851)
Bri3bp	unnamed (-18), unnamed (+3056)
Brinp1	unnamed (-439227), unnamed (+115860)
Brinp2	unnamed (+3), unnamed (+415824), unnamed (+418236)
Brix1	unnamed (+70)
Brms1	unnamed (+56)
Brms1l	unnamed (+490)
Brpf1	unnamed (-368)
Brpf3	unnamed (-15886), unnamed (-203)
Brsk1	unnamed (+11575)
Brwd1	unnamed (-644), unnamed (+18636)
Bscl2	unnamed (-48)
Bsdc1	unnamed (+50)
Bsg	unnamed (-75)
Bsn	unnamed (-10951), unnamed (+25076), unnamed (+45816)
Bspry	unnamed (-119)
Bst1	unnamed (-5973)
Bst2	unnamed (+29)
Btaf1	unnamed (+224), unnamed (+32393)
Btbd1	unnamed (+68)
Btbd10	unnamed (+272)
Btbd11	unnamed (-121), unnamed (+65051), unnamed (+80827), unnamed (+86575), unnamed (+121058), unnamed (+153020), unnamed (+184973)
Btbd16	unnamed (-60828), unnamed (-53946), unnamed (+29369)
Btbd19	unnamed (-397), unnamed (+4739), unnamed (+12113)
Btbd2	unnamed (-7751), unnamed (+193)
Btbd3	unnamed (-483461), unnamed (-93453), unnamed (-21471), unnamed (+48097), unnamed (+158397)
Btbd6	unnamed (+118)
Btbd7	unnamed (+280)
Btbd9	unnamed (+198), unnamed (+19011), unnamed (+50344), unnamed (+121205)
Btc	unnamed (-33813)
Btd	unnamed (+132), unnamed (+21910), unnamed (+28825), unnamed (+30912), unnamed (+55405)
Btf3	unnamed (+119), unnamed (+17797)
Btf3l4	unnamed (-151)
Btg1	unnamed (-137597), unnamed (-84), unnamed (+100401), unnamed (+105639), unnamed (+134769), unnamed (+230069), unnamed (+339088), unnamed (+421194)
Btg2	unnamed (-14146), unnamed (-4218), unnamed (-181), unnamed (+15871), unnamed (+18071)
Btg3	unnamed (-79685), unnamed (-227), unnamed (+537)
Btla	unnamed (+32538)
Btn1a1	unnamed (-1218), unnamed (+2285), unnamed (+19491)
Btn2a2	unnamed (-17720), unnamed (-15070), unnamed (-11702), unnamed (-9276), unnamed (-3315)
Btrc	unnamed (-46140), unnamed (-25364), unnamed (-6686)
Bub1	unnamed (-7782)
Bub3	unnamed (+66), unnamed (+49454), unnamed (+96093), unnamed (+140083)
Bud13	unnamed (-139)
Bysl	unnamed (+217), unnamed (+11417), unnamed (+13149), unnamed (+17996)
Bzw1	unnamed (+494)
Bzw2	unnamed (+423)
C030005K15Rik	unnamed (-281755), unnamed (-280444)
C1d	unnamed (+203478)
C1galt1	unnamed (-21706), unnamed (+61), unnamed (+101145)
C1qbp	unnamed (+159)
C1ql1	unnamed (-116)
C1ql3	unnamed (-65984), unnamed (-65541)
C1ql4	unnamed (-624)
C1qtnf12	unnamed (-134)
C1qtnf2	unnamed (+22181)
C1qtnf7	unnamed (+39624)
C1qtnf9	unnamed (-31168), unnamed (-14529)
C1ra	unnamed (+225)
C1rl	unnamed (+7407), unnamed (+8516)
C2cd2l	unnamed (-77)
C2cd3	unnamed (-181)
C2cd4b	unnamed (-19728)
C2cd4c	unnamed (+41)
C2cd5	unnamed (+9)
C330018D20Rik	unnamed (-69)
C330027C09Rik	unnamed (+1513)
C530025M09Rik	unnamed (-151759)
C730034F03Rik	unnamed (-18)
C77080	unnamed (-3350), unnamed (+38), unnamed (+9372), unnamed (+15745), unnamed (+17105)
C77370	unnamed (+1060), unnamed (+4357), unnamed (+85639)
C87436	unnamed (+373), unnamed (+34019)
C8a	unnamed (+45828)
C8b	unnamed (+47460)
CN725425	unnamed (+64703)
Cab39	unnamed (-58), unnamed (+514), unnamed (+1110)
Cabin1	unnamed (-99)
Cables1	unnamed (+86), unnamed (+72543)
Cables2	unnamed (+25)
Cabp1	unnamed (+6640)
Cabp4	unnamed (+3695)
Cabyr	unnamed (-140)
Cacfd1	unnamed (-44)
Cachd1	unnamed (-154), unnamed (+89236), unnamed (+109839)
Cacna1a	unnamed (-420), unnamed (+44384)
Cacna1b	unnamed (+808), unnamed (+119966)
Cacna1c	unnamed (+249338)
Cacna1h	unnamed (-265)
Cacna2d1	unnamed (+1282), unnamed (+51328), unnamed (+249515)
Cacna2d3	unnamed (-1079)
Cacnb1	unnamed (-18), unnamed (+839), unnamed (+9523)
Cacnb2	unnamed (-58993)
Cacnb3	unnamed (-8431), unnamed (-3112), unnamed (-2459), unnamed (+92), unnamed (+2585)
Cacnb4	unnamed (-23708), unnamed (+506), unnamed (+105134)
Cacng2	unnamed (+159)
Cacng3	unnamed (-56402)
Cacng5	unnamed (+57380)
Cacng6	unnamed (+24825)
Cactin	unnamed (-653)
Cacul1	unnamed (-36288), unnamed (-115)
Cacybp	unnamed (-187980), unnamed (-67970), unnamed (-5279), unnamed (-174), unnamed (+1054), unnamed (+2914)
Cad	unnamed (+102)
Cadm1	unnamed (-15690), unnamed (-239), unnamed (+3386), unnamed (+308795)
Cadm2	unnamed (-44934), unnamed (+551425), unnamed (+848743), unnamed (+858999)
Cadm3	unnamed (-51261), unnamed (-31145), unnamed (-22422)
Cadm4	unnamed (-148)
Cadps	unnamed (-15232)
Calcoco1	unnamed (-132)
Calcoco2	unnamed (-2374)
Calcrl	unnamed (+195429)
Cald1	unnamed (+12)
Calhm2	unnamed (+1023)
Calm1	unnamed (-13833), unnamed (-12536), unnamed (-7610), unnamed (-676), unnamed (+256), unnamed (+1875), unnamed (+42447), unnamed (+76891)
Calm2	unnamed (-84752), unnamed (-83846), unnamed (-24926), unnamed (+515)
Calm3	unnamed (+10)
Calml3	unnamed (+73777)
Calml4	unnamed (+23067)
Calr	unnamed (-127)
Calu	unnamed (-125)
Caly	unnamed (+4592)
Camk1d	unnamed (-19689), unnamed (-10118), unnamed (-469), unnamed (+99518), unnamed (+229992)
Camk1g	unnamed (-218533), unnamed (-168440), unnamed (-12068)
Camk2a	unnamed (+26847)
Camk2b	unnamed (+26425)
Camk2d	unnamed (-450), unnamed (+12746), unnamed (+74785), unnamed (+147760), unnamed (+178943), unnamed (+401304)
Camk2g	unnamed (+250)
Camk2n1	unnamed (-93)
Camk2n2	unnamed (-1363), unnamed (-191)
Camkk1	unnamed (-38)
Camkk2	unnamed (-2951), unnamed (-302), unnamed (+10133)
Camkmt	unnamed (-40), unnamed (+72292), unnamed (+90332), unnamed (+99067), unnamed (+223134)
Camkv	unnamed (+813)
Caml	unnamed (-36)
Camsap1	unnamed (-152)
Camsap2	unnamed (+271)
Camsap3	unnamed (-150)
Camta1	unnamed (-589)
Cand1	unnamed (-4394), unnamed (-59), unnamed (+41406), unnamed (+127916)
Canx	unnamed (-457)
Cap1	unnamed (-194)
Cap2	unnamed (+14490)
Capg	unnamed (-13937), unnamed (-10420), unnamed (+3647)
Capn1	unnamed (-309)
Capn10	unnamed (+145)
Capn15	unnamed (-22036), unnamed (+34)
Capn2	unnamed (-11111), unnamed (-2556), unnamed (+19), unnamed (+584), unnamed (+7823), unnamed (+10670), unnamed (+27600), unnamed (+52668)
Capn5	unnamed (-8582), unnamed (+154)
Capn6	unnamed (+35291)
Capn7	unnamed (+375)
Capn8	unnamed (-2839)
Capn9	unnamed (+42401)
Capns1	unnamed (+3634), unnamed (+4890)
Caprin1	unnamed (-235), unnamed (+1127), unnamed (+5503)
Caprin2	unnamed (-22808), unnamed (+81)
Capza2	unnamed (-7101), unnamed (+24)
Capzb	unnamed (-968), unnamed (+3636), unnamed (+38709), unnamed (+57412)
Car10	unnamed (-291269)
Car11	unnamed (+1065)
Car12	unnamed (-54629)
Car13	unnamed (+196), unnamed (+7137), unnamed (+7919)
Car2	unnamed (+61851), unnamed (+110283), unnamed (+113581), unnamed (+114399), unnamed (+117777), unnamed (+163611)
Car8	unnamed (+125344), unnamed (+140722)
Card10	unnamed (-1170), unnamed (+128), unnamed (+6320)
Card19	unnamed (+290)
Carf	unnamed (+75378)
Carhsp1	unnamed (+242), unnamed (+5514), unnamed (+16337)
Carm1	unnamed (-539), unnamed (+703)
Carmil1	unnamed (-218)
Carmil2	unnamed (+3040)
Carmil3	unnamed (-234), unnamed (+498), unnamed (+1220)
Carnmt1	unnamed (+2514), unnamed (+5596)
Carns1	unnamed (+5832)
Cars	unnamed (-139)
Cars2	unnamed (+168), unnamed (+24559)
Cartpt	unnamed (+106354), unnamed (+119288), unnamed (+151638)
Casc1	unnamed (+6), unnamed (+34745), unnamed (+37019)
Casc3	unnamed (+4993)
Casc4	unnamed (-24)
Casd1	unnamed (-698), unnamed (+60633)
Casp12	unnamed (+249549), unnamed (+250629)
Casp2	unnamed (+172)
Casp3	unnamed (+57), unnamed (+1823)
Casp6	unnamed (+31188)
Casp8ap2	unnamed (-384)
Casp9	unnamed (+101)
Casq2	unnamed (-2396), unnamed (+17558)
Cast	unnamed (-485), unnamed (+37453)
Casz1	unnamed (-65601), unnamed (-61587), unnamed (-14948), unnamed (-111), unnamed (+86603), unnamed (+96156)
Catsperd	unnamed (+3863)
Catsperg1	unnamed (+1552)
Cav2	unnamed (+23)
Cavin1	unnamed (+176), unnamed (+863), unnamed (+1757), unnamed (+6288), unnamed (+7039), unnamed (+8255)
Cavin2	unnamed (-139208), unnamed (-136271)
Cavin3	unnamed (-190), unnamed (+708)
Cavin4	unnamed (-12333)
Cbarp	unnamed (+345)
Cbfa2t2	unnamed (-10250), unnamed (-192)
Cbfa2t3	unnamed (+20624)
Cbfb	unnamed (+103)
Cbl	unnamed (+303)
Cblb	unnamed (-390), unnamed (+161), unnamed (+94706), unnamed (+130296)
Cbll1	unnamed (-183), unnamed (+26605)
Cbln2	unnamed (+289025)
Cbln4	unnamed (+404355), unnamed (+449436)
Cbr3	unnamed (-611)
Cbr4	unnamed (+29523), unnamed (+65919), unnamed (+87072), unnamed (+103760), unnamed (+183652)
Cbwd1	unnamed (-146)
Cbx1	unnamed (+320), unnamed (+7055), unnamed (+15638)
Cbx2	unnamed (-155)
Cbx4	unnamed (-4623)
Cbx5	unnamed (+10752), unnamed (+24576)
Cbx6	unnamed (-10065), unnamed (-2008)
Cbx7	unnamed (-21104), unnamed (-2208), unnamed (+12)
Cbx8	unnamed (-15574), unnamed (-7475), unnamed (-146)
Cby1	unnamed (-180)
Cc2d1a	unnamed (-221)
Cc2d1b	unnamed (-158)
Cc2d2b	unnamed (-65952), unnamed (-64050), unnamed (-50461), unnamed (+5790)
Ccar1	unnamed (-82)
Ccar2	unnamed (+32)
Ccdc102a	unnamed (+359)
Ccdc105	unnamed (+394)
Ccdc107	unnamed (-216)
Ccdc112	unnamed (+13)
Ccdc113	unnamed (-5393), unnamed (-1860), unnamed (-55)
Ccdc115	unnamed (+239), unnamed (+4745), unnamed (+179766), unnamed (+255974)
Ccdc116	unnamed (-376)
Ccdc117	unnamed (-97)
Ccdc12	unnamed (+28020)
Ccdc124	unnamed (+189), unnamed (+7960)
Ccdc126	unnamed (-4345), unnamed (+7)
Ccdc129	unnamed (-44728), unnamed (+4499)
Ccdc14	unnamed (+24)
Ccdc141	unnamed (-7093), unnamed (-5833), unnamed (+23580), unnamed (+54447), unnamed (+80057)
Ccdc146	unnamed (+6334)
Ccdc149	unnamed (-4396)
Ccdc15	unnamed (-62)
Ccdc150	unnamed (+70)
Ccdc155	unnamed (+378)
Ccdc158	unnamed (-304), unnamed (+7156)
Ccdc162	unnamed (-1062)
Ccdc167	unnamed (-69236), unnamed (-222)
Ccdc17	unnamed (+914)
Ccdc170	unnamed (-16729)
Ccdc171	unnamed (-209), unnamed (+2703), unnamed (+45771), unnamed (+356525), unnamed (+399671), unnamed (+495347)
Ccdc172	unnamed (+12447)
Ccdc175	unnamed (-51067)
Ccdc177	unnamed (-12262), unnamed (-3194)
Ccdc180	unnamed (-1972), unnamed (-797)
Ccdc182	unnamed (+112726), unnamed (+211017)
Ccdc184	unnamed (+32)
Ccdc185	unnamed (+10771)
Ccdc186	unnamed (-95), unnamed (+46139)
Ccdc187	unnamed (-4148)
Ccdc25	unnamed (+42996)
Ccdc28a	unnamed (-169)
Ccdc28b	unnamed (+3)
Ccdc3	unnamed (+82447), unnamed (+215343)
Ccdc33	unnamed (-6512)
Ccdc34	unnamed (+25)
Ccdc38	unnamed (+5782)
Ccdc39	unnamed (-62474), unnamed (-51521), unnamed (+2797)
Ccdc40	unnamed (+476)
Ccdc50	unnamed (+73)
Ccdc54	unnamed (-165659), unnamed (-145667), unnamed (-141426), unnamed (+61019), unnamed (+62117)
Ccdc57	unnamed (+125)
Ccdc58	unnamed (+278), unnamed (+18382)
Ccdc59	unnamed (-93011), unnamed (+91)
Ccdc6	unnamed (-188434), unnamed (-171191), unnamed (-128650), unnamed (-1826), unnamed (+13054), unnamed (+35064), unnamed (+41196)
Ccdc60	unnamed (-16287), unnamed (+34955)
Ccdc61	unnamed (-352), unnamed (+5270)
Ccdc62	unnamed (+8)
Ccdc63	unnamed (+6560)
Ccdc68	unnamed (-142952)
Ccdc71	unnamed (-7874), unnamed (+173)
Ccdc71l	unnamed (+489), unnamed (+185716)
Ccdc74a	unnamed (+32)
Ccdc80	unnamed (-54681), unnamed (+4038)
Ccdc81	unnamed (-1534), unnamed (+129680), unnamed (+130515)
Ccdc82	unnamed (+13)
Ccdc83	unnamed (+3310)
Ccdc84	unnamed (+464)
Ccdc85a	unnamed (-115649), unnamed (+45252), unnamed (+783863)
Ccdc85c	unnamed (-154)
Ccdc86	unnamed (-8)
Ccdc88a	unnamed (-82)
Ccdc88c	unnamed (-109), unnamed (+10079), unnamed (+10948), unnamed (+32501), unnamed (+43504)
Ccdc9	unnamed (-10223), unnamed (-8596), unnamed (+489)
Ccdc90b	unnamed (-535592), unnamed (+367)
Ccdc91	unnamed (+507)
Ccdc93	unnamed (-11722)
Ccdc94	unnamed (-163)
Ccdc96	unnamed (+46024)
Cchcr1	unnamed (-81)
Ccin	unnamed (-1012)
Cckbr	unnamed (+23365)
Ccl2	unnamed (-24032)
Ccl22	unnamed (-18126)
Ccl28	unnamed (+8081)
Ccm2	unnamed (-212)
Ccna2	unnamed (-23)
Ccnb1	unnamed (-17)
Ccnb2	unnamed (+123)
Ccnc	unnamed (-15388), unnamed (-4478), unnamed (-5)
Ccnd1	unnamed (-99111), unnamed (-91042), unnamed (-3569), unnamed (-1641), unnamed (-387)
Ccnd2	unnamed (-118199), unnamed (-117314), unnamed (-3758), unnamed (-1616), unnamed (-870)
Ccnd3	unnamed (+3067), unnamed (+6380)
Ccne1	unnamed (-5760), unnamed (-1990), unnamed (-374), unnamed (+21934)
Ccne2	unnamed (-242)
Ccnf	unnamed (+25)
Ccng1	unnamed (-30)
Ccng2	unnamed (+594)
Ccnh	unnamed (-436971), unnamed (-405652), unnamed (-101)
Ccnl1	unnamed (-17264), unnamed (-16414), unnamed (-66), unnamed (+651), unnamed (+7680), unnamed (+28746)
Ccnl2	unnamed (-237)
Ccno	unnamed (-79)
Ccnt1	unnamed (+3491)
Ccnt2	unnamed (-321), unnamed (+9973)
Ccny	unnamed (+112), unnamed (+21203)
Ccnyl1	unnamed (-392), unnamed (+3983)
Ccpg1	unnamed (-193)
Ccr10	unnamed (+1426)
Ccr4	unnamed (-33492), unnamed (-31911), unnamed (-30758)
Ccsap	unnamed (+519)
Ccser1	unnamed (-99489), unnamed (-80465), unnamed (-34626), unnamed (+22305), unnamed (+251151), unnamed (+321224), unnamed (+323925), unnamed (+981228)
Ccser2	unnamed (-144), unnamed (+53895)
Cct2	unnamed (+124)
Cct3	unnamed (+8898)
Cct4	unnamed (+305)
Cct5	unnamed (+389)
Cct7	unnamed (+337)
Cct8	unnamed (-58), unnamed (+7898)
Cct8l1	unnamed (+13550)
Ccz1	unnamed (-106), unnamed (+39648)
Cd101	unnamed (-19429), unnamed (+15005)
Cd109	unnamed (+261), unnamed (+6379), unnamed (+8254), unnamed (+228732)
Cd151	unnamed (+193), unnamed (+1183)
Cd164	unnamed (-14278), unnamed (+61)
Cd180	unnamed (-320811), unnamed (-93285), unnamed (-1553), unnamed (+157177), unnamed (+178067), unnamed (+213127), unnamed (+264345)
Cd1d1	unnamed (-80705), unnamed (-52611)
Cd200	unnamed (+63941)
Cd22	unnamed (-4463)
Cd248	unnamed (-7134), unnamed (-2706), unnamed (+4125)
Cd24a	unnamed (-186), unnamed (+1644), unnamed (+14238), unnamed (+154884)
Cd28	unnamed (+32460)
Cd2ap	unnamed (-245)
Cd2bp2	unnamed (-79)
Cd300lg	unnamed (-14488), unnamed (-1162)
Cd320	unnamed (-580)
Cd34	unnamed (-48241), unnamed (+37660)
Cd36	unnamed (+39393)
Cd37	unnamed (+4236)
Cd3d	unnamed (+1419)
Cd3eap	unnamed (-809), unnamed (+15)
Cd44	unnamed (-57981), unnamed (-32894), unnamed (+115), unnamed (+19955), unnamed (+63202), unnamed (+85897)
Cd47	unnamed (-51530), unnamed (-15807), unnamed (-155), unnamed (+6082), unnamed (+51927), unnamed (+93025), unnamed (+174292), unnamed (+190584)
Cd52	unnamed (+13137)
Cd55	unnamed (-112)
Cd55b	unnamed (+236037)
Cd59a	unnamed (+42)
Cd59b	unnamed (-1125)
Cd6	unnamed (-5890)
Cd63	unnamed (-80), unnamed (+8803)
Cd68	unnamed (-189)
Cd74	unnamed (+2361)
Cd79a	unnamed (-4861)
Cd81	unnamed (+785), unnamed (+1806)
Cd82	unnamed (-182)
Cd83	unnamed (-44635), unnamed (+53263), unnamed (+79926), unnamed (+151975), unnamed (+234061), unnamed (+443996)
Cd86	unnamed (-9187), unnamed (+16804)
Cd9	unnamed (-6), unnamed (+1420), unnamed (+16444), unnamed (+18603), unnamed (+51999)
Cd93	unnamed (-92269)
Cd99l2	unnamed (+230)
Cda	unnamed (+7964)
Cdadc1	unnamed (+46901), unnamed (+63809)
Cdan1	unnamed (+12)
Cdc14a	unnamed (-29)
Cdc14b	unnamed (+22616), unnamed (+26297)
Cdc16	unnamed (+3)
Cdc20	unnamed (-286)
Cdc23	unnamed (-366)
Cdc25a	unnamed (-91), unnamed (+20079)
Cdc25b	unnamed (-107)
Cdc27	unnamed (-162)
Cdc34	unnamed (-413), unnamed (+864)
Cdc37	unnamed (+230)
Cdc37l1	unnamed (-222), unnamed (+17812)
Cdc40	unnamed (+47), unnamed (+42973), unnamed (+56832)
Cdc42	unnamed (+225)
Cdc42bpa	unnamed (-25105), unnamed (-522), unnamed (+28162), unnamed (+69411)
Cdc42bpb	unnamed (-9085), unnamed (-88), unnamed (+24048)
Cdc42bpg	unnamed (-31)
Cdc42ep1	unnamed (-97)
Cdc42ep2	unnamed (+277)
Cdc42ep3	unnamed (-22011), unnamed (+122), unnamed (+12065), unnamed (+69563)
Cdc42ep4	unnamed (-867), unnamed (+178)
Cdc42ep5	unnamed (+283), unnamed (+1048)
Cdc42se1	unnamed (+2658)
Cdc42se2	unnamed (+190), unnamed (+33204)
Cdc5l	unnamed (-318), unnamed (+30291)
Cdc7	unnamed (+66), unnamed (+55455), unnamed (+110027), unnamed (+145650)
Cdca2	unnamed (+6909), unnamed (+38775), unnamed (+94571)
Cdca4	unnamed (-10528), unnamed (+10), unnamed (+6506)
Cdca5	unnamed (+414)
Cdca7	unnamed (-67575), unnamed (+190), unnamed (+2259), unnamed (+39989)
Cdca7l	unnamed (+378)
Cdh1	unnamed (-3465), unnamed (+16411), unnamed (+22807), unnamed (+28994)
Cdh10	unnamed (-827080), unnamed (-1661), unnamed (+340865), unnamed (+569766), unnamed (+571210), unnamed (+575366)
Cdh12	unnamed (-28257), unnamed (+348616)
Cdh13	unnamed (+2675), unnamed (+110701), unnamed (+126027), unnamed (+198674), unnamed (+219031)
Cdh15	unnamed (+23787), unnamed (+78172), unnamed (+95516)
Cdh17	unnamed (+1866), unnamed (+11367)
Cdh18	unnamed (-370116), unnamed (-124589), unnamed (-40422), unnamed (+367757)
Cdh19	unnamed (+7847), unnamed (+317957)
Cdh2	unnamed (-574069), unnamed (-153), unnamed (+2320), unnamed (+95619), unnamed (+138983), unnamed (+318483), unnamed (+331018), unnamed (+353779)
Cdh20	unnamed (-114514), unnamed (+69780), unnamed (+219330), unnamed (+244603)
Cdh24	unnamed (-215)
Cdh26	unnamed (+419896)
Cdh3	unnamed (+5317), unnamed (+12821)
Cdh4	unnamed (-345339), unnamed (-321077), unnamed (+128952)
Cdh5	unnamed (-227718), unnamed (-13590), unnamed (+28296)
Cdh6	unnamed (-796398), unnamed (-577915), unnamed (-282163), unnamed (-219761), unnamed (-38786), unnamed (-50), unnamed (+78550)
Cdh7	unnamed (-997544), unnamed (-524344)
Cdh8	unnamed (+842754)
Cdh9	unnamed (-38833)
Cdhr2	unnamed (+4035)
Cdhr3	unnamed (-54772), unnamed (+57058)
Cdip1	unnamed (-7)
Cdk1	unnamed (-59963), unnamed (-47926), unnamed (+71), unnamed (+47935)
Cdk10	unnamed (+45)
Cdk11b	unnamed (+4)
Cdk12	unnamed (-842), unnamed (+53723)
Cdk13	unnamed (-68354), unnamed (-38920), unnamed (-656)
Cdk14	unnamed (+7039), unnamed (+79490)
Cdk15	unnamed (+7579), unnamed (+58299)
Cdk16	unnamed (-451)
Cdk17	unnamed (-320), unnamed (+666), unnamed (+1895), unnamed (+5122), unnamed (+27874)
Cdk18	unnamed (-28674), unnamed (+1360)
Cdk19	unnamed (+655), unnamed (+15524)
Cdk2	unnamed (-82)
Cdk20	unnamed (+491)
Cdk2ap1	unnamed (-9845), unnamed (+260), unnamed (+2298)
Cdk2ap2	unnamed (+422)
Cdk4	unnamed (+129)
Cdk5	unnamed (-207)
Cdk5r1	unnamed (-80), unnamed (+120734)
Cdk5r2	unnamed (-29871), unnamed (+3392)
Cdk5rap1	unnamed (+334)
Cdk5rap2	unnamed (-33), unnamed (+218244)
Cdk5rap3	unnamed (+258), unnamed (+13480), unnamed (+16899)
Cdk6	unnamed (-191268), unnamed (-124358), unnamed (-10742), unnamed (-2435), unnamed (-1363), unnamed (-26), unnamed (+656), unnamed (+43029)
Cdk7	unnamed (-105), unnamed (+6424), unnamed (+9168)
Cdk8	unnamed (-277)
Cdk9	unnamed (-200)
Cdkal1	unnamed (+129), unnamed (+117372), unnamed (+226274)
Cdkl1	unnamed (-37575), unnamed (-11)
Cdkl2	unnamed (+236)
Cdkl3	unnamed (-11)
Cdkl4	unnamed (-72144), unnamed (-38355), unnamed (-11093)
Cdkl5	unnamed (-529)
Cdkn1a	unnamed (-28281), unnamed (-14558), unnamed (-12754), unnamed (-2761), unnamed (-146), unnamed (+850)
Cdkn1b	unnamed (+59), unnamed (+8068)
Cdkn1c	unnamed (+81), unnamed (+1526), unnamed (+22875), unnamed (+164007)
Cdkn2a	unnamed (+157), unnamed (+12069), unnamed (+19947)
Cdkn2aip	unnamed (-50321), unnamed (-153)
Cdkn2aipnl	unnamed (-50865), unnamed (+3)
Cdkn2b	unnamed (-164054), unnamed (-131710), unnamed (-55064), unnamed (+115), unnamed (+6569)
Cdkn2c	unnamed (+562)
Cdkn2d	unnamed (-51)
Cdkn3	unnamed (+53)
Cdon	unnamed (-18716), unnamed (-254)
Cdpf1	unnamed (-99)
Cdr2	unnamed (+105)
Cdr2l	unnamed (+146)
Cds1	unnamed (+27), unnamed (+60476), unnamed (+82958), unnamed (+129078)
Cds2	unnamed (+219), unnamed (+20109)
Cdsn	unnamed (-8493)
Cdt1	unnamed (-149)
Cdv3	unnamed (+793)
Cdx4	unnamed (-9409)
Cdyl	unnamed (-328691), unnamed (-263946), unnamed (-122788), unnamed (+81471)
Ceacam16	unnamed (+9017)
Cebpa	unnamed (-6)
Cebpb	unnamed (-5004), unnamed (-48), unnamed (+1137), unnamed (+58806)
Cebpd	unnamed (-63), unnamed (+39868), unnamed (+71491)
Cebpg	unnamed (+14)
Cebpz	unnamed (+230)
Cebpzos	unnamed (-245)
Cecr2	unnamed (-544), unnamed (+10488)
Cela1	unnamed (-14139)
Cela3a	unnamed (+21409)
Celf1	unnamed (-25710)
Celf2	unnamed (-893807), unnamed (-892367), unnamed (-151890), unnamed (+3525), unnamed (+12629)
Celf4	unnamed (-601126), unnamed (+85716), unnamed (+248738), unnamed (+266903)
Celf5	unnamed (+35), unnamed (+17670)
Celf6	unnamed (-143)
Celsr1	unnamed (-425), unnamed (+37563)
Celsr2	unnamed (-482), unnamed (+13541)
Celsr3	unnamed (+839), unnamed (+6180)
Cemip	unnamed (+62930), unnamed (+63741), unnamed (+84650)
Cenpb	unnamed (-294)
Cenpc1	unnamed (+277), unnamed (+102629), unnamed (+274688)
Cenpe	unnamed (-182509), unnamed (-18), unnamed (+33352)
Cenpf	unnamed (-121)
Cenph	unnamed (-5), unnamed (+965)
Cenpj	unnamed (+44309)
Cenpk	unnamed (-209)
Cenpl	unnamed (+54)
Cenpm	unnamed (-2591), unnamed (+75)
Cenpo	unnamed (+115)
Cenpq	unnamed (-329927), unnamed (-327646)
Cenpt	unnamed (-163)
Cenpu	unnamed (-205)
Cenpv	unnamed (-4953), unnamed (-1881), unnamed (+788), unnamed (+24810), unnamed (+27920)
Cenpw	unnamed (-95), unnamed (+268109)
Cenpx	unnamed (+6363)
Cep112	unnamed (-995), unnamed (+46)
Cep120	unnamed (-18197), unnamed (-140)
Cep126	unnamed (-50)
Cep131	unnamed (-26)
Cep135	unnamed (+345)
Cep152	unnamed (+58)
Cep162	unnamed (-208775)
Cep164	unnamed (-657), unnamed (+32660)
Cep170	unnamed (-134), unnamed (+89804)
Cep170b	unnamed (-15019), unnamed (-359)
Cep192	unnamed (+33), unnamed (+20190)
Cep250	unnamed (+9)
Cep290	unnamed (-34)
Cep295	unnamed (-60965)
Cep295nl	unnamed (-6327), unnamed (+15168)
Cep350	unnamed (-69)
Cep41	unnamed (-149)
Cep44	unnamed (+26)
Cep55	unnamed (-5609), unnamed (-270)
Cep57l1	unnamed (+17080)
Cep63	unnamed (-81)
Cep68	unnamed (+31), unnamed (+4843), unnamed (+17950), unnamed (+21625)
Cep70	unnamed (+95)
Cep72	unnamed (+45)
Cep76	unnamed (+28920), unnamed (+30762)
Cep78	unnamed (-24)
Cep83	unnamed (-20251), unnamed (+108), unnamed (+125201)
Cep85	unnamed (-1184), unnamed (+94)
Cep85l	unnamed (-80071), unnamed (-33141), unnamed (+28)
Cep97	unnamed (+10624)
Cept1	unnamed (-687)
Cercam	unnamed (-12949), unnamed (-156)
Cerkl	unnamed (+210), unnamed (+49636)
Cers1	unnamed (-34)
Cers2	unnamed (+72), unnamed (+805)
Cers3	unnamed (+47010)
Cers4	unnamed (+171)
Cers5	unnamed (-33873), unnamed (+59)
Cers6	unnamed (-60289), unnamed (-42603), unnamed (+24534), unnamed (+27400), unnamed (+50485)
Ces1h	unnamed (-22049), unnamed (+10205)
Cetn3	unnamed (-101), unnamed (+711), unnamed (+161126)
Cetn4	unnamed (+9640)
Cfap100	unnamed (+5636)
Cfap126	unnamed (-19822), unnamed (-18830), unnamed (-10151)
Cfap20	unnamed (-209), unnamed (+6952)
Cfap206	unnamed (-4466), unnamed (-76)
Cfap43	unnamed (+42718), unnamed (+46760)
Cfap45	unnamed (-10149), unnamed (-93)
Cfap54	unnamed (-13869), unnamed (+66967)
Cfap57	unnamed (+15)
Cfap58	unnamed (-17953)
Cfap69	unnamed (+39606)
Cfc1	unnamed (-9016), unnamed (+1317)
Cfdp1	unnamed (+129), unnamed (+51175)
Cfh	unnamed (-291)
Cfl1	unnamed (+490)
Cfl2	unnamed (-26890), unnamed (-133), unnamed (+27800)
Cflar	unnamed (+128), unnamed (+1397), unnamed (+14425)
Cftr	unnamed (+54576)
Cga	unnamed (+9385), unnamed (+17439), unnamed (+112953)
Cggbp1	unnamed (-92), unnamed (+29178), unnamed (+33802)
Cgn	unnamed (+27895)
Cgnl1	unnamed (-144488), unnamed (-108082), unnamed (-60327), unnamed (-48982), unnamed (+13)
Cgref1	unnamed (-4354), unnamed (+205)
Cgrrf1	unnamed (-39)
Chac1	unnamed (-165)
Chac2	unnamed (-72599), unnamed (-727)
Chadl	unnamed (+3040)
Chaf1a	unnamed (+14473)
Chaf1b	unnamed (-384)
Champ1	unnamed (+388)
Chchd1	unnamed (+8)
Chchd10	unnamed (+2963)
Chchd2	unnamed (-782), unnamed (-112)
Chchd3	unnamed (+154), unnamed (+91102), unnamed (+124258), unnamed (+222356), unnamed (+223153)
Chchd4	unnamed (+370)
Chchd7	unnamed (-111)
Chd1	unnamed (-65625), unnamed (-26888), unnamed (-278)
Chd1l	unnamed (-76), unnamed (+69913)
Chd2	unnamed (-76221), unnamed (-65308), unnamed (-53699), unnamed (-15935), unnamed (-10499), unnamed (-9800), unnamed (-68), unnamed (+1142), unnamed (+2501), unnamed (+3627), unnamed (+6539)
Chd3	unnamed (-1899)
Chd3os	unnamed (-22)
Chd4	unnamed (-5955)
Chd5	unnamed (+22415), unnamed (+40272)
Chd6	unnamed (+128)
Chd7	unnamed (-43752), unnamed (-1085), unnamed (+561), unnamed (+104474), unnamed (+201881), unnamed (+251930)
Chd8	unnamed (-344), unnamed (+192)
Chd9	unnamed (-157946), unnamed (-88102), unnamed (-230), unnamed (+11498), unnamed (+41652), unnamed (+47436), unnamed (+48385), unnamed (+52777), unnamed (+75563), unnamed (+79682), unnamed (+99794)
Chdh	unnamed (+32), unnamed (+105377)
Chek1	unnamed (-40)
Cherp	unnamed (+72)
Chfr	unnamed (+109)
Chga	unnamed (+63905)
Chgb	unnamed (+498)
Chic1	unnamed (-14577)
Chic2	unnamed (+16), unnamed (+31723), unnamed (+45368), unnamed (+84243)
Chid1	unnamed (-99)
Chit1	unnamed (+31404)
Chka	unnamed (-433), unnamed (+322)
Chl1	unnamed (-246143), unnamed (-507), unnamed (+269407), unnamed (+299660), unnamed (+448571)
Chml	unnamed (-50)
Chmp1a	unnamed (-59)
Chmp1b	unnamed (-37)
Chmp2a	unnamed (+241)
Chmp2b	unnamed (-86550)
Chmp3	unnamed (+242)
Chmp4b	unnamed (-8768), unnamed (+14)
Chmp4c	unnamed (-21)
Chmp5	unnamed (+70)
Chmp6	unnamed (-76777), unnamed (-23629), unnamed (-87)
Chmp7	unnamed (-122)
Chn1	unnamed (+182), unnamed (+44691), unnamed (+45295)
Chn2	unnamed (-23463), unnamed (+57147)
Chodl	unnamed (-102992)
Chordc1	unnamed (-734194), unnamed (+15)
Chpf	unnamed (-67)
Chpt1	unnamed (-10529), unnamed (+133)
Chrac1	unnamed (+187), unnamed (+46581)
Chrm4	unnamed (-32357), unnamed (-22462), unnamed (-5256)
Chrna1	unnamed (-3683)
Chrna2	unnamed (+41951)
Chrna5	unnamed (+835)
Chrna9	unnamed (-27882)
Chrnb1	unnamed (+198)
Chrnb3	unnamed (-6448)
Chrnb4	unnamed (-43276)
Chst1	unnamed (+554)
Chst10	unnamed (-30)
Chst11	unnamed (-190)
Chst12	unnamed (+28), unnamed (+10018)
Chst14	unnamed (+59), unnamed (+46344), unnamed (+49882)
Chst15	unnamed (-87363), unnamed (-560), unnamed (+53983), unnamed (+68875)
Chst3	unnamed (+232), unnamed (+3506)
[truncated: 9,532 more rows]
