# Supplementary material for: An Unbiased Approach to Identifying Cellular Reprogramming-Inducible Enhancers
Source: Int J Mol Sci. 2024 Dec 6;25(23):13128. doi: 10.3390/ijms252313128 (PMC11642860; doi:10.3390/ijms252313128)
Supplement: Supplementary file 1 [file ijms-25-13128-s001.zip › TableS4_ESC-SEs.xlsx]

## Sheet: no-of-OSKM-sites-over-SEs
Table S4: Overlap of the ESC Super-enhancers with the identified OSKM-bound sites.
Shown are the total number of overlaps of the OSKM-bound ESC sites with the ESC Super-enhancers (Whyte et al, 2013). The green-color heatmap indicates the number of overlaps with the ESC Super-enhancers (dark green corresponds to higher number of overlaps).
(bedtools intersect, options -wa -u)
	no of OSKM sites	no of OSKM sites that overlap with SEs	% of OSKM sites that overlap with SEs
ESC OSKM sites bound at:
Day 1, Day 3, Day 6, ESCs (Early-bound, Stable - Figure 2I)	23282	289	1.2413
Day 1, Day 3, ESCs (Early-bound, Dynamic - Figure 2J)	2286	15	0.656168
Day 1, Day 6, ESCs (Early-bound, Dynamic - Figure 2K)	1918	14	0.729927
Day 1, ESCs (Early-bound, Dynamic - Figure 2L)	3702	30	0.810373
Late-bound (Figure 2A, right panel)	52486	575	1.09553
