# Supplementary material for: An Unbiased Approach to Identifying Cellular Reprogramming-Inducible Enhancers
Source: Int J Mol Sci. 2024 Dec 6;25(23):13128. doi: 10.3390/ijms252313128 (PMC11642860; doi:10.3390/ijms252313128)
Supplement: Supplementary file 1 [file ijms-25-13128-s001.zip › TableS5_putative_RIEs.xlsx]

## Sheet: putative-RIEs
Table S5: List of the identified putative Reprogramming Inducible Enhancers (RIEs).
Shown are the 66 putative RIEs (mm10), along with the number of O/S/K/M peaks detected on them, the genes associated with each of the RIEs, their distance from the gene’s TSS and the Log2FC and p-adjusted values of the respective gene’s expression difference between ESCs and MEFs. Also, for each putative RIE element we show the number of overlaps with the ESC-specific super-enhancers and ESC MTL …
Coordinates	Size of site	Number of OSKM peaks	Associated gene	Distance to TSS	Log2FC	p-adjusted	Overlaps with ESC-SEs	Overlaps with ESC-MTLs
chr1;72212190;72212797	607	11	Mreg	(-187)	6.10273	2.8038e-103	0	1
chr1;140245500;140246090	590	11	Kcnt2	(-400)	5.03853	3.60277e-13	0	0
chr1;172481565;172482314	749	14	Igsf9	(-374)	3.60686	2.44181e-30	0	1
chr1;180933751;180934093	342	11	Lefty1	(-1100)	4.90704	1.08743e-114	1	1
chr10;29143455;29144178	723	14	Soga3	(-22)	3.84864	9.59998e-08	0	0
chr10;61415600;61417036	1436	14	Nodal	(-1654)	12.9713	1.68685e-18	0	1
chr10;71345974;71346850	876	13	Ipmk	(-1424)	2.9501	3.22328e-99	0	0
chr10;75937851;75938629	778	11	Gm867	(+2371)	5.0346	3.07525e-06	1	0
chr10;84754804;84756224	1420	16	Rfx4	(-548)	5.05844	0.0390292	0	0
chr11;9116967;9117834	867	14	Upp1	(-702)	5.88649	2.17141e-293	1	1
chr11;102579377;102579728	351	11	Gm11627	(-92)	3.0285	0.000159166	0	1
chr11;113709818;113710934	1116	12	Cpsf4l	(-850)	9.72367	1.81865e-10	0	0
chr11;116282030;116282276	246	11	Galr2	(+1214)	3.91003	0.011771	0	0
chr11;116433706;116434275	569	11	Ubald2	(-103)	3.86217	5.63958e-27	0	0
chr12;38779344;38779677	333	14	Etv1	(-571)	3.13529	1.09652e-15	0	0
chr12;79027585;79028456	871	11	Plekhh1	(-1142)	4.99192	4.82918e-54	0	0
chr12;108275327;108275831	504	11	Ccdc85c	(-154)	3.9126	1.48541e-25	0	0
chr14;68081604;68083379	1775	17	Nefl	(-1371)	5.94447	8.9625e-116	0	0
chr15;86033952;86034452	500	11	Celsr1	(-425)	7.68768	1.15074e-50	0	0
chr16;17069933;17070347	414	12	Ypel1	(+444)	3.43374	1.29958e-07	0	0
chr17;23600657;23601630	973	13	Zscan10	(+288)	9.91265	5.83752e-31	0	1
chr17;27856381;27856834	453	11	Uhrf1bp1	(+118)	2.10338	5.15151e-46	0	0
chr17;34893186;34893406	220	11	Zbtb12	(-1263)	2.3152	6.12393e-38	0	0
chr17;35503790;35504384	594	14	Pou5f1	(-1931)	11.3614	2.14949e-130	1	1
chr17;47436217;47436953	736	11	AI661453	(-220)	3.24986	2.70743e-11	0	0
chr17;87974667;87975076	409	11	Msh6	(-178)	4.22069	0	0	0
chr18;61398969;61399324	355	13	Ppargc1b	(+1284)	2.14094	4.79021e-05	0	0
chr18;65577866;65578229	363	12	Zfp532	(-2182)	2.71149	1.84432e-93	0	0
chr18;67340902;67343037	2135	13	Cidea	(-1594)	5.46087	0.0171025	0	0
chr18;74063955;74065498	1543	14	Mapk4	(+202)	2.6374	2.14807e-23	0	0
chr19;10676778;10677106	328	11	Pga5	(+1129)	6.99893	7.48506e-05	0	0
chr2;30135122;30135519	397	12	Tbc1d13	(+1575)	2.53336	8.15354e-145	0	0
chr2;91636693;91636941	248	11	F2	(-403)	6.62766	0.000326424	0	0
chr2;146221560;146222261	701	14	Insm1	(-10)	8.77529	2.22058e-08	0	0
chr2;161108346;161109442	1096	16	Chd6	(+128)	2.11135	6.08152e-41	0	0
chr3;9610772;9611556	784	11	Zfp704	(-1079)	2.11453	8.84849e-40	0	0
chr3;94837250;94837500	250	11	Pogz	(-192)	2.67258	1.18215e-89	0	0
chr3;97159442;97159813	371	11	Acp6	(+851)	2.04527	4.40277e-50	0	1
chr3;103127096;103128725	1629	12	Dennd2c	(+355)	3.15558	1.5057e-79	0	0
chr3;152165326;152166405	1079	16	Gipc2	(+364)	2.57022	6.81813e-09	0	0
chr4;32923374;32924606	1232	14	Ankrd6	(-535)	2.65036	4.20529e-20	0	1
chr4;98727909;98728463	554	13	L1td1	(+1438)	15.4323	8.38848e-26	0	0
chr4;104368645;104369007	362	12	Dab1	(+1236)	5.10739	8.89987e-19	0	1
chr4;136246392;136247033	641	11	Tcea3	(-1239)	4.38578	1.80974e-67	0	0
chr5;28209774;28210484	710	14	Cnpy1	(-107)	11.1726	7.44007e-14	0	1
chr5;28211601;28212237	636	11	Cnpy1	(-1897)	11.1726	7.44007e-14	0	0
chr5;92682934;92683415	481	11	Shroom3	(-260)	2.88124	1.24874e-47	0	0
chr5;128600236;128600891	655	12	Fzd10	(-280)	2.13137	5.59071e-05	0	1
chr5;134985558;134986381	823	12	Cldn3	(-244)	4.87079	4.21856e-12	0	0
chr5;147188445;147188850	405	11	Gsx1	(-48)	6.28063	0.00118161	0	0
chr6;31563789;31564118	329	13	Podxl	(+27)	3.72662	7.19098e-50	0	0
chr6;91115987;91116987	1000	14	Nup210	(+342)	6.42756	9.55318e-89	0	0
chr6;122339190;122342771	3581	27	Phc1	(-2117)	5.04665	0	1	3
chr6;145048808;145049050	242	12	Bcat1	(-117)	2.55683	2.73733e-115	0	0
chr7;29982852;29983203	351	12	Zfp568	(-927)	2.85626	2.50586e-124	0	1
chr7;30634612;30634919	307	11	Etv2	(+1086)	4.38935	0.0323246	0	1
chr7;43607936;43608753	817	11	Zfp819	(+1120)	8.75802	6.31024e-24	0	0
chr7;44707887;44709541	1654	11	Izumo2	(-28)	6.23367	0.00152028	0	0
chr7;80188670;80189123	453	11	Sema4b	(+2056)	2.82092	2.69888e-74	1	0
chr7;127931601;127933090	1489	13	Prss8	(-2242)	9.81258	1.14208e-10	0	0
chr8;84872036;84873296	1260	11	Syce2	(+555)	2.92005	6.86053e-49	0	0
chr9;57502910;57504643	1733	11	Rpp25	(-249)	3.72642	1.36216e-69	0	0
chr9;58822410;58823388	978	11	Hcn4	(-513)	6.31391	0.00117552	0	0
chr9;107936336;107936637	301	12	Camkv	(+813)	4.72108	2.04818e-12	0	0
chr9;114563489;114565239	1750	18	Trim71	(+5)	12.7883	5.32222e-18	1	0
chrX;20425669;20425836	167	11	Jade3	(+65)	2.47934	5.22834e-36	0	0
