# Supplementary material for: An Unbiased Approach to Identifying Cellular Reprogramming-Inducible Enhancers
Source: Int J Mol Sci. 2024 Dec 6;25(23):13128. doi: 10.3390/ijms252313128 (PMC11642860; doi:10.3390/ijms252313128)
Supplement: Supplementary file 1 [file ijms-25-13128-s001.zip › TableS7_primers&sequences.xlsx]

## Sheet: Primers
Table S7: Primers used in the present study and DNA sequences of the cloned RIEs.
Primers used in the present study
Cloning primers (5'->3')
Pou5f11800 FW	ATGCGGCCGCAGGACTGCTGGGCTG
Pou5f11800 RV	ATGCGGCCGCATAAAGGCAGCGACTTGGAAG
Lefty1700 FW	ATGCGGCCGCTGCAGACTTCATTCCAGG
Lefty1700 RV	ATGCGGCCGCAGTTAAGATCGGTGCCCAC
Upp1800 FW	ATGCGGCCGCTTCTCTCCCCCTCCCCCAT
Upp1800 RV	ATGCGGCCGCCTGTTCCTGGGCCAGGTG
Lefty1 minimal promoter FW	ATACCTAGGTCCCAGGAGGTCCCAG
Lefty1 minimal promoter RV	ATAGGATCCCTGTCCGGGAAGAGGAG
Pou5f1 minimal promoter FW	GCTCTAGACGCCTCAGTTTCTCCCACC
Pou5f1 minimal promoter RV	AATGGATCCAAGGTGGGCACCCCGAG
Upp1 minimal promoter FW	CGTCTAGAAGTTAGGGAGGCTATGGAGC
Upp1 minimal promoter RV	ATAGGATCCGAAGAGCCAGAGAGCAGC
Gene expression primers (5'->3')		References
Gapdh FW	AGGTCGGTGTGAACGGATTTG
Gapdh RV	TGTAGACCATGTAGTTGAGGTCA
Egfp FW	TACGTCCAGGAGCGCACCATCT
Egfp RV	TGATCGCGCTTCTCGTTGGGG
Lefty1 FW	CAGTCCTGGACAAGGCTGATG
Lefty1 RV	TGCCACCTCTCGAAGGTTCTG
endogenous Pou5f1 FW	AGAGTATGAGGCTACAGG	Papathanasiou et al., 2021
endogenous Pou5f1 RV	AGCTCCAGGTTCTCTTGTCTA	Papathanasiou et al., 2021
Upp1 FW	TCCCTGCTATGTTTGGAGACG
Upp1 RV	AGTGCCTGCACAGATGTTGG
Snai1 FW	CACACGCTGCCTTGTGTCT	Papathanasiou et al., 2021
Snai1 RV	GGTCAGCAAAAGCACGGTT	Papathanasiou et al., 2021
Vim FW	CTTGAACGGAAAGTGGAATCCT	Papathanasiou et al., 2021
Vim RV	GTCAGGCTTGGAAACGTCC	Papathanasiou et al., 2021
Irf6 FW	ACCATGTCCCCATCCAGGACACC	Papathanasiou et al., 2021
Irf6 RV	TTTGGGCCACACTGATTCGGGG	Papathanasiou et al., 2021
Nanog FW	TTGCTTACAAGGGTCTGCTACT	Papathanasiou et al., 2021
Nanog RV	ACTGGTAGAAGAATCAGGGCT	Papathanasiou et al., 2021

## Sheet: Cloned-regulatory-elements
Table S7: Primers used in the present study and DNA sequences of the cloned RIEs.
Sequences of cloned enhancer and promoter elements (Referred to Figure 3)
Lefty1700 (5’->3’)
GCTGCAGACTTCATTCCAGGGCCCCCCTCTCCTGGTTTGGGGCCTGCTTTCCAATCTCAAGCCTGACCTGGGTCAGACCTGGGCAGGAGCCATGGGGAAGGCAGCTGCTCTTCTGCATAACAAAGGGTGGCCCTGCTGGAGAGCCAGGGAACACACCAGGGACGAGTCTTACAATCCACTATGGTTTCTTCATCTATCCCCCGACTAAGATTGTCTGAATCTGCAAATAAAACCTCTAGATACTGGTGTAATGCAAATCCCAGGTAAACAGTGACTGATATATTGTGTAACCAAGTCCCAGATTCAGTACGGGTTTTATTTGGCAGCCCTACCCCTGGCAGCTTGCTCAATTTTATTTCTCCAGCGCACAAAGCCACAAATTCACACTCGGGTATCCCA…
Lefty1 endogenous minimal promoter (5’->3’)
AGCTCCCAGGAGGTCCCAGGGGTGTGACCTCTCTTCTTCCTCCCTGCCCCCCACCCCAGGACCAGCTATAAAGCTGTTCCGTACCGTACCATTCCTCCGCAGACTCAAGACCCTTTCAGGACACCTCAGGGACACACACATCCAAGGCTCCTCTTCCCGGACAG
Pou5f11800 (5’->3’)
CAGGACTGCTGGGCTGCAGGCATACTTGAACTGTGGTGGAGAGTGCTGTCTAGGCCTTAGAGGCTGGCCCTGGGAGGAACTGGGTGTGGGGAGGTTGTAGCCCGACCCTGCCCCTCCCCCCAGGGAGGTTGAGAGTTCTGGGCAGACGGCAGATGCATAACAAAGGTGCATGATAGCTCTGCCCTGGGGGCAGAGAAGATGGTTGGGGAGGGGTCCCTCTCGTCCTAGCCCTTCCTTAATCTGCTATTGAGGAAGCTTTGTGAACTTGGCGGCTTCCAAGTCGCTGCCTTTAT
Pou5f1 endogenous minimal promoter (5’->3’)
CGCCTCAGTTTCTCCCACCCCCACAGCTCTGCTCCTCCACCCACCCAGGGGGCGGGGCCAGAGGTCAAGGCTAGAGGGTGGGATTGGGGAGGGAGAGGTGAAACCGTCCCTAGGTGAGCCGTCTTTCCACCAGGCCCCCGGCTCGGGGTGCCCACCTT
Upp1800 (5’->3’)
TTCTCTCCCCCTCCCCCATGGTGACTTCCCTGGCCTCTGTCCTTGGGTGACCTTAGCCGAGAGTGAGAGCAGCTTCCCGCAATAAACCAGCATTGAATGTTATCTAACCTGTGCTGAGTTGGCTCAAAATAACTCATCACTTTCTATTTTGCTGGCACTAGAATAACAATGAACAGAATGGGTTCCTGGTGAGATTGGATAACAAAGGGCTGGTACTCGTCTCACACCAACTTTACAATCATGGGAGGGGCAGCTCTTACTTGCACCTGGCCCAGGAACAGG
Upp1 endogenous minimal promoter (5’->3’)
AGTTAGGGAGGCTATGGAGCTACAGGAATGGCTCTGGATAACTTAAAATGGTCAGTTATCCCTAAAAGAAAGGATAATAGAAGGTGGTGGTTCCCAGGCAACTTTTCCGGGTTCGGGTTGAGGGAATGGACGCTAGAGAAGGTGTGGTCGGGGCGTGTTCGGGCGAGCAGGTCCGGGTGCTATCAGCTGAGCCCTCCAGCGGAGCCAAAGCCAGGCGGTGACCTCTGGGCGGGGCTGCGGGAGACAGATCAGGGGAGGCGAGCCTGCCGACAGCTAGGTTCTCCTTTCTGGTCCTTTTAAAAGCTCTGGTGCGCTGCTTCTCTCTCACAGTGCTCCAGCGCGGCCAACGGGGACTGAGCGGTGAGTGGTCTGCTTTGCTGGCTGCTCTCTGGCTCTTC
